# Supplementary material for: Spatial single-cell landscape of tumor-associated macrophages and their crosstalk with the tumor microenvironment
Source: Cell Discov. 2026 May 19;12:35. doi: 10.1038/s41421-026-00888-3 (PMC13187174; doi:10.1038/s41421-026-00888-3)
Supplement: Supplementary file 2 — Supplementary Tables [file 41421_2026_888_MOESM2_ESM.xlsx]

## Sheet: S1
Supplementary Table S1. Sample information of public single cell RNA-seq data
project	sample	tumor_type	tissue_type	tissue_type_description	tissue
GSE166555	GSM5075659	CRC	adjacent/normal	adjacent	colon
GSE166555	GSM5075660	CRC	tumor	tumor	colon
GSE166555	GSM5075661	CRC	adjacent/normal	adjacent	colon
GSE166555	GSM5075662	CRC	tumor	tumor	colon
GSE166555	GSM5075663	CRC	adjacent/normal	adjacent	colon
GSE166555	GSM5075664	CRC	adjacent/normal	adjacent	colon
GSE166555	GSM5075665	CRC	tumor	tumor	colon
GSE166555	GSM5075666	CRC	tumor	tumor	colon
GSE166555	GSM5075667	CRC	adjacent/normal	adjacent	colon
GSE166555	GSM5075668	CRC	tumor	tumor	colon
GSE166555	GSM5075669	CRC	adjacent/normal	adjacent	colon
GSE166555	GSM5075670	CRC	tumor	tumor	colon
GSE166555	GSM5075671	CRC	adjacent/normal	adjacent	colon
GSE166555	GSM5075672	CRC	tumor	tumor	colon
GSE166555	GSM5075673	CRC	adjacent/normal	adjacent	colon
GSE166555	GSM5075674	CRC	tumor	tumor	colon
GSE166555	GSM5075675	CRC	adjacent/normal	adjacent	colon
GSE166555	GSM5075676	CRC	tumor	tumor	colon
GSE166555	GSM5075677	CRC	adjacent/normal	adjacent	colon
GSE166555	GSM5075678	CRC	tumor	tumor	colon
GSE166555	GSM5075679	CRC	adjacent/normal	adjacent	colon
GSE166555	GSM5075680	CRC	tumor	tumor	colon
GSE166555	GSM5075681	CRC	adjacent/normal	adjacent	colon
GSE166555	GSM5075682	CRC	tumor	tumor	colon
GSE166555	GSM5075683	CRC	tumor	tumor	colon
GSE196756	GSM5900215	ESCC	tumor	tumor	esophagus
GSE196756	GSM5900216	ESCC	adjacent/normal	adjacent	esophagus
GSE196756	GSM5900217	ESCC	tumor	tumor	esophagus
GSE196756	GSM5900218	ESCC	adjacent/normal	adjacent	esophagus
GSE196756	GSM5900219	ESCC	tumor	tumor	esophagus
GSE196756	GSM5900220	ESCC	adjacent/normal	adjacent	esophagus
GSE173468	GSM5268284	HNSC	adjacent/normal	adjacent	head_neck
GSE173468	GSM5268285	HNSC	adjacent/normal	adjacent	head_neck
GSE173468	GSM5268286	HNSC	adjacent/normal	adjacent	head_neck
GSE173468	GSM5268287	HNSC	tumor	tumor	head_neck
GSE173468	GSM5268288	HNSC	tumor	tumor	head_neck
GSE173468	GSM5268289	HNSC	tumor	tumor	head_neck
GSE173468	GSM5268290	HNSC	tumor	tumor	head_neck
GSE173468	GSM5268291	HNSC	tumor	tumor	head_neck
GSE173468	GSM5268292	HNSC	tumor	tumor	head_neck
GSE173468	GSM5268293	HNSC	tumor	tumor	head_neck
GSE173468	GSM5268294	HNSC	tumor	tumor	head_neck
GSE173468	GSM5268295	HNSC	tumor	tumor	head_neck
GSE173468	GSM5268297	HNSC	tumor	tumor	head_neck
GSE173468	GSM5268298	HNSC	tumor	tumor	head_neck
GSE173468	GSM5268299	HNSC	tumor	tumor	head_neck
GSE173468	GSM5268300	HNSC	tumor	tumor	head_neck
GSE173468	GSM5268301	HNSC	tumor	tumor	head_neck
GSE202642	GSM6127499	LIHC	tumor	tumor	liver
GSE202642	GSM6127500	LIHC	tumor	tumor	liver
GSE202642	GSM6127501	LIHC	tumor	tumor	liver
GSE202642	GSM6127502	LIHC	tumor	tumor	liver
GSE202642	GSM6127503	LIHC	tumor	tumor	liver
GSE202642	GSM6127504	LIHC	tumor	tumor	liver
GSE202642	GSM6127505	LIHC	tumor	tumor	liver
GSE202642	GSM6127506	LIHC	adjacent/normal	adjacent	liver
GSE202642	GSM6127507	LIHC	adjacent/normal	adjacent	liver
GSE202642	GSM6127508	LIHC	adjacent/normal	adjacent	liver
GSE202642	GSM6127509	LIHC	adjacent/normal	adjacent	liver
GSE212966	GSM6567157	PAAD	tumor	tumor	pancreas
GSE212966	GSM6567159	PAAD	tumor	tumor	pancreas
GSE212966	GSM6567160	PAAD	tumor	tumor	pancreas
GSE212966	GSM6567161	PAAD	tumor	tumor	pancreas
GSE212966	GSM6567163	PAAD	tumor	tumor	pancreas
GSE212966	GSM6567164	PAAD	tumor	tumor	pancreas
GSE212966	GSM6567165	PAAD	adjacent/normal	adjacent	pancreas
GSE212966	GSM6567166	PAAD	adjacent/normal	adjacent	pancreas
GSE212966	GSM6567167	PAAD	adjacent/normal	adjacent	pancreas
GSE212966	GSM6567169	PAAD	adjacent/normal	adjacent	pancreas
GSE212966	GSM6567170	PAAD	adjacent/normal	adjacent	pancreas
GSE212966	GSM6567171	PAAD	adjacent/normal	adjacent	pancreas
GSE222315	GSM6919778	BLCA	tumor	tumor	bladder
GSE222315	GSM6919779	BLCA	adjacent/normal	adjacent	bladder
GSE222315	GSM6919780	BLCA	tumor	tumor	bladder
GSE222315	GSM6919781	BLCA	adjacent/normal	adjacent	bladder
GSE222315	GSM6919782	BLCA	tumor	tumor	bladder
GSE222315	GSM6919783	BLCA	adjacent/normal	adjacent	bladder
GSE222315	GSM6919784	BLCA	tumor	tumor	bladder
GSE222315	GSM6919785	BLCA	adjacent/normal	adjacent	bladder
GSE222315	GSM7898119	BLCA	tumor	tumor	bladder
GSE222315	GSM7898120	BLCA	tumor	tumor	bladder
GSE156632	GSM4735364	KIRC	tumor	tumor	kidney
GSE156632	GSM4735365	KIRC	adjacent/normal	adjacent	kidney
GSE156632	GSM4735366	KIRC	tumor	tumor	kidney
GSE156632	GSM4735367	KIRC	adjacent/normal	adjacent	kidney
GSE156632	GSM4735368	KIRC	tumor	tumor	kidney
GSE156632	GSM4735369	KIRC	adjacent/normal	adjacent	kidney
GSE156632	GSM4735370	KIRC	tumor	tumor	kidney
GSE156632	GSM4735371	KIRC	adjacent/normal	adjacent	kidney
GSE156632	GSM4735372	KIRC	tumor	tumor	kidney
GSE156632	GSM4735373	KIRC	adjacent/normal	adjacent	kidney
GSE156632	GSM4735374	KIRC	tumor	tumor	kidney
GSE156632	GSM4735375	KIRC	tumor	tumor	kidney
GSE256490	GSM8101569	GBM	adjacent/normal	normal	brain
GSE256490	GSM8101570	GBM	adjacent/normal	normal	brain
GSE256490	GSM8101571	GBM	adjacent/normal	normal	brain
GSE256490	GSM8101572	GBM	adjacent/normal	normal	brain
GSE256490	GSM8101573	GBM	adjacent/normal	normal	brain
GSE256490	GSM8101574	GBM	adjacent/normal	normal	brain
GSE256490	GSM8101582	GBM	tumor	tumor	brain
GSE256490	GSM8101583	GBM	tumor	tumor	brain
GSE256490	GSM8101584	GBM	tumor	tumor	brain
GSE256490	GSM8101585	GBM	tumor	tumor	brain
GSE256490	GSM8101586	GBM	tumor	tumor	brain
GSE123902	GSM3516662	LUAD	tumor	tumor	lung
GSE123902	GSM3516663	LUAD	tumor	tumor	lung
GSE123902	GSM3516665	LUAD	tumor	tumor	lung
GSE123902	GSM3516666	LUAD	adjacent/normal	adjacent	lung
GSE123902	GSM3516667	LUAD	tumor	tumor	lung
GSE123902	GSM3516669	LUAD	tumor	tumor	lung
GSE123902	GSM3516670	LUAD	tumor	tumor	lung
GSE123902	GSM3516672	LUAD	tumor	tumor	lung
GSE123902	GSM3516673	LUAD	adjacent/normal	adjacent	lung
GSE123902	GSM3516674	LUAD	tumor	tumor	lung
GSE123902	GSM3516675	LUAD	adjacent/normal	adjacent	lung
GSE123902	GSM3516676	LUAD	adjacent/normal	adjacent	lung
GSE208653	GSM6360680	CESC	adjacent/normal	normal	cervical
GSE208653	GSM6360681	CESC	adjacent/normal	normal	cervical
GSE208653	GSM6360686	CESC	tumor	tumor	cervical
GSE208653	GSM6360687	CESC	tumor	tumor	cervical
GSE208653	GSM6360688	CESC	tumor	tumor	cervical
GSE161529	GSM4909281	BRCA	tumor	tumor	breast
GSE161529	GSM4909282	BRCA	tumor	tumor	breast
GSE161529	GSM4909283	BRCA	tumor	tumor	breast
GSE161529	GSM4909284	BRCA	tumor	tumor	breast
GSE161529	GSM4909285	BRCA	tumor	tumor	breast
GSE161529	GSM4909286	BRCA	tumor	tumor	breast
GSE161529	GSM4909287	BRCA	tumor	tumor	breast
GSE161529	GSM4909288	BRCA	tumor	tumor	breast
GSE161529	GSM4909289	BRCA	tumor	tumor	breast
GSE161529	GSM4909290	BRCA	tumor	tumor	breast
GSE161529	GSM4909291	BRCA	tumor	tumor	breast
GSE161529	GSM4909292	BRCA	tumor	tumor	breast
GSE161529	GSM4909293	BRCA	tumor	tumor	breast
GSE161529	GSM4909294	BRCA	tumor	tumor	breast
GSE161529	GSM4909295	BRCA	tumor	tumor	breast
GSE161529	GSM4909296	BRCA	tumor	tumor	breast
GSE161529	GSM4909297	BRCA	tumor	tumor	breast
GSE161529	GSM4909298	BRCA	tumor	tumor	breast
GSE161529	GSM4909299	BRCA	tumor	tumor	breast
GSE161529	GSM4909300	BRCA	tumor	tumor	breast
GSE161529	GSM4909301	BRCA	tumor	tumor	breast
GSE161529	GSM4909302	BRCA	tumor	tumor	breast
GSE161529	GSM4909303	BRCA	tumor	tumor	breast
GSE161529	GSM4909304	BRCA	tumor	tumor	breast
GSE161529	GSM4909305	BRCA	tumor	tumor	breast
GSE161529	GSM4909306	BRCA	tumor	tumor	breast
GSE161529	GSM4909307	BRCA	tumor	tumor	breast
GSE161529	GSM4909309	BRCA	tumor	tumor	breast
GSE161529	GSM4909311	BRCA	tumor	tumor	breast
GSE161529	GSM4909313	BRCA	tumor	tumor	breast
GSE161529	GSM4909315	BRCA	tumor	tumor	breast
GSE161529	GSM4909317	BRCA	tumor	tumor	breast
GSE161529	GSM4909319	BRCA	tumor	tumor	breast
GSE161529	GSM4909320	BRCA	tumor	tumor	breast
GSE161529	GSM4909253	BRCA	adjacent/normal	normal	breast
GSE161529	GSM4909254	BRCA	adjacent/normal	normal	breast
GSE161529	GSM4909257	BRCA	adjacent/normal	normal	breast
GSE161529	GSM4909261	BRCA	adjacent/normal	normal	breast
GSE161529	GSM4909263	BRCA	adjacent/normal	normal	breast
GSE161529	GSM4909265	BRCA	adjacent/normal	normal	breast
GSE161529	GSM4909266	BRCA	adjacent/normal	normal	breast
GSE161529	GSM4909268	BRCA	adjacent/normal	normal	breast
GSE161529	GSM4909270	BRCA	adjacent/normal	normal	breast
GSE161529	GSM4909271	BRCA	adjacent/normal	normal	breast
GSE161529	GSM4909272	BRCA	adjacent/normal	normal	breast
GSE161529	GSM4909274	BRCA	adjacent/normal	normal	breast
GSE161529	GSM4909276	BRCA	adjacent/normal	normal	breast
GSE173682	GSM5276933	UCEC	tumor	tumor	endometrium
GSE173682	GSM5276934	UCEC	tumor	tumor	endometrium
GSE173682	GSM5276935	UCEC	tumor	tumor	endometrium
GSE173682	GSM5276936	UCEC	tumor	tumor	endometrium
GSE173682	GSM5276937	UCEC	tumor	tumor	endometrium
GSE184362	GSM5585102	THCA	tumor	tumor	thyroid_gland
GSE184362	GSM5585103	THCA	adjacent/normal	adjacent	thyroid_gland
GSE184362	GSM5585104	THCA	tumor	tumor	thyroid_gland
GSE184362	GSM5585105	THCA	adjacent/normal	adjacent	thyroid_gland
GSE184362	GSM5585107	THCA	tumor	tumor	thyroid_gland
GSE184362	GSM5585108	THCA	adjacent/normal	adjacent	thyroid_gland
GSE184362	GSM5585112	THCA	tumor	tumor	thyroid_gland
GSE184362	GSM5585113	THCA	adjacent/normal	adjacent	thyroid_gland
GSE184362	GSM5585117	THCA	tumor	tumor	thyroid_gland
GSE184362	GSM5585118	THCA	adjacent/normal	adjacent	thyroid_gland
GSE184362	GSM5585119	THCA	tumor	tumor	thyroid_gland
GSE184362	GSM5585120	THCA	adjacent/normal	adjacent	thyroid_gland
GSE184362	GSM5585121	THCA	tumor	tumor	thyroid_gland
GSE193337	GSM5793824	PRAD	adjacent/normal	adjacent	prostate
GSE193337	GSM5793825	PRAD	adjacent/normal	adjacent	prostate
GSE193337	GSM5793826	PRAD	adjacent/normal	adjacent	prostate
GSE193337	GSM5793827	PRAD	adjacent/normal	adjacent	prostate
GSE193337	GSM5793828	PRAD	tumor	tumor	prostate
GSE193337	GSM5793829	PRAD	tumor	tumor	prostate
GSE193337	GSM5793831	PRAD	tumor	tumor	prostate
GSE193337	GSM5793832	PRAD	tumor	tumor	prostate
GSE163558	GSM5004180	STAD	tumor	tumor	stomach
GSE163558	GSM5004181	STAD	tumor	tumor	stomach
GSE163558	GSM5004182	STAD	tumor	tumor	stomach
GSE163558	GSM5004183	STAD	adjacent/normal	adjacent	stomach
GSE184198	GSM5580154	STAD	tumor	tumor	stomach
GSE184198	GSM5580155	STAD	adjacent/normal	adjacent	stomach
GSE184880	GSM5599220	OV	adjacent/normal	normal	ovarian
GSE184880	GSM5599221	OV	adjacent/normal	normal	ovarian
GSE184880	GSM5599222	OV	adjacent/normal	normal	ovarian
GSE184880	GSM5599223	OV	adjacent/normal	normal	ovarian
GSE184880	GSM5599224	OV	adjacent/normal	normal	ovarian
GSE184880	GSM5599225	OV	tumor	tumor	ovarian
GSE184880	GSM5599226	OV	tumor	tumor	ovarian
GSE184880	GSM5599227	OV	tumor	tumor	ovarian
GSE184880	GSM5599228	OV	tumor	tumor	ovarian
GSE184880	GSM5599229	OV	tumor	tumor	ovarian
GSE184880	GSM5599230	OV	tumor	tumor	ovarian
GSE184880	GSM5599231	OV	tumor	tumor	ovarian

## Sheet: S2
Supplementary Table S2. Sample information of public spatial transcriptomics data
project	sample	tumor_type
GSE203612	GSM6177607	STAD
GSE203612	GSM6177609	STAD
GSE203612	GSM6177599	BRCA
GSE203612	GSM6177601	BRCA
GSE203612	GSM6177603	BRCA
VISDP000106	VISDS000549	BRCA
VISDP000106	VISDS000550	BRCA
VISDP000120	VISDS000563	PRAD
VISDP000120	VISDS000564	PRAD
VISDP000120	VISDS000565	PRAD
GSE203612	GSM6177617	OV
GSE211956	GSM6506113	OV
GSE211956	GSM6506114	OV
GSE211956	GSM6506115	OV
GSE211956	GSM6506116	OV
GSE211956	GSM6506117	OV
GSE227019	GSM7090083	OV
GSE227019	GSM7090084	OV
GSE227019	GSM7090085	OV
GSE203612	GSM6177623	UCEC
GSE181300	GSM5494476	HNSC
GSE181300	GSM5494480	HNSC
GSE181300	GSM5494481	HNSC
GSE181300	GSM5494482	HNSC
GSE211895	GSM6505133	PAAD
GSE211895	GSM6505134	PAAD
GSE211895	GSM6505135	PAAD
GSE194329	GSM5833533	GBM
GSE194329	GSM5833534	GBM
GSE194329	GSM5833535	GBM
GSE194329	GSM5833536	GBM
GSE194329	GSM5833537	GBM
GSE194329	GSM5833538	GBM
VISDP000104	VISDS000547	GBM
VISDP000104	VISDS000548	GBM
VISDP000069	VISDS000360	GBM
VISDP000069	VISDS000361	GBM
VISDP000069	VISDS000362	GBM
VISDP000069	VISDS000363	GBM
VISDP000069	VISDS000364	GBM
VISDP000069	VISDS000365	GBM
VISDP000069	VISDS000366	GBM
VISDP000069	VISDS000367	GBM
VISDP000069	VISDS000370	GBM
GSE171351	GSM5224027	BLCA
GSE171351	GSM5224028	BLCA
GSE171351	GSM5224029	BLCA
GSE171351	GSM5224030	BLCA
GSE175540	GSM5924031	KIRC
GSE175540	GSM5924032	KIRC
GSE175540	GSM5924033	KIRC
GSE175540	GSM5924034	KIRC
GSE175540	GSM5924035	KIRC
GSE175540	GSM5924037	KIRC
GSE175540	GSM5924038	KIRC
GSE175540	GSM5924039	KIRC
GSE208654	GSM6360691	CESC
GSE208654	GSM6360692	CESC
VISDP000123	VISDS000566	CESC
10X	CytAssist_1	LUAD
10X	CytAssist_F	LUAD
GSE203612	GSM6177612	LIHC
VISDP000084	VISDS000504	LIHC
VISDP000084	VISDS000508	LIHC
VISDP000084	VISDS000510	LIHC
VISDP000084	VISDS000511	LIHC
VISDP000084	VISDS000512	LIHC
VISDP000084	VISDS000513	LIHC
VISDP000084	VISDS000514	LIHC
VISDP000084	VISDS000515	LIHC
VISDP000084	VISDS000516	LIHC
VISDP000084	VISDS000517	LIHC
VISDP000084	VISDS000521	LIHC
VISDP000084	VISDS000522	LIHC
VISDP000084	VISDS000523	LIHC
GSE225857	GSM7058756	CRC
GSE225857	GSM7058757	CRC
GSE225857	GSM7058758	CRC
GSE225857	GSM7058759	CRC

## Sheet: S3
Supplementary Table S3. Sample information of public bulk RNA-seq data
sample	detailed_category	disease_or_tissue	primary_site	sample_type	gender	study	tumor_type	tumor_code	tumor_code_type
TCGA-AJ-A3NH-11	Uterine Corpus Endometrioid Carcinoma	Uterine Corpus Endometrioid Carcinoma	Endometrium	Solid Tissue Normal	Female	TCGA	adjacent	UCEC	UCEC_adjacent
TCGA-BG-A3PP-11	Uterine Corpus Endometrioid Carcinoma	Uterine Corpus Endometrioid Carcinoma	Endometrium	Solid Tissue Normal	Female	TCGA	adjacent	UCEC	UCEC_adjacent
TCGA-AX-A2HD-11	Uterine Corpus Endometrioid Carcinoma	Uterine Corpus Endometrioid Carcinoma	Endometrium	Solid Tissue Normal	Female	TCGA	adjacent	UCEC	UCEC_adjacent
TCGA-DI-A2QY-11	Uterine Corpus Endometrioid Carcinoma	Uterine Corpus Endometrioid Carcinoma	Endometrium	Solid Tissue Normal	Female	TCGA	adjacent	UCEC	UCEC_adjacent
TCGA-AJ-A3NC-11	Uterine Corpus Endometrioid Carcinoma	Uterine Corpus Endometrioid Carcinoma	Endometrium	Solid Tissue Normal	Female	TCGA	adjacent	UCEC	UCEC_adjacent
TCGA-BG-A2AD-11	Uterine Corpus Endometrioid Carcinoma	Uterine Corpus Endometrioid Carcinoma	Endometrium	Solid Tissue Normal	Female	TCGA	adjacent	UCEC	UCEC_adjacent
TCGA-BG-A3EW-11	Uterine Corpus Endometrioid Carcinoma	Uterine Corpus Endometrioid Carcinoma	Endometrium	Solid Tissue Normal	Female	TCGA	adjacent	UCEC	UCEC_adjacent
TCGA-AX-A05Y-11	Uterine Corpus Endometrioid Carcinoma	Uterine Corpus Endometrioid Carcinoma	Endometrium	Solid Tissue Normal	Female	TCGA	adjacent	UCEC	UCEC_adjacent
TCGA-AX-A0IZ-11	Uterine Corpus Endometrioid Carcinoma	Uterine Corpus Endometrioid Carcinoma	Endometrium	Solid Tissue Normal	Female	TCGA	adjacent	UCEC	UCEC_adjacent
TCGA-AX-A2HC-11	Uterine Corpus Endometrioid Carcinoma	Uterine Corpus Endometrioid Carcinoma	Endometrium	Solid Tissue Normal	Female	TCGA	adjacent	UCEC	UCEC_adjacent
TCGA-AX-A0J0-11	Uterine Corpus Endometrioid Carcinoma	Uterine Corpus Endometrioid Carcinoma	Endometrium	Solid Tissue Normal	Female	TCGA	adjacent	UCEC	UCEC_adjacent
TCGA-AJ-A3NE-11	Uterine Corpus Endometrioid Carcinoma	Uterine Corpus Endometrioid Carcinoma	Endometrium	Solid Tissue Normal	Female	TCGA	adjacent	UCEC	UCEC_adjacent
TCGA-BK-A4ZD-11	Uterine Corpus Endometrioid Carcinoma	Uterine Corpus Endometrioid Carcinoma	Endometrium	Solid Tissue Normal	Female	TCGA	adjacent	UCEC	UCEC_adjacent
TCGA-FL-A1YG-11	Uterine Corpus Endometrioid Carcinoma	Uterine Corpus Endometrioid Carcinoma	Endometrium	Solid Tissue Normal	NA	TCGA	adjacent	UCEC	UCEC_adjacent
TCGA-FL-A1YH-11	Uterine Corpus Endometrioid Carcinoma	Uterine Corpus Endometrioid Carcinoma	Endometrium	Solid Tissue Normal	NA	TCGA	adjacent	UCEC	UCEC_adjacent
TCGA-FL-A1YI-11	Uterine Corpus Endometrioid Carcinoma	Uterine Corpus Endometrioid Carcinoma	Endometrium	Solid Tissue Normal	NA	TCGA	adjacent	UCEC	UCEC_adjacent
TCGA-FL-A1YL-11	Uterine Corpus Endometrioid Carcinoma	Uterine Corpus Endometrioid Carcinoma	Endometrium	Solid Tissue Normal	NA	TCGA	adjacent	UCEC	UCEC_adjacent
TCGA-FL-A1YN-11	Uterine Corpus Endometrioid Carcinoma	Uterine Corpus Endometrioid Carcinoma	Endometrium	Solid Tissue Normal	NA	TCGA	adjacent	UCEC	UCEC_adjacent
TCGA-FL-A1YQ-11	Uterine Corpus Endometrioid Carcinoma	Uterine Corpus Endometrioid Carcinoma	Endometrium	Solid Tissue Normal	NA	TCGA	adjacent	UCEC	UCEC_adjacent
TCGA-FL-A1YT-11	Uterine Corpus Endometrioid Carcinoma	Uterine Corpus Endometrioid Carcinoma	Endometrium	Solid Tissue Normal	NA	TCGA	adjacent	UCEC	UCEC_adjacent
TCGA-FL-A1YU-11	Uterine Corpus Endometrioid Carcinoma	Uterine Corpus Endometrioid Carcinoma	Endometrium	Solid Tissue Normal	NA	TCGA	adjacent	UCEC	UCEC_adjacent
TCGA-FL-A1YV-11	Uterine Corpus Endometrioid Carcinoma	Uterine Corpus Endometrioid Carcinoma	Endometrium	Solid Tissue Normal	NA	TCGA	adjacent	UCEC	UCEC_adjacent
TCGA-FL-A3WE-11	Uterine Corpus Endometrioid Carcinoma	Uterine Corpus Endometrioid Carcinoma	Endometrium	Solid Tissue Normal	NA	TCGA	adjacent	UCEC	UCEC_adjacent
TCGA-AJ-A3NH-01	Uterine Corpus Endometrioid Carcinoma	Uterine Corpus Endometrioid Carcinoma	Endometrium	Primary Tumor	Female	TCGA	tumor	UCEC	UCEC_tumor
TCGA-B5-A0K9-01	Uterine Corpus Endometrioid Carcinoma	Uterine Corpus Endometrioid Carcinoma	Endometrium	Primary Tumor	Female	TCGA	tumor	UCEC	UCEC_tumor
TCGA-DF-A2KZ-01	Uterine Corpus Endometrioid Carcinoma	Uterine Corpus Endometrioid Carcinoma	Endometrium	Primary Tumor	Female	TCGA	tumor	UCEC	UCEC_tumor
TCGA-EY-A72D-01	Uterine Corpus Endometrioid Carcinoma	Uterine Corpus Endometrioid Carcinoma	Endometrium	Primary Tumor	Female	TCGA	tumor	UCEC	UCEC_tumor
TCGA-A5-A1OH-01	Uterine Corpus Endometrioid Carcinoma	Uterine Corpus Endometrioid Carcinoma	Endometrium	Primary Tumor	Female	TCGA	tumor	UCEC	UCEC_tumor
TCGA-EO-A3AS-01	Uterine Corpus Endometrioid Carcinoma	Uterine Corpus Endometrioid Carcinoma	Endometrium	Primary Tumor	Female	TCGA	tumor	UCEC	UCEC_tumor
TCGA-QS-A744-01	Uterine Corpus Endometrioid Carcinoma	Uterine Corpus Endometrioid Carcinoma	Endometrium	Primary Tumor	Female	TCGA	tumor	UCEC	UCEC_tumor
TCGA-AJ-A2QO-01	Uterine Corpus Endometrioid Carcinoma	Uterine Corpus Endometrioid Carcinoma	Endometrium	Primary Tumor	Female	TCGA	tumor	UCEC	UCEC_tumor
TCGA-QS-A8F1-01	Uterine Corpus Endometrioid Carcinoma	Uterine Corpus Endometrioid Carcinoma	Endometrium	Primary Tumor	Female	TCGA	tumor	UCEC	UCEC_tumor
TCGA-AX-A3G1-01	Uterine Corpus Endometrioid Carcinoma	Uterine Corpus Endometrioid Carcinoma	Endometrium	Primary Tumor	Female	TCGA	tumor	UCEC	UCEC_tumor
TCGA-B5-A0JN-01	Uterine Corpus Endometrioid Carcinoma	Uterine Corpus Endometrioid Carcinoma	Endometrium	Primary Tumor	Female	TCGA	tumor	UCEC	UCEC_tumor
TCGA-DF-A2KR-01	Uterine Corpus Endometrioid Carcinoma	Uterine Corpus Endometrioid Carcinoma	Endometrium	Primary Tumor	Female	TCGA	tumor	UCEC	UCEC_tumor
TCGA-AJ-A3NG-01	Uterine Corpus Endometrioid Carcinoma	Uterine Corpus Endometrioid Carcinoma	Endometrium	Primary Tumor	Female	TCGA	tumor	UCEC	UCEC_tumor
TCGA-EO-A22U-01	Uterine Corpus Endometrioid Carcinoma	Uterine Corpus Endometrioid Carcinoma	Endometrium	Primary Tumor	Female	TCGA	tumor	UCEC	UCEC_tumor
TCGA-EY-A548-01	Uterine Corpus Endometrioid Carcinoma	Uterine Corpus Endometrioid Carcinoma	Endometrium	Primary Tumor	Female	TCGA	tumor	UCEC	UCEC_tumor
TCGA-AX-A3FS-01	Uterine Corpus Endometrioid Carcinoma	Uterine Corpus Endometrioid Carcinoma	Endometrium	Primary Tumor	Female	TCGA	tumor	UCEC	UCEC_tumor
TCGA-BG-A3PP-01	Uterine Corpus Endometrioid Carcinoma	Uterine Corpus Endometrioid Carcinoma	Endometrium	Primary Tumor	Female	TCGA	tumor	UCEC	UCEC_tumor
TCGA-EY-A210-01	Uterine Corpus Endometrioid Carcinoma	Uterine Corpus Endometrioid Carcinoma	Endometrium	Primary Tumor	Female	TCGA	tumor	UCEC	UCEC_tumor
TCGA-EY-A3L3-01	Uterine Corpus Endometrioid Carcinoma	Uterine Corpus Endometrioid Carcinoma	Endometrium	Primary Tumor	Female	TCGA	tumor	UCEC	UCEC_tumor
TCGA-D1-A3DG-01	Uterine Corpus Endometrioid Carcinoma	Uterine Corpus Endometrioid Carcinoma	Endometrium	Primary Tumor	Female	TCGA	tumor	UCEC	UCEC_tumor
TCGA-EO-A3AZ-01	Uterine Corpus Endometrioid Carcinoma	Uterine Corpus Endometrioid Carcinoma	Endometrium	Primary Tumor	Female	TCGA	tumor	UCEC	UCEC_tumor
TCGA-EO-A3KX-01	Uterine Corpus Endometrioid Carcinoma	Uterine Corpus Endometrioid Carcinoma	Endometrium	Primary Tumor	Female	TCGA	tumor	UCEC	UCEC_tumor
TCGA-AJ-A3TW-01	Uterine Corpus Endometrioid Carcinoma	Uterine Corpus Endometrioid Carcinoma	Endometrium	Primary Tumor	Female	TCGA	tumor	UCEC	UCEC_tumor
TCGA-EY-A549-01	Uterine Corpus Endometrioid Carcinoma	Uterine Corpus Endometrioid Carcinoma	Endometrium	Primary Tumor	Female	TCGA	tumor	UCEC	UCEC_tumor
TCGA-A5-A2K2-01	Uterine Corpus Endometrioid Carcinoma	Uterine Corpus Endometrioid Carcinoma	Endometrium	Primary Tumor	Female	TCGA	tumor	UCEC	UCEC_tumor
TCGA-AJ-A3IA-01	Uterine Corpus Endometrioid Carcinoma	Uterine Corpus Endometrioid Carcinoma	Endometrium	Primary Tumor	Female	TCGA	tumor	UCEC	UCEC_tumor
TCGA-AX-A1C7-01	Uterine Corpus Endometrioid Carcinoma	Uterine Corpus Endometrioid Carcinoma	Endometrium	Primary Tumor	Female	TCGA	tumor	UCEC	UCEC_tumor
TCGA-D1-A3DA-01	Uterine Corpus Endometrioid Carcinoma	Uterine Corpus Endometrioid Carcinoma	Endometrium	Primary Tumor	Female	TCGA	tumor	UCEC	UCEC_tumor
TCGA-SL-A6JA-01	Uterine Corpus Endometrioid Carcinoma	Uterine Corpus Endometrioid Carcinoma	Endometrium	Primary Tumor	Female	TCGA	tumor	UCEC	UCEC_tumor
TCGA-A5-A2K5-01	Uterine Corpus Endometrioid Carcinoma	Uterine Corpus Endometrioid Carcinoma	Endometrium	Primary Tumor	Female	TCGA	tumor	UCEC	UCEC_tumor
TCGA-AX-A3G8-01	Uterine Corpus Endometrioid Carcinoma	Uterine Corpus Endometrioid Carcinoma	Endometrium	Primary Tumor	Female	TCGA	tumor	UCEC	UCEC_tumor
TCGA-EO-A3L0-01	Uterine Corpus Endometrioid Carcinoma	Uterine Corpus Endometrioid Carcinoma	Endometrium	Primary Tumor	Female	TCGA	tumor	UCEC	UCEC_tumor
TCGA-EY-A1GX-01	Uterine Corpus Endometrioid Carcinoma	Uterine Corpus Endometrioid Carcinoma	Endometrium	Primary Tumor	Female	TCGA	tumor	UCEC	UCEC_tumor
TCGA-KP-A3W1-01	Uterine Corpus Endometrioid Carcinoma	Uterine Corpus Endometrioid Carcinoma	Endometrium	Primary Tumor	Female	TCGA	tumor	UCEC	UCEC_tumor
TCGA-BK-A56F-01	Uterine Corpus Endometrioid Carcinoma	Uterine Corpus Endometrioid Carcinoma	Endometrium	Primary Tumor	Female	TCGA	tumor	UCEC	UCEC_tumor
TCGA-EY-A547-01	Uterine Corpus Endometrioid Carcinoma	Uterine Corpus Endometrioid Carcinoma	Endometrium	Primary Tumor	Female	TCGA	tumor	UCEC	UCEC_tumor
TCGA-A5-A3LP-01	Uterine Corpus Endometrioid Carcinoma	Uterine Corpus Endometrioid Carcinoma	Endometrium	Primary Tumor	Female	TCGA	tumor	UCEC	UCEC_tumor
TCGA-AJ-A3EJ-01	Uterine Corpus Endometrioid Carcinoma	Uterine Corpus Endometrioid Carcinoma	Endometrium	Primary Tumor	Female	TCGA	tumor	UCEC	UCEC_tumor
TCGA-B5-A3FH-01	Uterine Corpus Endometrioid Carcinoma	Uterine Corpus Endometrioid Carcinoma	Endometrium	Primary Tumor	Female	TCGA	tumor	UCEC	UCEC_tumor
TCGA-BK-A139-01	Uterine Corpus Endometrioid Carcinoma	Uterine Corpus Endometrioid Carcinoma	Endometrium	Primary Tumor	Female	TCGA	tumor	UCEC	UCEC_tumor
TCGA-PG-A917-01	Uterine Corpus Endometrioid Carcinoma	Uterine Corpus Endometrioid Carcinoma	Endometrium	Primary Tumor	Female	TCGA	tumor	UCEC	UCEC_tumor
TCGA-AJ-A3OK-01	Uterine Corpus Endometrioid Carcinoma	Uterine Corpus Endometrioid Carcinoma	Endometrium	Primary Tumor	Female	TCGA	tumor	UCEC	UCEC_tumor
TCGA-AX-A3GB-01	Uterine Corpus Endometrioid Carcinoma	Uterine Corpus Endometrioid Carcinoma	Endometrium	Primary Tumor	Female	TCGA	tumor	UCEC	UCEC_tumor
TCGA-B5-A0JR-01	Uterine Corpus Endometrioid Carcinoma	Uterine Corpus Endometrioid Carcinoma	Endometrium	Primary Tumor	Female	TCGA	tumor	UCEC	UCEC_tumor
TCGA-B5-A3FA-01	Uterine Corpus Endometrioid Carcinoma	Uterine Corpus Endometrioid Carcinoma	Endometrium	Primary Tumor	Female	TCGA	tumor	UCEC	UCEC_tumor
TCGA-B5-A3FB-01	Uterine Corpus Endometrioid Carcinoma	Uterine Corpus Endometrioid Carcinoma	Endometrium	Primary Tumor	Female	TCGA	tumor	UCEC	UCEC_tumor
TCGA-PG-A914-01	Uterine Corpus Endometrioid Carcinoma	Uterine Corpus Endometrioid Carcinoma	Endometrium	Primary Tumor	Female	TCGA	tumor	UCEC	UCEC_tumor
TCGA-SL-A6J9-01	Uterine Corpus Endometrioid Carcinoma	Uterine Corpus Endometrioid Carcinoma	Endometrium	Primary Tumor	Female	TCGA	tumor	UCEC	UCEC_tumor
TCGA-EO-A3AU-01	Uterine Corpus Endometrioid Carcinoma	Uterine Corpus Endometrioid Carcinoma	Endometrium	Primary Tumor	Female	TCGA	tumor	UCEC	UCEC_tumor
TCGA-EO-A3KW-01	Uterine Corpus Endometrioid Carcinoma	Uterine Corpus Endometrioid Carcinoma	Endometrium	Primary Tumor	Female	TCGA	tumor	UCEC	UCEC_tumor
TCGA-EY-A5W2-01	Uterine Corpus Endometrioid Carcinoma	Uterine Corpus Endometrioid Carcinoma	Endometrium	Primary Tumor	Female	TCGA	tumor	UCEC	UCEC_tumor
TCGA-KP-A3W0-01	Uterine Corpus Endometrioid Carcinoma	Uterine Corpus Endometrioid Carcinoma	Endometrium	Primary Tumor	Female	TCGA	tumor	UCEC	UCEC_tumor
TCGA-KP-A3W3-01	Uterine Corpus Endometrioid Carcinoma	Uterine Corpus Endometrioid Carcinoma	Endometrium	Primary Tumor	Female	TCGA	tumor	UCEC	UCEC_tumor
TCGA-PG-A5BC-01	Uterine Corpus Endometrioid Carcinoma	Uterine Corpus Endometrioid Carcinoma	Endometrium	Primary Tumor	Female	TCGA	tumor	UCEC	UCEC_tumor
TCGA-A5-A7WK-01	Uterine Corpus Endometrioid Carcinoma	Uterine Corpus Endometrioid Carcinoma	Endometrium	Primary Tumor	Female	TCGA	tumor	UCEC	UCEC_tumor
TCGA-AX-A3G7-01	Uterine Corpus Endometrioid Carcinoma	Uterine Corpus Endometrioid Carcinoma	Endometrium	Primary Tumor	Female	TCGA	tumor	UCEC	UCEC_tumor
TCGA-B5-A3S1-01	Uterine Corpus Endometrioid Carcinoma	Uterine Corpus Endometrioid Carcinoma	Endometrium	Primary Tumor	Female	TCGA	tumor	UCEC	UCEC_tumor
TCGA-B5-A5OC-01	Uterine Corpus Endometrioid Carcinoma	Uterine Corpus Endometrioid Carcinoma	Endometrium	Primary Tumor	Female	TCGA	tumor	UCEC	UCEC_tumor
TCGA-BK-A26L-01	Uterine Corpus Endometrioid Carcinoma	Uterine Corpus Endometrioid Carcinoma	Endometrium	Primary Tumor	Female	TCGA	tumor	UCEC	UCEC_tumor
TCGA-D1-A3DH-01	Uterine Corpus Endometrioid Carcinoma	Uterine Corpus Endometrioid Carcinoma	Endometrium	Primary Tumor	Female	TCGA	tumor	UCEC	UCEC_tumor
TCGA-H5-A2HR-01	Uterine Corpus Endometrioid Carcinoma	Uterine Corpus Endometrioid Carcinoma	Endometrium	Primary Tumor	Female	TCGA	tumor	UCEC	UCEC_tumor
TCGA-AJ-A23N-01	Uterine Corpus Endometrioid Carcinoma	Uterine Corpus Endometrioid Carcinoma	Endometrium	Primary Tumor	Female	TCGA	tumor	UCEC	UCEC_tumor
TCGA-B5-A3FD-01	Uterine Corpus Endometrioid Carcinoma	Uterine Corpus Endometrioid Carcinoma	Endometrium	Primary Tumor	Female	TCGA	tumor	UCEC	UCEC_tumor
TCGA-D1-A2G0-01	Uterine Corpus Endometrioid Carcinoma	Uterine Corpus Endometrioid Carcinoma	Endometrium	Primary Tumor	Female	TCGA	tumor	UCEC	UCEC_tumor
TCGA-PG-A916-01	Uterine Corpus Endometrioid Carcinoma	Uterine Corpus Endometrioid Carcinoma	Endometrium	Primary Tumor	Female	TCGA	tumor	UCEC	UCEC_tumor
TCGA-5B-A90C-01	Uterine Corpus Endometrioid Carcinoma	Uterine Corpus Endometrioid Carcinoma	Endometrium	Primary Tumor	Female	TCGA	tumor	UCEC	UCEC_tumor
TCGA-A5-A2K4-01	Uterine Corpus Endometrioid Carcinoma	Uterine Corpus Endometrioid Carcinoma	Endometrium	Primary Tumor	Female	TCGA	tumor	UCEC	UCEC_tumor
TCGA-AJ-A3EM-01	Uterine Corpus Endometrioid Carcinoma	Uterine Corpus Endometrioid Carcinoma	Endometrium	Primary Tumor	Female	TCGA	tumor	UCEC	UCEC_tumor
TCGA-AX-A3FX-01	Uterine Corpus Endometrioid Carcinoma	Uterine Corpus Endometrioid Carcinoma	Endometrium	Primary Tumor	Female	TCGA	tumor	UCEC	UCEC_tumor
TCGA-BK-A0CC-01	Uterine Corpus Endometrioid Carcinoma	Uterine Corpus Endometrioid Carcinoma	Endometrium	Primary Tumor	Female	TCGA	tumor	UCEC	UCEC_tumor
TCGA-KP-A3VZ-01	Uterine Corpus Endometrioid Carcinoma	Uterine Corpus Endometrioid Carcinoma	Endometrium	Primary Tumor	Female	TCGA	tumor	UCEC	UCEC_tumor
TCGA-A5-A2K3-01	Uterine Corpus Endometrioid Carcinoma	Uterine Corpus Endometrioid Carcinoma	Endometrium	Primary Tumor	Female	TCGA	tumor	UCEC	UCEC_tumor
TCGA-AJ-A3BK-01	Uterine Corpus Endometrioid Carcinoma	Uterine Corpus Endometrioid Carcinoma	Endometrium	Primary Tumor	Female	TCGA	tumor	UCEC	UCEC_tumor
TCGA-AP-A5FX-01	Uterine Corpus Endometrioid Carcinoma	Uterine Corpus Endometrioid Carcinoma	Endometrium	Primary Tumor	Female	TCGA	tumor	UCEC	UCEC_tumor
TCGA-B5-A5OE-01	Uterine Corpus Endometrioid Carcinoma	Uterine Corpus Endometrioid Carcinoma	Endometrium	Primary Tumor	Female	TCGA	tumor	UCEC	UCEC_tumor
TCGA-EO-A22Y-01	Uterine Corpus Endometrioid Carcinoma	Uterine Corpus Endometrioid Carcinoma	Endometrium	Primary Tumor	Female	TCGA	tumor	UCEC	UCEC_tumor
TCGA-EO-A3KU-01	Uterine Corpus Endometrioid Carcinoma	Uterine Corpus Endometrioid Carcinoma	Endometrium	Primary Tumor	Female	TCGA	tumor	UCEC	UCEC_tumor
TCGA-FI-A3PV-01	Uterine Corpus Endometrioid Carcinoma	Uterine Corpus Endometrioid Carcinoma	Endometrium	Primary Tumor	Female	TCGA	tumor	UCEC	UCEC_tumor
TCGA-PG-A6IB-01	Uterine Corpus Endometrioid Carcinoma	Uterine Corpus Endometrioid Carcinoma	Endometrium	Primary Tumor	Female	TCGA	tumor	UCEC	UCEC_tumor
TCGA-AJ-A2QM-01	Uterine Corpus Endometrioid Carcinoma	Uterine Corpus Endometrioid Carcinoma	Endometrium	Primary Tumor	Female	TCGA	tumor	UCEC	UCEC_tumor
TCGA-AJ-A3BI-01	Uterine Corpus Endometrioid Carcinoma	Uterine Corpus Endometrioid Carcinoma	Endometrium	Primary Tumor	Female	TCGA	tumor	UCEC	UCEC_tumor
TCGA-AX-A3G6-01	Uterine Corpus Endometrioid Carcinoma	Uterine Corpus Endometrioid Carcinoma	Endometrium	Primary Tumor	Female	TCGA	tumor	UCEC	UCEC_tumor
TCGA-B5-A5OD-01	Uterine Corpus Endometrioid Carcinoma	Uterine Corpus Endometrioid Carcinoma	Endometrium	Primary Tumor	Female	TCGA	tumor	UCEC	UCEC_tumor
TCGA-EY-A54A-01	Uterine Corpus Endometrioid Carcinoma	Uterine Corpus Endometrioid Carcinoma	Endometrium	Primary Tumor	Female	TCGA	tumor	UCEC	UCEC_tumor
TCGA-AX-A2H4-01	Uterine Corpus Endometrioid Carcinoma	Uterine Corpus Endometrioid Carcinoma	Endometrium	Primary Tumor	Female	TCGA	tumor	UCEC	UCEC_tumor
TCGA-AX-A3FW-01	Uterine Corpus Endometrioid Carcinoma	Uterine Corpus Endometrioid Carcinoma	Endometrium	Primary Tumor	Female	TCGA	tumor	UCEC	UCEC_tumor
TCGA-AX-A3GI-01	Uterine Corpus Endometrioid Carcinoma	Uterine Corpus Endometrioid Carcinoma	Endometrium	Primary Tumor	Female	TCGA	tumor	UCEC	UCEC_tumor
TCGA-AJ-A3BF-01	Uterine Corpus Endometrioid Carcinoma	Uterine Corpus Endometrioid Carcinoma	Endometrium	Primary Tumor	Female	TCGA	tumor	UCEC	UCEC_tumor
TCGA-AJ-A3BG-01	Uterine Corpus Endometrioid Carcinoma	Uterine Corpus Endometrioid Carcinoma	Endometrium	Primary Tumor	Female	TCGA	tumor	UCEC	UCEC_tumor
TCGA-AJ-A5DV-01	Uterine Corpus Endometrioid Carcinoma	Uterine Corpus Endometrioid Carcinoma	Endometrium	Primary Tumor	Female	TCGA	tumor	UCEC	UCEC_tumor
TCGA-E6-A2P9-01	Uterine Corpus Endometrioid Carcinoma	Uterine Corpus Endometrioid Carcinoma	Endometrium	Primary Tumor	Female	TCGA	tumor	UCEC	UCEC_tumor
TCGA-EO-A1Y7-01	Uterine Corpus Endometrioid Carcinoma	Uterine Corpus Endometrioid Carcinoma	Endometrium	Primary Tumor	Female	TCGA	tumor	UCEC	UCEC_tumor
TCGA-EY-A1GO-01	Uterine Corpus Endometrioid Carcinoma	Uterine Corpus Endometrioid Carcinoma	Endometrium	Primary Tumor	Female	TCGA	tumor	UCEC	UCEC_tumor
TCGA-A5-A3LO-01	Uterine Corpus Endometrioid Carcinoma	Uterine Corpus Endometrioid Carcinoma	Endometrium	Primary Tumor	Female	TCGA	tumor	UCEC	UCEC_tumor
TCGA-A5-A7WJ-01	Uterine Corpus Endometrioid Carcinoma	Uterine Corpus Endometrioid Carcinoma	Endometrium	Primary Tumor	Female	TCGA	tumor	UCEC	UCEC_tumor
TCGA-AJ-A6NU-01	Uterine Corpus Endometrioid Carcinoma	Uterine Corpus Endometrioid Carcinoma	Endometrium	Primary Tumor	Female	TCGA	tumor	UCEC	UCEC_tumor
TCGA-AJ-A8CW-01	Uterine Corpus Endometrioid Carcinoma	Uterine Corpus Endometrioid Carcinoma	Endometrium	Primary Tumor	Female	TCGA	tumor	UCEC	UCEC_tumor
TCGA-AX-A3FT-01	Uterine Corpus Endometrioid Carcinoma	Uterine Corpus Endometrioid Carcinoma	Endometrium	Primary Tumor	Female	TCGA	tumor	UCEC	UCEC_tumor
TCGA-DI-A2QY-01	Uterine Corpus Endometrioid Carcinoma	Uterine Corpus Endometrioid Carcinoma	Endometrium	Primary Tumor	Female	TCGA	tumor	UCEC	UCEC_tumor
TCGA-EY-A3QX-01	Uterine Corpus Endometrioid Carcinoma	Uterine Corpus Endometrioid Carcinoma	Endometrium	Primary Tumor	Female	TCGA	tumor	UCEC	UCEC_tumor
TCGA-SJ-A6ZI-01	Uterine Corpus Endometrioid Carcinoma	Uterine Corpus Endometrioid Carcinoma	Endometrium	Primary Tumor	Female	TCGA	tumor	UCEC	UCEC_tumor
TCGA-AJ-A3NC-01	Uterine Corpus Endometrioid Carcinoma	Uterine Corpus Endometrioid Carcinoma	Endometrium	Primary Tumor	Female	TCGA	tumor	UCEC	UCEC_tumor
TCGA-AX-A2IN-01	Uterine Corpus Endometrioid Carcinoma	Uterine Corpus Endometrioid Carcinoma	Endometrium	Primary Tumor	Female	TCGA	tumor	UCEC	UCEC_tumor
TCGA-AX-A3G9-01	Uterine Corpus Endometrioid Carcinoma	Uterine Corpus Endometrioid Carcinoma	Endometrium	Primary Tumor	Female	TCGA	tumor	UCEC	UCEC_tumor
TCGA-EO-A3B1-01	Uterine Corpus Endometrioid Carcinoma	Uterine Corpus Endometrioid Carcinoma	Endometrium	Primary Tumor	Female	TCGA	tumor	UCEC	UCEC_tumor
TCGA-EY-A2OP-01	Uterine Corpus Endometrioid Carcinoma	Uterine Corpus Endometrioid Carcinoma	Endometrium	Primary Tumor	Female	TCGA	tumor	UCEC	UCEC_tumor
TCGA-FI-A2EY-01	Uterine Corpus Endometrioid Carcinoma	Uterine Corpus Endometrioid Carcinoma	Endometrium	Primary Tumor	Female	TCGA	tumor	UCEC	UCEC_tumor
TCGA-KP-A3W4-01	Uterine Corpus Endometrioid Carcinoma	Uterine Corpus Endometrioid Carcinoma	Endometrium	Primary Tumor	Female	TCGA	tumor	UCEC	UCEC_tumor
TCGA-AX-A3FV-01	Uterine Corpus Endometrioid Carcinoma	Uterine Corpus Endometrioid Carcinoma	Endometrium	Primary Tumor	Female	TCGA	tumor	UCEC	UCEC_tumor
TCGA-BG-A3EW-01	Uterine Corpus Endometrioid Carcinoma	Uterine Corpus Endometrioid Carcinoma	Endometrium	Primary Tumor	Female	TCGA	tumor	UCEC	UCEC_tumor
TCGA-BK-A6W4-01	Uterine Corpus Endometrioid Carcinoma	Uterine Corpus Endometrioid Carcinoma	Endometrium	Primary Tumor	Female	TCGA	tumor	UCEC	UCEC_tumor
TCGA-PG-A7D5-01	Uterine Corpus Endometrioid Carcinoma	Uterine Corpus Endometrioid Carcinoma	Endometrium	Primary Tumor	Female	TCGA	tumor	UCEC	UCEC_tumor
TCGA-BK-A0CA-01	Uterine Corpus Endometrioid Carcinoma	Uterine Corpus Endometrioid Carcinoma	Endometrium	Primary Tumor	Female	TCGA	tumor	UCEC	UCEC_tumor
TCGA-D1-A3JP-01	Uterine Corpus Endometrioid Carcinoma	Uterine Corpus Endometrioid Carcinoma	Endometrium	Primary Tumor	Female	TCGA	tumor	UCEC	UCEC_tumor
TCGA-D1-A3JQ-01	Uterine Corpus Endometrioid Carcinoma	Uterine Corpus Endometrioid Carcinoma	Endometrium	Primary Tumor	Female	TCGA	tumor	UCEC	UCEC_tumor
TCGA-E6-A8L9-01	Uterine Corpus Endometrioid Carcinoma	Uterine Corpus Endometrioid Carcinoma	Endometrium	Primary Tumor	Female	TCGA	tumor	UCEC	UCEC_tumor
TCGA-EY-A2ON-01	Uterine Corpus Endometrioid Carcinoma	Uterine Corpus Endometrioid Carcinoma	Endometrium	Primary Tumor	Female	TCGA	tumor	UCEC	UCEC_tumor
TCGA-EY-A2OQ-01	Uterine Corpus Endometrioid Carcinoma	Uterine Corpus Endometrioid Carcinoma	Endometrium	Primary Tumor	Female	TCGA	tumor	UCEC	UCEC_tumor
TCGA-JU-AAVI-01	Uterine Corpus Endometrioid Carcinoma	Uterine Corpus Endometrioid Carcinoma	Endometrium	Primary Tumor	Female	TCGA	tumor	UCEC	UCEC_tumor
TCGA-QS-A5YR-01	Uterine Corpus Endometrioid Carcinoma	Uterine Corpus Endometrioid Carcinoma	Endometrium	Primary Tumor	Female	TCGA	tumor	UCEC	UCEC_tumor
TCGA-SJ-A6ZJ-01	Uterine Corpus Endometrioid Carcinoma	Uterine Corpus Endometrioid Carcinoma	Endometrium	Primary Tumor	Female	TCGA	tumor	UCEC	UCEC_tumor
TCGA-AJ-A3NF-01	Uterine Corpus Endometrioid Carcinoma	Uterine Corpus Endometrioid Carcinoma	Endometrium	Primary Tumor	Female	TCGA	tumor	UCEC	UCEC_tumor
TCGA-AX-A05W-01	Uterine Corpus Endometrioid Carcinoma	Uterine Corpus Endometrioid Carcinoma	Endometrium	Primary Tumor	Female	TCGA	tumor	UCEC	UCEC_tumor
TCGA-AX-A2HH-01	Uterine Corpus Endometrioid Carcinoma	Uterine Corpus Endometrioid Carcinoma	Endometrium	Primary Tumor	Female	TCGA	tumor	UCEC	UCEC_tumor
TCGA-AX-A3G4-01	Uterine Corpus Endometrioid Carcinoma	Uterine Corpus Endometrioid Carcinoma	Endometrium	Primary Tumor	Female	TCGA	tumor	UCEC	UCEC_tumor
TCGA-B5-A1MS-01	Uterine Corpus Endometrioid Carcinoma	Uterine Corpus Endometrioid Carcinoma	Endometrium	Primary Tumor	Female	TCGA	tumor	UCEC	UCEC_tumor
TCGA-DF-A2L0-01	Uterine Corpus Endometrioid Carcinoma	Uterine Corpus Endometrioid Carcinoma	Endometrium	Primary Tumor	Female	TCGA	tumor	UCEC	UCEC_tumor
TCGA-K6-A3WQ-01	Uterine Corpus Endometrioid Carcinoma	Uterine Corpus Endometrioid Carcinoma	Endometrium	Primary Tumor	Female	TCGA	tumor	UCEC	UCEC_tumor
TCGA-PG-A915-01	Uterine Corpus Endometrioid Carcinoma	Uterine Corpus Endometrioid Carcinoma	Endometrium	Primary Tumor	Female	TCGA	tumor	UCEC	UCEC_tumor
TCGA-2E-A9G8-01	Uterine Corpus Endometrioid Carcinoma	Uterine Corpus Endometrioid Carcinoma	Endometrium	Primary Tumor	Female	TCGA	tumor	UCEC	UCEC_tumor
TCGA-AJ-A8CT-01	Uterine Corpus Endometrioid Carcinoma	Uterine Corpus Endometrioid Carcinoma	Endometrium	Primary Tumor	Female	TCGA	tumor	UCEC	UCEC_tumor
TCGA-AJ-A8CV-01	Uterine Corpus Endometrioid Carcinoma	Uterine Corpus Endometrioid Carcinoma	Endometrium	Primary Tumor	Female	TCGA	tumor	UCEC	UCEC_tumor
TCGA-AX-A3G3-01	Uterine Corpus Endometrioid Carcinoma	Uterine Corpus Endometrioid Carcinoma	Endometrium	Primary Tumor	Female	TCGA	tumor	UCEC	UCEC_tumor
TCGA-BK-A13B-01	Uterine Corpus Endometrioid Carcinoma	Uterine Corpus Endometrioid Carcinoma	Endometrium	Primary Tumor	Female	TCGA	tumor	UCEC	UCEC_tumor
TCGA-EO-A3AY-01	Uterine Corpus Endometrioid Carcinoma	Uterine Corpus Endometrioid Carcinoma	Endometrium	Primary Tumor	Female	TCGA	tumor	UCEC	UCEC_tumor
TCGA-AJ-A3BD-01	Uterine Corpus Endometrioid Carcinoma	Uterine Corpus Endometrioid Carcinoma	Endometrium	Primary Tumor	Female	TCGA	tumor	UCEC	UCEC_tumor
TCGA-AJ-A3QS-01	Uterine Corpus Endometrioid Carcinoma	Uterine Corpus Endometrioid Carcinoma	Endometrium	Primary Tumor	Female	TCGA	tumor	UCEC	UCEC_tumor
TCGA-FI-A3PX-01	Uterine Corpus Endometrioid Carcinoma	Uterine Corpus Endometrioid Carcinoma	Endometrium	Primary Tumor	Female	TCGA	tumor	UCEC	UCEC_tumor
TCGA-QF-A5YS-01	Uterine Corpus Endometrioid Carcinoma	Uterine Corpus Endometrioid Carcinoma	Endometrium	Primary Tumor	Female	TCGA	tumor	UCEC	UCEC_tumor
TCGA-QF-A5YT-01	Uterine Corpus Endometrioid Carcinoma	Uterine Corpus Endometrioid Carcinoma	Endometrium	Primary Tumor	Female	TCGA	tumor	UCEC	UCEC_tumor
TCGA-AJ-A5DW-01	Uterine Corpus Endometrioid Carcinoma	Uterine Corpus Endometrioid Carcinoma	Endometrium	Primary Tumor	Female	TCGA	tumor	UCEC	UCEC_tumor
TCGA-AP-A3K1-01	Uterine Corpus Endometrioid Carcinoma	Uterine Corpus Endometrioid Carcinoma	Endometrium	Primary Tumor	Female	TCGA	tumor	UCEC	UCEC_tumor
TCGA-B5-A3F9-01	Uterine Corpus Endometrioid Carcinoma	Uterine Corpus Endometrioid Carcinoma	Endometrium	Primary Tumor	Female	TCGA	tumor	UCEC	UCEC_tumor
TCGA-BS-A0V4-01	Uterine Corpus Endometrioid Carcinoma	Uterine Corpus Endometrioid Carcinoma	Endometrium	Primary Tumor	Female	TCGA	tumor	UCEC	UCEC_tumor
TCGA-EY-A2OO-01	Uterine Corpus Endometrioid Carcinoma	Uterine Corpus Endometrioid Carcinoma	Endometrium	Primary Tumor	Female	TCGA	tumor	UCEC	UCEC_tumor
TCGA-EY-A4KR-01	Uterine Corpus Endometrioid Carcinoma	Uterine Corpus Endometrioid Carcinoma	Endometrium	Primary Tumor	Female	TCGA	tumor	UCEC	UCEC_tumor
TCGA-AJ-A3OL-01	Uterine Corpus Endometrioid Carcinoma	Uterine Corpus Endometrioid Carcinoma	Endometrium	Primary Tumor	Female	TCGA	tumor	UCEC	UCEC_tumor
TCGA-B5-A1MW-01	Uterine Corpus Endometrioid Carcinoma	Uterine Corpus Endometrioid Carcinoma	Endometrium	Primary Tumor	Female	TCGA	tumor	UCEC	UCEC_tumor
TCGA-DF-A2KV-01	Uterine Corpus Endometrioid Carcinoma	Uterine Corpus Endometrioid Carcinoma	Endometrium	Primary Tumor	Female	TCGA	tumor	UCEC	UCEC_tumor
TCGA-DI-A1BU-01	Uterine Corpus Endometrioid Carcinoma	Uterine Corpus Endometrioid Carcinoma	Endometrium	Primary Tumor	Female	TCGA	tumor	UCEC	UCEC_tumor
TCGA-KJ-A3U4-01	Uterine Corpus Endometrioid Carcinoma	Uterine Corpus Endometrioid Carcinoma	Endometrium	Primary Tumor	Female	TCGA	tumor	UCEC	UCEC_tumor
TCGA-QS-A5YQ-01	Uterine Corpus Endometrioid Carcinoma	Uterine Corpus Endometrioid Carcinoma	Endometrium	Primary Tumor	Female	TCGA	tumor	UCEC	UCEC_tumor
TCGA-4E-A92E-01	Uterine Corpus Endometrioid Carcinoma	Uterine Corpus Endometrioid Carcinoma	Endometrium	Primary Tumor	Female	TCGA	tumor	UCEC	UCEC_tumor
TCGA-AJ-A3OJ-01	Uterine Corpus Endometrioid Carcinoma	Uterine Corpus Endometrioid Carcinoma	Endometrium	Primary Tumor	Female	TCGA	tumor	UCEC	UCEC_tumor
TCGA-EY-A1GP-01	Uterine Corpus Endometrioid Carcinoma	Uterine Corpus Endometrioid Carcinoma	Endometrium	Primary Tumor	Female	TCGA	tumor	UCEC	UCEC_tumor
TCGA-AJ-A3EK-01	Uterine Corpus Endometrioid Carcinoma	Uterine Corpus Endometrioid Carcinoma	Endometrium	Primary Tumor	Female	TCGA	tumor	UCEC	UCEC_tumor
TCGA-B5-A3FC-01	Uterine Corpus Endometrioid Carcinoma	Uterine Corpus Endometrioid Carcinoma	Endometrium	Primary Tumor	Female	TCGA	tumor	UCEC	UCEC_tumor
TCGA-E6-A2P8-01	Uterine Corpus Endometrioid Carcinoma	Uterine Corpus Endometrioid Carcinoma	Endometrium	Primary Tumor	Female	TCGA	tumor	UCEC	UCEC_tumor
TCGA-A5-AB3J-01	Uterine Corpus Endometrioid Carcinoma	Uterine Corpus Endometrioid Carcinoma	Endometrium	Primary Tumor	Female	TCGA	tumor	UCEC	UCEC_tumor
TCGA-AJ-A3I9-01	Uterine Corpus Endometrioid Carcinoma	Uterine Corpus Endometrioid Carcinoma	Endometrium	Primary Tumor	Female	TCGA	tumor	UCEC	UCEC_tumor
TCGA-BG-A0MK-01	Uterine Corpus Endometrioid Carcinoma	Uterine Corpus Endometrioid Carcinoma	Endometrium	Primary Tumor	Female	TCGA	tumor	UCEC	UCEC_tumor
TCGA-5S-A9Q8-01	Uterine Corpus Endometrioid Carcinoma	Uterine Corpus Endometrioid Carcinoma	Endometrium	Primary Tumor	Female	TCGA	tumor	UCEC	UCEC_tumor
TCGA-B5-A11R-01	Uterine Corpus Endometrioid Carcinoma	Uterine Corpus Endometrioid Carcinoma	Endometrium	Primary Tumor	Female	TCGA	tumor	UCEC	UCEC_tumor
TCGA-DI-A2QT-01	Uterine Corpus Endometrioid Carcinoma	Uterine Corpus Endometrioid Carcinoma	Endometrium	Primary Tumor	Female	TCGA	tumor	UCEC	UCEC_tumor
TCGA-EO-A3AV-01	Uterine Corpus Endometrioid Carcinoma	Uterine Corpus Endometrioid Carcinoma	Endometrium	Primary Tumor	Female	TCGA	tumor	UCEC	UCEC_tumor
TCGA-EY-A1GL-01	Uterine Corpus Endometrioid Carcinoma	Uterine Corpus Endometrioid Carcinoma	Endometrium	Primary Tumor	Female	TCGA	tumor	UCEC	UCEC_tumor
TCGA-DF-A2KY-01	Uterine Corpus Endometrioid Carcinoma	Uterine Corpus Endometrioid Carcinoma	Endometrium	Primary Tumor	Female	TCGA	tumor	UCEC	UCEC_tumor
TCGA-BS-A0V7-01	Uterine Corpus Endometrioid Carcinoma	Uterine Corpus Endometrioid Carcinoma	Endometrium	Primary Tumor	Female	TCGA	tumor	UCEC	UCEC_tumor
TCGA-AJ-A3EL-01	Uterine Corpus Endometrioid Carcinoma	Uterine Corpus Endometrioid Carcinoma	Endometrium	Primary Tumor	Female	TCGA	tumor	UCEC	UCEC_tumor
TCGA-AJ-A3NE-01	Uterine Corpus Endometrioid Carcinoma	Uterine Corpus Endometrioid Carcinoma	Endometrium	Primary Tumor	Female	TCGA	tumor	UCEC	UCEC_tumor
TCGA-EO-A3B0-01	Uterine Corpus Endometrioid Carcinoma	Uterine Corpus Endometrioid Carcinoma	Endometrium	Primary Tumor	Female	TCGA	tumor	UCEC	UCEC_tumor
TCGA-BK-A4ZD-01	Uterine Corpus Endometrioid Carcinoma	Uterine Corpus Endometrioid Carcinoma	Endometrium	Primary Tumor	Female	TCGA	tumor	UCEC	UCEC_tumor
TCGA-A5-A2K7-01	Uterine Corpus Endometrioid Carcinoma	Uterine Corpus Endometrioid Carcinoma	Endometrium	Primary Tumor	Female	TCGA	tumor	UCEC	UCEC_tumor
TCGA-DI-A1C3-01	Uterine Corpus Endometrioid Carcinoma	Uterine Corpus Endometrioid Carcinoma	Endometrium	Primary Tumor	Female	TCGA	tumor	UCEC	UCEC_tumor
TCGA-EO-A22X-01	Uterine Corpus Endometrioid Carcinoma	Uterine Corpus Endometrioid Carcinoma	Endometrium	Primary Tumor	Female	TCGA	tumor	UCEC	UCEC_tumor
TCGA-BK-A6W3-01	Uterine Corpus Endometrioid Carcinoma	Uterine Corpus Endometrioid Carcinoma	Endometrium	Primary Tumor	Female	TCGA	tumor	UCEC	UCEC_tumor
TCGA-AX-A3FZ-01	Uterine Corpus Endometrioid Carcinoma	Uterine Corpus Endometrioid Carcinoma	Endometrium	Primary Tumor	Female	TCGA	tumor	UCEC	UCEC_tumor
TCGA-AJ-A3BH-01	Uterine Corpus Endometrioid Carcinoma	Uterine Corpus Endometrioid Carcinoma	Endometrium	Primary Tumor	Female	TCGA	tumor	UCEC	UCEC_tumor
TCGA-DF-A2KN-01	Uterine Corpus Endometrioid Carcinoma	Uterine Corpus Endometrioid Carcinoma	Endometrium	Primary Tumor	Female	TCGA	tumor	UCEC	UCEC_tumor
TCGA-DF-A2KU-01	Uterine Corpus Endometrioid Carcinoma	Uterine Corpus Endometrioid Carcinoma	Endometrium	Primary Tumor	Female	TCGA	tumor	UCEC	UCEC_tumor
TCGA-ND-A4WA-01	Uterine Carcinosarcoma	Uterine Carcinosarcoma	Uterus	Primary Tumor	Female	TCGA	tumor	UCEC	UCEC_tumor
TCGA-NF-A5CP-01	Uterine Carcinosarcoma	Uterine Carcinosarcoma	Uterus	Primary Tumor	Female	TCGA	tumor	UCEC	UCEC_tumor
TCGA-N8-A4PP-01	Uterine Carcinosarcoma	Uterine Carcinosarcoma	Uterus	Primary Tumor	Female	TCGA	tumor	UCEC	UCEC_tumor
TCGA-N7-A4Y5-01	Uterine Carcinosarcoma	Uterine Carcinosarcoma	Uterus	Primary Tumor	Female	TCGA	tumor	UCEC	UCEC_tumor
TCGA-N6-A4VE-01	Uterine Carcinosarcoma	Uterine Carcinosarcoma	Uterus	Primary Tumor	Female	TCGA	tumor	UCEC	UCEC_tumor
TCGA-N6-A4VC-01	Uterine Carcinosarcoma	Uterine Carcinosarcoma	Uterus	Primary Tumor	Female	TCGA	tumor	UCEC	UCEC_tumor
TCGA-ND-A4WC-01	Uterine Carcinosarcoma	Uterine Carcinosarcoma	Uterus	Primary Tumor	Female	TCGA	tumor	UCEC	UCEC_tumor
TCGA-N8-A4PL-01	Uterine Carcinosarcoma	Uterine Carcinosarcoma	Uterus	Primary Tumor	Female	TCGA	tumor	UCEC	UCEC_tumor
TCGA-N6-A4VD-01	Uterine Carcinosarcoma	Uterine Carcinosarcoma	Uterus	Primary Tumor	Female	TCGA	tumor	UCEC	UCEC_tumor
TCGA-NA-A4R0-01	Uterine Carcinosarcoma	Uterine Carcinosarcoma	Uterus	Primary Tumor	Female	TCGA	tumor	UCEC	UCEC_tumor
TCGA-NA-A5I1-01	Uterine Carcinosarcoma	Uterine Carcinosarcoma	Uterus	Primary Tumor	Female	TCGA	tumor	UCEC	UCEC_tumor
TCGA-N6-A4VG-01	Uterine Carcinosarcoma	Uterine Carcinosarcoma	Uterus	Primary Tumor	Female	TCGA	tumor	UCEC	UCEC_tumor
TCGA-N9-A4PZ-01	Uterine Carcinosarcoma	Uterine Carcinosarcoma	Uterus	Primary Tumor	Female	TCGA	tumor	UCEC	UCEC_tumor
TCGA-ND-A4WF-01	Uterine Carcinosarcoma	Uterine Carcinosarcoma	Uterus	Primary Tumor	Female	TCGA	tumor	UCEC	UCEC_tumor
TCGA-N8-A4PQ-01	Uterine Carcinosarcoma	Uterine Carcinosarcoma	Uterus	Primary Tumor	Female	TCGA	tumor	UCEC	UCEC_tumor
TCGA-N8-A56S-01	Uterine Carcinosarcoma	Uterine Carcinosarcoma	Uterus	Primary Tumor	Female	TCGA	tumor	UCEC	UCEC_tumor
TCGA-NA-A4R1-01	Uterine Carcinosarcoma	Uterine Carcinosarcoma	Uterus	Primary Tumor	Female	TCGA	tumor	UCEC	UCEC_tumor
TCGA-NG-A4VW-01	Uterine Carcinosarcoma	Uterine Carcinosarcoma	Uterus	Primary Tumor	Female	TCGA	tumor	UCEC	UCEC_tumor
TCGA-N8-A4PM-01	Uterine Carcinosarcoma	Uterine Carcinosarcoma	Uterus	Primary Tumor	Female	TCGA	tumor	UCEC	UCEC_tumor
TCGA-N7-A4Y8-01	Uterine Carcinosarcoma	Uterine Carcinosarcoma	Uterus	Primary Tumor	Female	TCGA	tumor	UCEC	UCEC_tumor
TCGA-NA-A4QV-01	Uterine Carcinosarcoma	Uterine Carcinosarcoma	Uterus	Primary Tumor	Female	TCGA	tumor	UCEC	UCEC_tumor
TCGA-N5-A4RN-01	Uterine Carcinosarcoma	Uterine Carcinosarcoma	Uterus	Primary Tumor	Female	TCGA	tumor	UCEC	UCEC_tumor
TCGA-N8-A4PI-01	Uterine Carcinosarcoma	Uterine Carcinosarcoma	Uterus	Primary Tumor	Female	TCGA	tumor	UCEC	UCEC_tumor
TCGA-N9-A4Q1-01	Uterine Carcinosarcoma	Uterine Carcinosarcoma	Uterus	Primary Tumor	Female	TCGA	tumor	UCEC	UCEC_tumor
TCGA-N5-A4RD-01	Uterine Carcinosarcoma	Uterine Carcinosarcoma	Uterus	Primary Tumor	Female	TCGA	tumor	UCEC	UCEC_tumor
TCGA-N5-A4RT-01	Uterine Carcinosarcoma	Uterine Carcinosarcoma	Uterus	Primary Tumor	Female	TCGA	tumor	UCEC	UCEC_tumor
TCGA-N7-A59B-01	Uterine Carcinosarcoma	Uterine Carcinosarcoma	Uterus	Primary Tumor	Female	TCGA	tumor	UCEC	UCEC_tumor
TCGA-N9-A4Q7-01	Uterine Carcinosarcoma	Uterine Carcinosarcoma	Uterus	Primary Tumor	Female	TCGA	tumor	UCEC	UCEC_tumor
TCGA-N5-A4RF-01	Uterine Carcinosarcoma	Uterine Carcinosarcoma	Uterus	Primary Tumor	Female	TCGA	tumor	UCEC	UCEC_tumor
TCGA-N8-A4PN-01	Uterine Carcinosarcoma	Uterine Carcinosarcoma	Uterus	Primary Tumor	Female	TCGA	tumor	UCEC	UCEC_tumor
TCGA-N9-A4Q8-01	Uterine Carcinosarcoma	Uterine Carcinosarcoma	Uterus	Primary Tumor	Female	TCGA	tumor	UCEC	UCEC_tumor
TCGA-N5-A4RO-01	Uterine Carcinosarcoma	Uterine Carcinosarcoma	Uterus	Primary Tumor	Female	TCGA	tumor	UCEC	UCEC_tumor
TCGA-ND-A4W6-01	Uterine Carcinosarcoma	Uterine Carcinosarcoma	Uterus	Primary Tumor	Female	TCGA	tumor	UCEC	UCEC_tumor
TCGA-QM-A5NM-01	Uterine Carcinosarcoma	Uterine Carcinosarcoma	Uterus	Primary Tumor	Female	TCGA	tumor	UCEC	UCEC_tumor
TCGA-N8-A4PO-01	Uterine Carcinosarcoma	Uterine Carcinosarcoma	Uterus	Primary Tumor	Female	TCGA	tumor	UCEC	UCEC_tumor
TCGA-N5-A4R8-01	Uterine Carcinosarcoma	Uterine Carcinosarcoma	Uterus	Primary Tumor	Female	TCGA	tumor	UCEC	UCEC_tumor
TCGA-N5-A4RS-01	Uterine Carcinosarcoma	Uterine Carcinosarcoma	Uterus	Primary Tumor	Female	TCGA	tumor	UCEC	UCEC_tumor
TCGA-N5-A59F-01	Uterine Carcinosarcoma	Uterine Carcinosarcoma	Uterus	Primary Tumor	Female	TCGA	tumor	UCEC	UCEC_tumor
TCGA-N7-A4Y0-01	Uterine Carcinosarcoma	Uterine Carcinosarcoma	Uterus	Primary Tumor	Female	TCGA	tumor	UCEC	UCEC_tumor
TCGA-N9-A4Q3-01	Uterine Carcinosarcoma	Uterine Carcinosarcoma	Uterus	Primary Tumor	Female	TCGA	tumor	UCEC	UCEC_tumor
TCGA-N5-A4RA-01	Uterine Carcinosarcoma	Uterine Carcinosarcoma	Uterus	Primary Tumor	Female	TCGA	tumor	UCEC	UCEC_tumor
TCGA-NG-A4VU-01	Uterine Carcinosarcoma	Uterine Carcinosarcoma	Uterus	Primary Tumor	Female	TCGA	tumor	UCEC	UCEC_tumor
TCGA-N5-A4RM-01	Uterine Carcinosarcoma	Uterine Carcinosarcoma	Uterus	Primary Tumor	Female	TCGA	tumor	UCEC	UCEC_tumor
TCGA-N5-A4RV-01	Uterine Carcinosarcoma	Uterine Carcinosarcoma	Uterus	Primary Tumor	Female	TCGA	tumor	UCEC	UCEC_tumor
TCGA-N5-A59E-01	Uterine Carcinosarcoma	Uterine Carcinosarcoma	Uterus	Primary Tumor	Female	TCGA	tumor	UCEC	UCEC_tumor
TCGA-NA-A4QY-01	Uterine Carcinosarcoma	Uterine Carcinosarcoma	Uterus	Primary Tumor	Female	TCGA	tumor	UCEC	UCEC_tumor
TCGA-N5-A4RJ-01	Uterine Carcinosarcoma	Uterine Carcinosarcoma	Uterus	Primary Tumor	Female	TCGA	tumor	UCEC	UCEC_tumor
TCGA-N9-A4Q4-01	Uterine Carcinosarcoma	Uterine Carcinosarcoma	Uterus	Primary Tumor	Female	TCGA	tumor	UCEC	UCEC_tumor
TCGA-NA-A4QW-01	Uterine Carcinosarcoma	Uterine Carcinosarcoma	Uterus	Primary Tumor	Female	TCGA	tumor	UCEC	UCEC_tumor
TCGA-NF-A4WX-01	Uterine Carcinosarcoma	Uterine Carcinosarcoma	Uterus	Primary Tumor	Female	TCGA	tumor	UCEC	UCEC_tumor
TCGA-NA-A4QX-01	Uterine Carcinosarcoma	Uterine Carcinosarcoma	Uterus	Primary Tumor	Female	TCGA	tumor	UCEC	UCEC_tumor
TCGA-N6-A4V9-01	Uterine Carcinosarcoma	Uterine Carcinosarcoma	Uterus	Primary Tumor	Female	TCGA	tumor	UCEC	UCEC_tumor
TCGA-NF-A4WU-01	Uterine Carcinosarcoma	Uterine Carcinosarcoma	Uterus	Primary Tumor	Female	TCGA	tumor	UCEC	UCEC_tumor
TCGA-NF-A4X2-01	Uterine Carcinosarcoma	Uterine Carcinosarcoma	Uterus	Primary Tumor	Female	TCGA	tumor	UCEC	UCEC_tumor
TCGA-QN-A5NN-01	Uterine Carcinosarcoma	Uterine Carcinosarcoma	Uterus	Primary Tumor	Female	TCGA	tumor	UCEC	UCEC_tumor
TCGA-N5-A4RU-01	Uterine Carcinosarcoma	Uterine Carcinosarcoma	Uterus	Primary Tumor	Female	TCGA	tumor	UCEC	UCEC_tumor
TCGA-N6-A4VF-01	Uterine Carcinosarcoma	Uterine Carcinosarcoma	Uterus	Primary Tumor	Female	TCGA	tumor	UCEC	UCEC_tumor
TCGA-EL-A3MY-11	Thyroid Carcinoma	Thyroid Carcinoma	Thyroid Gland	Solid Tissue Normal	Male	TCGA	adjacent	THCA	THCA_adjacent
TCGA-BJ-A2NA-11	Thyroid Carcinoma	Thyroid Carcinoma	Thyroid Gland	Solid Tissue Normal	Male	TCGA	adjacent	THCA	THCA_adjacent
TCGA-EM-A1CT-11	Thyroid Carcinoma	Thyroid Carcinoma	Thyroid Gland	Solid Tissue Normal	Male	TCGA	adjacent	THCA	THCA_adjacent
TCGA-BJ-A290-11	Thyroid Carcinoma	Thyroid Carcinoma	Thyroid Gland	Solid Tissue Normal	Male	TCGA	adjacent	THCA	THCA_adjacent
TCGA-ET-A3DW-11	Thyroid Carcinoma	Thyroid Carcinoma	Thyroid Gland	Solid Tissue Normal	Male	TCGA	adjacent	THCA	THCA_adjacent
TCGA-EL-A3T3-11	Thyroid Carcinoma	Thyroid Carcinoma	Thyroid Gland	Solid Tissue Normal	Male	TCGA	adjacent	THCA	THCA_adjacent
TCGA-EL-A3ZM-11	Thyroid Carcinoma	Thyroid Carcinoma	Thyroid Gland	Solid Tissue Normal	Male	TCGA	adjacent	THCA	THCA_adjacent
TCGA-EL-A3H2-11	Thyroid Carcinoma	Thyroid Carcinoma	Thyroid Gland	Solid Tissue Normal	Male	TCGA	adjacent	THCA	THCA_adjacent
TCGA-BJ-A3PU-11	Thyroid Carcinoma	Thyroid Carcinoma	Thyroid Gland	Solid Tissue Normal	Male	TCGA	adjacent	THCA	THCA_adjacent
TCGA-EL-A3TA-11	Thyroid Carcinoma	Thyroid Carcinoma	Thyroid Gland	Solid Tissue Normal	Male	TCGA	adjacent	THCA	THCA_adjacent
TCGA-EL-A3T8-11	Thyroid Carcinoma	Thyroid Carcinoma	Thyroid Gland	Solid Tissue Normal	Male	TCGA	adjacent	THCA	THCA_adjacent
TCGA-EL-A3ZT-11	Thyroid Carcinoma	Thyroid Carcinoma	Thyroid Gland	Solid Tissue Normal	Male	TCGA	adjacent	THCA	THCA_adjacent
TCGA-EM-A1CU-11	Thyroid Carcinoma	Thyroid Carcinoma	Thyroid Gland	Solid Tissue Normal	Male	TCGA	adjacent	THCA	THCA_adjacent
TCGA-ET-A2MX-11	Thyroid Carcinoma	Thyroid Carcinoma	Thyroid Gland	Solid Tissue Normal	Male	TCGA	adjacent	THCA	THCA_adjacent
TCGA-H2-A2K9-11	Thyroid Carcinoma	Thyroid Carcinoma	Thyroid Gland	Solid Tissue Normal	Male	TCGA	adjacent	THCA	THCA_adjacent
TCGA-EL-A3ZP-11	Thyroid Carcinoma	Thyroid Carcinoma	Thyroid Gland	Solid Tissue Normal	Male	TCGA	adjacent	THCA	THCA_adjacent
TCGA-EL-A3ZG-11	Thyroid Carcinoma	Thyroid Carcinoma	Thyroid Gland	Solid Tissue Normal	Male	TCGA	adjacent	THCA	THCA_adjacent
TCGA-EL-A3ZO-11	Thyroid Carcinoma	Thyroid Carcinoma	Thyroid Gland	Solid Tissue Normal	Female	TCGA	adjacent	THCA	THCA_adjacent
TCGA-EL-A3ZQ-11	Thyroid Carcinoma	Thyroid Carcinoma	Thyroid Gland	Solid Tissue Normal	Female	TCGA	adjacent	THCA	THCA_adjacent
TCGA-EM-A1YC-11	Thyroid Carcinoma	Thyroid Carcinoma	Thyroid Gland	Solid Tissue Normal	Female	TCGA	adjacent	THCA	THCA_adjacent
TCGA-BJ-A3PR-11	Thyroid Carcinoma	Thyroid Carcinoma	Thyroid Gland	Solid Tissue Normal	Female	TCGA	adjacent	THCA	THCA_adjacent
TCGA-EL-A3H1-11	Thyroid Carcinoma	Thyroid Carcinoma	Thyroid Gland	Solid Tissue Normal	Female	TCGA	adjacent	THCA	THCA_adjacent
TCGA-EL-A3MX-11	Thyroid Carcinoma	Thyroid Carcinoma	Thyroid Gland	Solid Tissue Normal	Female	TCGA	adjacent	THCA	THCA_adjacent
TCGA-EM-A3ST-11	Thyroid Carcinoma	Thyroid Carcinoma	Thyroid Gland	Solid Tissue Normal	Female	TCGA	adjacent	THCA	THCA_adjacent
TCGA-FY-A3TY-11	Thyroid Carcinoma	Thyroid Carcinoma	Thyroid Gland	Solid Tissue Normal	Female	TCGA	adjacent	THCA	THCA_adjacent
TCGA-EL-A3MW-11	Thyroid Carcinoma	Thyroid Carcinoma	Thyroid Gland	Solid Tissue Normal	Female	TCGA	adjacent	THCA	THCA_adjacent
TCGA-EL-A3T2-11	Thyroid Carcinoma	Thyroid Carcinoma	Thyroid Gland	Solid Tissue Normal	Female	TCGA	adjacent	THCA	THCA_adjacent
TCGA-EM-A1CS-11	Thyroid Carcinoma	Thyroid Carcinoma	Thyroid Gland	Solid Tissue Normal	Female	TCGA	adjacent	THCA	THCA_adjacent
TCGA-EL-A3N3-11	Thyroid Carcinoma	Thyroid Carcinoma	Thyroid Gland	Solid Tissue Normal	Female	TCGA	adjacent	THCA	THCA_adjacent
TCGA-EL-A3T7-11	Thyroid Carcinoma	Thyroid Carcinoma	Thyroid Gland	Solid Tissue Normal	Female	TCGA	adjacent	THCA	THCA_adjacent
TCGA-EL-A3TB-11	Thyroid Carcinoma	Thyroid Carcinoma	Thyroid Gland	Solid Tissue Normal	Female	TCGA	adjacent	THCA	THCA_adjacent
TCGA-KS-A41I-11	Thyroid Carcinoma	Thyroid Carcinoma	Thyroid Gland	Solid Tissue Normal	Female	TCGA	adjacent	THCA	THCA_adjacent
TCGA-EL-A3ZR-11	Thyroid Carcinoma	Thyroid Carcinoma	Thyroid Gland	Solid Tissue Normal	Female	TCGA	adjacent	THCA	THCA_adjacent
TCGA-ET-A2N5-11	Thyroid Carcinoma	Thyroid Carcinoma	Thyroid Gland	Solid Tissue Normal	Female	TCGA	adjacent	THCA	THCA_adjacent
TCGA-EL-A3T0-11	Thyroid Carcinoma	Thyroid Carcinoma	Thyroid Gland	Solid Tissue Normal	Female	TCGA	adjacent	THCA	THCA_adjacent
TCGA-ET-A3DP-11	Thyroid Carcinoma	Thyroid Carcinoma	Thyroid Gland	Solid Tissue Normal	Female	TCGA	adjacent	THCA	THCA_adjacent
TCGA-BJ-A2N9-11	Thyroid Carcinoma	Thyroid Carcinoma	Thyroid Gland	Solid Tissue Normal	Female	TCGA	adjacent	THCA	THCA_adjacent
TCGA-EL-A3ZH-11	Thyroid Carcinoma	Thyroid Carcinoma	Thyroid Gland	Solid Tissue Normal	Female	TCGA	adjacent	THCA	THCA_adjacent
TCGA-EL-A3ZK-11	Thyroid Carcinoma	Thyroid Carcinoma	Thyroid Gland	Solid Tissue Normal	Female	TCGA	adjacent	THCA	THCA_adjacent
TCGA-EM-A1CW-11	Thyroid Carcinoma	Thyroid Carcinoma	Thyroid Gland	Solid Tissue Normal	Female	TCGA	adjacent	THCA	THCA_adjacent
TCGA-KS-A41L-11	Thyroid Carcinoma	Thyroid Carcinoma	Thyroid Gland	Solid Tissue Normal	Female	TCGA	adjacent	THCA	THCA_adjacent
TCGA-BJ-A28R-11	Thyroid Carcinoma	Thyroid Carcinoma	Thyroid Gland	Solid Tissue Normal	Female	TCGA	adjacent	THCA	THCA_adjacent
TCGA-EL-A3T1-11	Thyroid Carcinoma	Thyroid Carcinoma	Thyroid Gland	Solid Tissue Normal	Female	TCGA	adjacent	THCA	THCA_adjacent
TCGA-EL-A3H7-11	Thyroid Carcinoma	Thyroid Carcinoma	Thyroid Gland	Solid Tissue Normal	Female	TCGA	adjacent	THCA	THCA_adjacent
TCGA-EL-A3GZ-11	Thyroid Carcinoma	Thyroid Carcinoma	Thyroid Gland	Solid Tissue Normal	Female	TCGA	adjacent	THCA	THCA_adjacent
TCGA-EL-A3T6-11	Thyroid Carcinoma	Thyroid Carcinoma	Thyroid Gland	Solid Tissue Normal	Female	TCGA	adjacent	THCA	THCA_adjacent
TCGA-EL-A3ZL-11	Thyroid Carcinoma	Thyroid Carcinoma	Thyroid Gland	Solid Tissue Normal	Female	TCGA	adjacent	THCA	THCA_adjacent
TCGA-GE-A2C6-11	Thyroid Carcinoma	Thyroid Carcinoma	Thyroid Gland	Solid Tissue Normal	Female	TCGA	adjacent	THCA	THCA_adjacent
TCGA-BJ-A28W-11	Thyroid Carcinoma	Thyroid Carcinoma	Thyroid Gland	Solid Tissue Normal	Female	TCGA	adjacent	THCA	THCA_adjacent
TCGA-BJ-A28X-11	Thyroid Carcinoma	Thyroid Carcinoma	Thyroid Gland	Solid Tissue Normal	Female	TCGA	adjacent	THCA	THCA_adjacent
TCGA-EM-A1CV-11	Thyroid Carcinoma	Thyroid Carcinoma	Thyroid Gland	Solid Tissue Normal	Female	TCGA	adjacent	THCA	THCA_adjacent
TCGA-BJ-A2N7-11	Thyroid Carcinoma	Thyroid Carcinoma	Thyroid Gland	Solid Tissue Normal	Female	TCGA	adjacent	THCA	THCA_adjacent
TCGA-BJ-A2N8-11	Thyroid Carcinoma	Thyroid Carcinoma	Thyroid Gland	Solid Tissue Normal	Female	TCGA	adjacent	THCA	THCA_adjacent
TCGA-H2-A3RI-11	Thyroid Carcinoma	Thyroid Carcinoma	Thyroid Gland	Solid Tissue Normal	Female	TCGA	adjacent	THCA	THCA_adjacent
TCGA-KS-A41J-11	Thyroid Carcinoma	Thyroid Carcinoma	Thyroid Gland	Solid Tissue Normal	Female	TCGA	adjacent	THCA	THCA_adjacent
TCGA-EL-A3N2-11	Thyroid Carcinoma	Thyroid Carcinoma	Thyroid Gland	Solid Tissue Normal	Female	TCGA	adjacent	THCA	THCA_adjacent
TCGA-DO-A1JZ-11	Thyroid Carcinoma	Thyroid Carcinoma	Thyroid Gland	Solid Tissue Normal	Female	TCGA	adjacent	THCA	THCA_adjacent
TCGA-EL-A3ZS-11	Thyroid Carcinoma	Thyroid Carcinoma	Thyroid Gland	Solid Tissue Normal	Female	TCGA	adjacent	THCA	THCA_adjacent
TCGA-E8-A2JQ-11	Thyroid Carcinoma	Thyroid Carcinoma	Thyroid Gland	Solid Tissue Normal	Female	TCGA	adjacent	THCA	THCA_adjacent
TCGA-EL-A3CO-01	Thyroid Carcinoma	Thyroid Carcinoma	Thyroid Gland	Primary Tumor	Male	TCGA	tumor	THCA	THCA_tumor
TCGA-DJ-A13L-01	Thyroid Carcinoma	Thyroid Carcinoma	Thyroid Gland	Primary Tumor	Male	TCGA	tumor	THCA	THCA_tumor
TCGA-J8-A3YF-01	Thyroid Carcinoma	Thyroid Carcinoma	Thyroid Gland	Primary Tumor	Male	TCGA	tumor	THCA	THCA_tumor
TCGA-FE-A239-01	Thyroid Carcinoma	Thyroid Carcinoma	Thyroid Gland	Primary Tumor	Male	TCGA	tumor	THCA	THCA_tumor
TCGA-EL-A3MY-01	Thyroid Carcinoma	Thyroid Carcinoma	Thyroid Gland	Primary Tumor	Male	TCGA	tumor	THCA	THCA_tumor
TCGA-BJ-A0ZG-01	Thyroid Carcinoma	Thyroid Carcinoma	Thyroid Gland	Primary Tumor	Male	TCGA	tumor	THCA	THCA_tumor
TCGA-BJ-A28S-01	Thyroid Carcinoma	Thyroid Carcinoma	Thyroid Gland	Primary Tumor	Male	TCGA	tumor	THCA	THCA_tumor
TCGA-BJ-A45C-01	Thyroid Carcinoma	Thyroid Carcinoma	Thyroid Gland	Primary Tumor	Male	TCGA	tumor	THCA	THCA_tumor
TCGA-BJ-A2NA-01	Thyroid Carcinoma	Thyroid Carcinoma	Thyroid Gland	Primary Tumor	Male	TCGA	tumor	THCA	THCA_tumor
TCGA-EM-A1CT-01	Thyroid Carcinoma	Thyroid Carcinoma	Thyroid Gland	Primary Tumor	Male	TCGA	tumor	THCA	THCA_tumor
TCGA-FY-A4B0-01	Thyroid Carcinoma	Thyroid Carcinoma	Thyroid Gland	Primary Tumor	Male	TCGA	tumor	THCA	THCA_tumor
TCGA-EL-A4K6-01	Thyroid Carcinoma	Thyroid Carcinoma	Thyroid Gland	Primary Tumor	Male	TCGA	tumor	THCA	THCA_tumor
TCGA-EM-A22O-01	Thyroid Carcinoma	Thyroid Carcinoma	Thyroid Gland	Primary Tumor	Male	TCGA	tumor	THCA	THCA_tumor
TCGA-EL-A4K7-01	Thyroid Carcinoma	Thyroid Carcinoma	Thyroid Gland	Primary Tumor	Male	TCGA	tumor	THCA	THCA_tumor
TCGA-MK-A84Z-01	Thyroid Carcinoma	Thyroid Carcinoma	Thyroid Gland	Primary Tumor	Male	TCGA	tumor	THCA	THCA_tumor
TCGA-EM-A4FO-01	Thyroid Carcinoma	Thyroid Carcinoma	Thyroid Gland	Primary Tumor	Male	TCGA	tumor	THCA	THCA_tumor
TCGA-DE-A4MD-01	Thyroid Carcinoma	Thyroid Carcinoma	Thyroid Gland	Primary Tumor	Male	TCGA	tumor	THCA	THCA_tumor
TCGA-BJ-A290-01	Thyroid Carcinoma	Thyroid Carcinoma	Thyroid Gland	Primary Tumor	Male	TCGA	tumor	THCA	THCA_tumor
TCGA-DJ-A1QL-01	Thyroid Carcinoma	Thyroid Carcinoma	Thyroid Gland	Primary Tumor	Male	TCGA	tumor	THCA	THCA_tumor
TCGA-EL-A3GP-01	Thyroid Carcinoma	Thyroid Carcinoma	Thyroid Gland	Primary Tumor	Male	TCGA	tumor	THCA	THCA_tumor
TCGA-FE-A231-01	Thyroid Carcinoma	Thyroid Carcinoma	Thyroid Gland	Primary Tumor	Male	TCGA	tumor	THCA	THCA_tumor
TCGA-DJ-A1QO-01	Thyroid Carcinoma	Thyroid Carcinoma	Thyroid Gland	Primary Tumor	Male	TCGA	tumor	THCA	THCA_tumor
TCGA-EM-A4FH-01	Thyroid Carcinoma	Thyroid Carcinoma	Thyroid Gland	Primary Tumor	Male	TCGA	tumor	THCA	THCA_tumor
TCGA-FY-A3NP-01	Thyroid Carcinoma	Thyroid Carcinoma	Thyroid Gland	Primary Tumor	Male	TCGA	tumor	THCA	THCA_tumor
TCGA-EL-A4K9-01	Thyroid Carcinoma	Thyroid Carcinoma	Thyroid Gland	Primary Tumor	Male	TCGA	tumor	THCA	THCA_tumor
TCGA-BJ-A0ZB-01	Thyroid Carcinoma	Thyroid Carcinoma	Thyroid Gland	Primary Tumor	Male	TCGA	tumor	THCA	THCA_tumor
TCGA-EL-A3MZ-01	Thyroid Carcinoma	Thyroid Carcinoma	Thyroid Gland	Primary Tumor	Male	TCGA	tumor	THCA	THCA_tumor
TCGA-EM-A2OZ-01	Thyroid Carcinoma	Thyroid Carcinoma	Thyroid Gland	Primary Tumor	Male	TCGA	tumor	THCA	THCA_tumor
TCGA-BJ-A0YZ-01	Thyroid Carcinoma	Thyroid Carcinoma	Thyroid Gland	Primary Tumor	Male	TCGA	tumor	THCA	THCA_tumor
TCGA-DJ-A2PW-01	Thyroid Carcinoma	Thyroid Carcinoma	Thyroid Gland	Primary Tumor	Male	TCGA	tumor	THCA	THCA_tumor
TCGA-EM-A22P-01	Thyroid Carcinoma	Thyroid Carcinoma	Thyroid Gland	Primary Tumor	Male	TCGA	tumor	THCA	THCA_tumor
TCGA-ET-A3DW-01	Thyroid Carcinoma	Thyroid Carcinoma	Thyroid Gland	Primary Tumor	Male	TCGA	tumor	THCA	THCA_tumor
TCGA-DJ-A2PZ-01	Thyroid Carcinoma	Thyroid Carcinoma	Thyroid Gland	Primary Tumor	Male	TCGA	tumor	THCA	THCA_tumor
TCGA-DJ-A3UO-01	Thyroid Carcinoma	Thyroid Carcinoma	Thyroid Gland	Primary Tumor	Male	TCGA	tumor	THCA	THCA_tumor
TCGA-DJ-A3VK-01	Thyroid Carcinoma	Thyroid Carcinoma	Thyroid Gland	Primary Tumor	Male	TCGA	tumor	THCA	THCA_tumor
TCGA-EL-A3T3-01	Thyroid Carcinoma	Thyroid Carcinoma	Thyroid Gland	Primary Tumor	Male	TCGA	tumor	THCA	THCA_tumor
TCGA-EL-A4KI-01	Thyroid Carcinoma	Thyroid Carcinoma	Thyroid Gland	Primary Tumor	Male	TCGA	tumor	THCA	THCA_tumor
TCGA-DJ-A1QG-01	Thyroid Carcinoma	Thyroid Carcinoma	Thyroid Gland	Primary Tumor	Male	TCGA	tumor	THCA	THCA_tumor
TCGA-EL-A3D4-01	Thyroid Carcinoma	Thyroid Carcinoma	Thyroid Gland	Primary Tumor	Male	TCGA	tumor	THCA	THCA_tumor
TCGA-EM-A2CN-01	Thyroid Carcinoma	Thyroid Carcinoma	Thyroid Gland	Primary Tumor	Male	TCGA	tumor	THCA	THCA_tumor
TCGA-ET-A40S-01	Thyroid Carcinoma	Thyroid Carcinoma	Thyroid Gland	Primary Tumor	Male	TCGA	tumor	THCA	THCA_tumor
TCGA-EL-A3D0-01	Thyroid Carcinoma	Thyroid Carcinoma	Thyroid Gland	Primary Tumor	Male	TCGA	tumor	THCA	THCA_tumor
TCGA-EM-A3AO-01	Thyroid Carcinoma	Thyroid Carcinoma	Thyroid Gland	Primary Tumor	Male	TCGA	tumor	THCA	THCA_tumor
TCGA-DJ-A13U-01	Thyroid Carcinoma	Thyroid Carcinoma	Thyroid Gland	Primary Tumor	Male	TCGA	tumor	THCA	THCA_tumor
TCGA-DJ-A4UQ-01	Thyroid Carcinoma	Thyroid Carcinoma	Thyroid Gland	Primary Tumor	Male	TCGA	tumor	THCA	THCA_tumor
TCGA-EL-A3ZM-01	Thyroid Carcinoma	Thyroid Carcinoma	Thyroid Gland	Primary Tumor	Male	TCGA	tumor	THCA	THCA_tumor
TCGA-BJ-A0Z5-01	Thyroid Carcinoma	Thyroid Carcinoma	Thyroid Gland	Primary Tumor	Male	TCGA	tumor	THCA	THCA_tumor
TCGA-BJ-A18Z-01	Thyroid Carcinoma	Thyroid Carcinoma	Thyroid Gland	Primary Tumor	Male	TCGA	tumor	THCA	THCA_tumor
TCGA-EL-A3H2-01	Thyroid Carcinoma	Thyroid Carcinoma	Thyroid Gland	Primary Tumor	Male	TCGA	tumor	THCA	THCA_tumor
TCGA-BJ-A0Z2-01	Thyroid Carcinoma	Thyroid Carcinoma	Thyroid Gland	Primary Tumor	Male	TCGA	tumor	THCA	THCA_tumor
TCGA-E3-A3E5-01	Thyroid Carcinoma	Thyroid Carcinoma	Thyroid Gland	Primary Tumor	Male	TCGA	tumor	THCA	THCA_tumor
TCGA-EM-A3FM-01	Thyroid Carcinoma	Thyroid Carcinoma	Thyroid Gland	Primary Tumor	Male	TCGA	tumor	THCA	THCA_tumor
TCGA-DJ-A13O-01	Thyroid Carcinoma	Thyroid Carcinoma	Thyroid Gland	Primary Tumor	Male	TCGA	tumor	THCA	THCA_tumor
TCGA-DJ-A3V0-01	Thyroid Carcinoma	Thyroid Carcinoma	Thyroid Gland	Primary Tumor	Male	TCGA	tumor	THCA	THCA_tumor
TCGA-BJ-A0Z0-01	Thyroid Carcinoma	Thyroid Carcinoma	Thyroid Gland	Primary Tumor	Male	TCGA	tumor	THCA	THCA_tumor
TCGA-BJ-A0ZC-01	Thyroid Carcinoma	Thyroid Carcinoma	Thyroid Gland	Primary Tumor	Male	TCGA	tumor	THCA	THCA_tumor
TCGA-BJ-A190-01	Thyroid Carcinoma	Thyroid Carcinoma	Thyroid Gland	Primary Tumor	Male	TCGA	tumor	THCA	THCA_tumor
TCGA-DJ-A4V5-01	Thyroid Carcinoma	Thyroid Carcinoma	Thyroid Gland	Primary Tumor	Male	TCGA	tumor	THCA	THCA_tumor
TCGA-DJ-A2PO-01	Thyroid Carcinoma	Thyroid Carcinoma	Thyroid Gland	Primary Tumor	Male	TCGA	tumor	THCA	THCA_tumor
TCGA-DJ-A3V6-01	Thyroid Carcinoma	Thyroid Carcinoma	Thyroid Gland	Primary Tumor	Male	TCGA	tumor	THCA	THCA_tumor
TCGA-FY-A76V-01	Thyroid Carcinoma	Thyroid Carcinoma	Thyroid Gland	Primary Tumor	Male	TCGA	tumor	THCA	THCA_tumor
TCGA-DJ-A2Q4-01	Thyroid Carcinoma	Thyroid Carcinoma	Thyroid Gland	Primary Tumor	Male	TCGA	tumor	THCA	THCA_tumor
TCGA-BJ-A3PU-01	Thyroid Carcinoma	Thyroid Carcinoma	Thyroid Gland	Primary Tumor	Male	TCGA	tumor	THCA	THCA_tumor
TCGA-DJ-A3VB-01	Thyroid Carcinoma	Thyroid Carcinoma	Thyroid Gland	Primary Tumor	Male	TCGA	tumor	THCA	THCA_tumor
TCGA-EM-A22M-01	Thyroid Carcinoma	Thyroid Carcinoma	Thyroid Gland	Primary Tumor	Male	TCGA	tumor	THCA	THCA_tumor
TCGA-BJ-A3EZ-01	Thyroid Carcinoma	Thyroid Carcinoma	Thyroid Gland	Primary Tumor	Male	TCGA	tumor	THCA	THCA_tumor
TCGA-DJ-A2Q5-01	Thyroid Carcinoma	Thyroid Carcinoma	Thyroid Gland	Primary Tumor	Male	TCGA	tumor	THCA	THCA_tumor
TCGA-FK-A4UB-01	Thyroid Carcinoma	Thyroid Carcinoma	Thyroid Gland	Primary Tumor	Male	TCGA	tumor	THCA	THCA_tumor
TCGA-FY-A4B3-01	Thyroid Carcinoma	Thyroid Carcinoma	Thyroid Gland	Primary Tumor	Male	TCGA	tumor	THCA	THCA_tumor
TCGA-DJ-A13R-01	Thyroid Carcinoma	Thyroid Carcinoma	Thyroid Gland	Primary Tumor	Male	TCGA	tumor	THCA	THCA_tumor
TCGA-DJ-A3VE-01	Thyroid Carcinoma	Thyroid Carcinoma	Thyroid Gland	Primary Tumor	Male	TCGA	tumor	THCA	THCA_tumor
TCGA-DO-A2HM-01	Thyroid Carcinoma	Thyroid Carcinoma	Thyroid Gland	Primary Tumor	Male	TCGA	tumor	THCA	THCA_tumor
TCGA-BJ-A4O8-01	Thyroid Carcinoma	Thyroid Carcinoma	Thyroid Gland	Primary Tumor	Male	TCGA	tumor	THCA	THCA_tumor
TCGA-DJ-A2PP-01	Thyroid Carcinoma	Thyroid Carcinoma	Thyroid Gland	Primary Tumor	Male	TCGA	tumor	THCA	THCA_tumor
TCGA-L6-A4EQ-01	Thyroid Carcinoma	Thyroid Carcinoma	Thyroid Gland	Primary Tumor	Male	TCGA	tumor	THCA	THCA_tumor
TCGA-EM-A2OX-01	Thyroid Carcinoma	Thyroid Carcinoma	Thyroid Gland	Primary Tumor	Male	TCGA	tumor	THCA	THCA_tumor
TCGA-EM-A2P2-01	Thyroid Carcinoma	Thyroid Carcinoma	Thyroid Gland	Primary Tumor	Male	TCGA	tumor	THCA	THCA_tumor
TCGA-BJ-A45H-01	Thyroid Carcinoma	Thyroid Carcinoma	Thyroid Gland	Primary Tumor	Male	TCGA	tumor	THCA	THCA_tumor
TCGA-J8-A42S-01	Thyroid Carcinoma	Thyroid Carcinoma	Thyroid Gland	Primary Tumor	Male	TCGA	tumor	THCA	THCA_tumor
TCGA-DJ-A1QQ-01	Thyroid Carcinoma	Thyroid Carcinoma	Thyroid Gland	Primary Tumor	Male	TCGA	tumor	THCA	THCA_tumor
TCGA-DJ-A1QM-01	Thyroid Carcinoma	Thyroid Carcinoma	Thyroid Gland	Primary Tumor	Male	TCGA	tumor	THCA	THCA_tumor
TCGA-EL-A3TA-01	Thyroid Carcinoma	Thyroid Carcinoma	Thyroid Gland	Primary Tumor	Male	TCGA	tumor	THCA	THCA_tumor
TCGA-ET-A3BS-01	Thyroid Carcinoma	Thyroid Carcinoma	Thyroid Gland	Primary Tumor	Male	TCGA	tumor	THCA	THCA_tumor
TCGA-EL-A4KD-01	Thyroid Carcinoma	Thyroid Carcinoma	Thyroid Gland	Primary Tumor	Male	TCGA	tumor	THCA	THCA_tumor
TCGA-EM-A3AR-01	Thyroid Carcinoma	Thyroid Carcinoma	Thyroid Gland	Primary Tumor	Male	TCGA	tumor	THCA	THCA_tumor
TCGA-KS-A4I3-01	Thyroid Carcinoma	Thyroid Carcinoma	Thyroid Gland	Primary Tumor	Male	TCGA	tumor	THCA	THCA_tumor
TCGA-DJ-A3VG-01	Thyroid Carcinoma	Thyroid Carcinoma	Thyroid Gland	Primary Tumor	Male	TCGA	tumor	THCA	THCA_tumor
TCGA-EL-A3CV-01	Thyroid Carcinoma	Thyroid Carcinoma	Thyroid Gland	Primary Tumor	Male	TCGA	tumor	THCA	THCA_tumor
TCGA-EM-A3FO-01	Thyroid Carcinoma	Thyroid Carcinoma	Thyroid Gland	Primary Tumor	Male	TCGA	tumor	THCA	THCA_tumor
TCGA-EM-A3O9-01	Thyroid Carcinoma	Thyroid Carcinoma	Thyroid Gland	Primary Tumor	Male	TCGA	tumor	THCA	THCA_tumor
TCGA-EL-A3D1-01	Thyroid Carcinoma	Thyroid Carcinoma	Thyroid Gland	Primary Tumor	Male	TCGA	tumor	THCA	THCA_tumor
TCGA-EM-A3AJ-01	Thyroid Carcinoma	Thyroid Carcinoma	Thyroid Gland	Primary Tumor	Male	TCGA	tumor	THCA	THCA_tumor
TCGA-ET-A2MZ-01	Thyroid Carcinoma	Thyroid Carcinoma	Thyroid Gland	Primary Tumor	Male	TCGA	tumor	THCA	THCA_tumor
TCGA-ET-A39O-01	Thyroid Carcinoma	Thyroid Carcinoma	Thyroid Gland	Primary Tumor	Male	TCGA	tumor	THCA	THCA_tumor
TCGA-J8-A3O2-01	Thyroid Carcinoma	Thyroid Carcinoma	Thyroid Gland	Primary Tumor	Male	TCGA	tumor	THCA	THCA_tumor
TCGA-J8-A3YH-01	Thyroid Carcinoma	Thyroid Carcinoma	Thyroid Gland	Primary Tumor	Male	TCGA	tumor	THCA	THCA_tumor
TCGA-DJ-A3VL-01	Thyroid Carcinoma	Thyroid Carcinoma	Thyroid Gland	Primary Tumor	Male	TCGA	tumor	THCA	THCA_tumor
TCGA-ET-A40Q-01	Thyroid Carcinoma	Thyroid Carcinoma	Thyroid Gland	Primary Tumor	Male	TCGA	tumor	THCA	THCA_tumor
TCGA-J8-A3O0-01	Thyroid Carcinoma	Thyroid Carcinoma	Thyroid Gland	Primary Tumor	Male	TCGA	tumor	THCA	THCA_tumor
TCGA-E3-A3DY-01	Thyroid Carcinoma	Thyroid Carcinoma	Thyroid Gland	Primary Tumor	Male	TCGA	tumor	THCA	THCA_tumor
TCGA-IM-A4EB-01	Thyroid Carcinoma	Thyroid Carcinoma	Thyroid Gland	Primary Tumor	Male	TCGA	tumor	THCA	THCA_tumor
TCGA-BJ-A0ZJ-01	Thyroid Carcinoma	Thyroid Carcinoma	Thyroid Gland	Primary Tumor	Male	TCGA	tumor	THCA	THCA_tumor
TCGA-BJ-A45D-01	Thyroid Carcinoma	Thyroid Carcinoma	Thyroid Gland	Primary Tumor	Male	TCGA	tumor	THCA	THCA_tumor
TCGA-EL-A3T8-01	Thyroid Carcinoma	Thyroid Carcinoma	Thyroid Gland	Primary Tumor	Male	TCGA	tumor	THCA	THCA_tumor
TCGA-EM-A22Q-01	Thyroid Carcinoma	Thyroid Carcinoma	Thyroid Gland	Primary Tumor	Male	TCGA	tumor	THCA	THCA_tumor
TCGA-EM-A3SY-01	Thyroid Carcinoma	Thyroid Carcinoma	Thyroid Gland	Primary Tumor	Male	TCGA	tumor	THCA	THCA_tumor
TCGA-EL-A3ZT-01	Thyroid Carcinoma	Thyroid Carcinoma	Thyroid Gland	Primary Tumor	Male	TCGA	tumor	THCA	THCA_tumor
TCGA-EM-A4FU-01	Thyroid Carcinoma	Thyroid Carcinoma	Thyroid Gland	Primary Tumor	Male	TCGA	tumor	THCA	THCA_tumor
TCGA-MK-A4N6-01	Thyroid Carcinoma	Thyroid Carcinoma	Thyroid Gland	Primary Tumor	Male	TCGA	tumor	THCA	THCA_tumor
TCGA-ET-A39M-01	Thyroid Carcinoma	Thyroid Carcinoma	Thyroid Gland	Primary Tumor	Male	TCGA	tumor	THCA	THCA_tumor
TCGA-BJ-A45K-01	Thyroid Carcinoma	Thyroid Carcinoma	Thyroid Gland	Primary Tumor	Male	TCGA	tumor	THCA	THCA_tumor
TCGA-EM-A2P0-01	Thyroid Carcinoma	Thyroid Carcinoma	Thyroid Gland	Primary Tumor	Male	TCGA	tumor	THCA	THCA_tumor
TCGA-EM-A2P1-01	Thyroid Carcinoma	Thyroid Carcinoma	Thyroid Gland	Primary Tumor	Male	TCGA	tumor	THCA	THCA_tumor
TCGA-ET-A25M-01	Thyroid Carcinoma	Thyroid Carcinoma	Thyroid Gland	Primary Tumor	Male	TCGA	tumor	THCA	THCA_tumor
TCGA-FE-A236-01	Thyroid Carcinoma	Thyroid Carcinoma	Thyroid Gland	Primary Tumor	Male	TCGA	tumor	THCA	THCA_tumor
TCGA-CE-A485-01	Thyroid Carcinoma	Thyroid Carcinoma	Thyroid Gland	Primary Tumor	Male	TCGA	tumor	THCA	THCA_tumor
TCGA-CE-A3MD-01	Thyroid Carcinoma	Thyroid Carcinoma	Thyroid Gland	Primary Tumor	Male	TCGA	tumor	THCA	THCA_tumor
TCGA-EM-A1CU-01	Thyroid Carcinoma	Thyroid Carcinoma	Thyroid Gland	Primary Tumor	Male	TCGA	tumor	THCA	THCA_tumor
TCGA-EM-A2CL-01	Thyroid Carcinoma	Thyroid Carcinoma	Thyroid Gland	Primary Tumor	Male	TCGA	tumor	THCA	THCA_tumor
TCGA-BJ-A18Y-01	Thyroid Carcinoma	Thyroid Carcinoma	Thyroid Gland	Primary Tumor	Male	TCGA	tumor	THCA	THCA_tumor
TCGA-FY-A3BL-01	Thyroid Carcinoma	Thyroid Carcinoma	Thyroid Gland	Primary Tumor	Male	TCGA	tumor	THCA	THCA_tumor
TCGA-DE-A4M9-01	Thyroid Carcinoma	Thyroid Carcinoma	Thyroid Gland	Primary Tumor	Male	TCGA	tumor	THCA	THCA_tumor
TCGA-EL-A3CY-01	Thyroid Carcinoma	Thyroid Carcinoma	Thyroid Gland	Primary Tumor	Male	TCGA	tumor	THCA	THCA_tumor
TCGA-EM-A2CK-01	Thyroid Carcinoma	Thyroid Carcinoma	Thyroid Gland	Primary Tumor	Male	TCGA	tumor	THCA	THCA_tumor
TCGA-EM-A4FR-01	Thyroid Carcinoma	Thyroid Carcinoma	Thyroid Gland	Primary Tumor	Male	TCGA	tumor	THCA	THCA_tumor
TCGA-ET-A3BU-01	Thyroid Carcinoma	Thyroid Carcinoma	Thyroid Gland	Primary Tumor	Male	TCGA	tumor	THCA	THCA_tumor
TCGA-DJ-A2PR-01	Thyroid Carcinoma	Thyroid Carcinoma	Thyroid Gland	Primary Tumor	Male	TCGA	tumor	THCA	THCA_tumor
TCGA-ET-A2MX-01	Thyroid Carcinoma	Thyroid Carcinoma	Thyroid Gland	Primary Tumor	Male	TCGA	tumor	THCA	THCA_tumor
TCGA-DJ-A2PQ-01	Thyroid Carcinoma	Thyroid Carcinoma	Thyroid Gland	Primary Tumor	Male	TCGA	tumor	THCA	THCA_tumor
TCGA-H2-A2K9-01	Thyroid Carcinoma	Thyroid Carcinoma	Thyroid Gland	Primary Tumor	Male	TCGA	tumor	THCA	THCA_tumor
TCGA-ET-A3BX-01	Thyroid Carcinoma	Thyroid Carcinoma	Thyroid Gland	Primary Tumor	Male	TCGA	tumor	THCA	THCA_tumor
TCGA-DJ-A3VJ-01	Thyroid Carcinoma	Thyroid Carcinoma	Thyroid Gland	Primary Tumor	Male	TCGA	tumor	THCA	THCA_tumor
TCGA-FY-A3ON-01	Thyroid Carcinoma	Thyroid Carcinoma	Thyroid Gland	Primary Tumor	Male	TCGA	tumor	THCA	THCA_tumor
TCGA-EL-A3ZP-01	Thyroid Carcinoma	Thyroid Carcinoma	Thyroid Gland	Primary Tumor	Male	TCGA	tumor	THCA	THCA_tumor
TCGA-FE-A3PA-01	Thyroid Carcinoma	Thyroid Carcinoma	Thyroid Gland	Primary Tumor	Male	TCGA	tumor	THCA	THCA_tumor
TCGA-EL-A3ZG-01	Thyroid Carcinoma	Thyroid Carcinoma	Thyroid Gland	Primary Tumor	Male	TCGA	tumor	THCA	THCA_tumor
TCGA-IM-A3U2-01	Thyroid Carcinoma	Thyroid Carcinoma	Thyroid Gland	Primary Tumor	Female	TCGA	tumor	THCA	THCA_tumor
TCGA-EL-A3CW-01	Thyroid Carcinoma	Thyroid Carcinoma	Thyroid Gland	Primary Tumor	Female	TCGA	tumor	THCA	THCA_tumor
TCGA-EM-A3AQ-01	Thyroid Carcinoma	Thyroid Carcinoma	Thyroid Gland	Primary Tumor	Female	TCGA	tumor	THCA	THCA_tumor
TCGA-EM-A3O3-01	Thyroid Carcinoma	Thyroid Carcinoma	Thyroid Gland	Primary Tumor	Female	TCGA	tumor	THCA	THCA_tumor
TCGA-ET-A39I-01	Thyroid Carcinoma	Thyroid Carcinoma	Thyroid Gland	Primary Tumor	Female	TCGA	tumor	THCA	THCA_tumor
TCGA-BJ-A28V-01	Thyroid Carcinoma	Thyroid Carcinoma	Thyroid Gland	Primary Tumor	Female	TCGA	tumor	THCA	THCA_tumor
TCGA-DE-A4MB-01	Thyroid Carcinoma	Thyroid Carcinoma	Thyroid Gland	Primary Tumor	Female	TCGA	tumor	THCA	THCA_tumor
TCGA-EL-A3ZO-01	Thyroid Carcinoma	Thyroid Carcinoma	Thyroid Gland	Primary Tumor	Female	TCGA	tumor	THCA	THCA_tumor
TCGA-EL-A3CR-01	Thyroid Carcinoma	Thyroid Carcinoma	Thyroid Gland	Primary Tumor	Female	TCGA	tumor	THCA	THCA_tumor
TCGA-EL-A3CT-01	Thyroid Carcinoma	Thyroid Carcinoma	Thyroid Gland	Primary Tumor	Female	TCGA	tumor	THCA	THCA_tumor
TCGA-EL-A3ZQ-01	Thyroid Carcinoma	Thyroid Carcinoma	Thyroid Gland	Primary Tumor	Female	TCGA	tumor	THCA	THCA_tumor
TCGA-EM-A2CO-01	Thyroid Carcinoma	Thyroid Carcinoma	Thyroid Gland	Primary Tumor	Female	TCGA	tumor	THCA	THCA_tumor
TCGA-DJ-A3V5-01	Thyroid Carcinoma	Thyroid Carcinoma	Thyroid Gland	Primary Tumor	Female	TCGA	tumor	THCA	THCA_tumor
TCGA-E8-A418-01	Thyroid Carcinoma	Thyroid Carcinoma	Thyroid Gland	Primary Tumor	Female	TCGA	tumor	THCA	THCA_tumor
TCGA-4C-A93U-01	Thyroid Carcinoma	Thyroid Carcinoma	Thyroid Gland	Primary Tumor	Female	TCGA	tumor	THCA	THCA_tumor
TCGA-EM-A1YA-01	Thyroid Carcinoma	Thyroid Carcinoma	Thyroid Gland	Primary Tumor	Female	TCGA	tumor	THCA	THCA_tumor
TCGA-EM-A1YB-01	Thyroid Carcinoma	Thyroid Carcinoma	Thyroid Gland	Primary Tumor	Female	TCGA	tumor	THCA	THCA_tumor
TCGA-ET-A39P-01	Thyroid Carcinoma	Thyroid Carcinoma	Thyroid Gland	Primary Tumor	Female	TCGA	tumor	THCA	THCA_tumor
TCGA-EL-A3GQ-01	Thyroid Carcinoma	Thyroid Carcinoma	Thyroid Gland	Primary Tumor	Female	TCGA	tumor	THCA	THCA_tumor
TCGA-EL-A3GU-01	Thyroid Carcinoma	Thyroid Carcinoma	Thyroid Gland	Primary Tumor	Female	TCGA	tumor	THCA	THCA_tumor
TCGA-ET-A2MY-01	Thyroid Carcinoma	Thyroid Carcinoma	Thyroid Gland	Primary Tumor	Female	TCGA	tumor	THCA	THCA_tumor
TCGA-EM-A1YC-01	Thyroid Carcinoma	Thyroid Carcinoma	Thyroid Gland	Primary Tumor	Female	TCGA	tumor	THCA	THCA_tumor
TCGA-EM-A3FP-01	Thyroid Carcinoma	Thyroid Carcinoma	Thyroid Gland	Primary Tumor	Female	TCGA	tumor	THCA	THCA_tumor
TCGA-DJ-A2PN-01	Thyroid Carcinoma	Thyroid Carcinoma	Thyroid Gland	Primary Tumor	Female	TCGA	tumor	THCA	THCA_tumor
TCGA-DJ-A2PT-01	Thyroid Carcinoma	Thyroid Carcinoma	Thyroid Gland	Primary Tumor	Female	TCGA	tumor	THCA	THCA_tumor
TCGA-DJ-A2QC-01	Thyroid Carcinoma	Thyroid Carcinoma	Thyroid Gland	Primary Tumor	Female	TCGA	tumor	THCA	THCA_tumor
TCGA-DJ-A3UZ-01	Thyroid Carcinoma	Thyroid Carcinoma	Thyroid Gland	Primary Tumor	Female	TCGA	tumor	THCA	THCA_tumor
TCGA-EL-A3CL-01	Thyroid Carcinoma	Thyroid Carcinoma	Thyroid Gland	Primary Tumor	Female	TCGA	tumor	THCA	THCA_tumor
TCGA-EL-A3CU-01	Thyroid Carcinoma	Thyroid Carcinoma	Thyroid Gland	Primary Tumor	Female	TCGA	tumor	THCA	THCA_tumor
TCGA-BJ-A3PR-01	Thyroid Carcinoma	Thyroid Carcinoma	Thyroid Gland	Primary Tumor	Female	TCGA	tumor	THCA	THCA_tumor
TCGA-EL-A3T9-01	Thyroid Carcinoma	Thyroid Carcinoma	Thyroid Gland	Primary Tumor	Female	TCGA	tumor	THCA	THCA_tumor
TCGA-DJ-A3VM-01	Thyroid Carcinoma	Thyroid Carcinoma	Thyroid Gland	Primary Tumor	Female	TCGA	tumor	THCA	THCA_tumor
TCGA-DJ-A4UL-01	Thyroid Carcinoma	Thyroid Carcinoma	Thyroid Gland	Primary Tumor	Female	TCGA	tumor	THCA	THCA_tumor
TCGA-EL-A4K1-01	Thyroid Carcinoma	Thyroid Carcinoma	Thyroid Gland	Primary Tumor	Female	TCGA	tumor	THCA	THCA_tumor
TCGA-EM-A22N-01	Thyroid Carcinoma	Thyroid Carcinoma	Thyroid Gland	Primary Tumor	Female	TCGA	tumor	THCA	THCA_tumor
TCGA-ET-A3DV-01	Thyroid Carcinoma	Thyroid Carcinoma	Thyroid Gland	Primary Tumor	Female	TCGA	tumor	THCA	THCA_tumor
TCGA-J8-A4HY-01	Thyroid Carcinoma	Thyroid Carcinoma	Thyroid Gland	Primary Tumor	Female	TCGA	tumor	THCA	THCA_tumor
TCGA-BJ-A0ZA-01	Thyroid Carcinoma	Thyroid Carcinoma	Thyroid Gland	Primary Tumor	Female	TCGA	tumor	THCA	THCA_tumor
TCGA-EM-A3AI-01	Thyroid Carcinoma	Thyroid Carcinoma	Thyroid Gland	Primary Tumor	Female	TCGA	tumor	THCA	THCA_tumor
TCGA-EL-A3H1-01	Thyroid Carcinoma	Thyroid Carcinoma	Thyroid Gland	Primary Tumor	Female	TCGA	tumor	THCA	THCA_tumor
TCGA-EL-A3MX-01	Thyroid Carcinoma	Thyroid Carcinoma	Thyroid Gland	Primary Tumor	Female	TCGA	tumor	THCA	THCA_tumor
TCGA-FY-A3R9-01	Thyroid Carcinoma	Thyroid Carcinoma	Thyroid Gland	Primary Tumor	Female	TCGA	tumor	THCA	THCA_tumor
TCGA-FY-A3W9-01	Thyroid Carcinoma	Thyroid Carcinoma	Thyroid Gland	Primary Tumor	Female	TCGA	tumor	THCA	THCA_tumor
TCGA-DE-A0XZ-01	Thyroid Carcinoma	Thyroid Carcinoma	Thyroid Gland	Primary Tumor	Female	TCGA	tumor	THCA	THCA_tumor
TCGA-DJ-A2Q9-01	Thyroid Carcinoma	Thyroid Carcinoma	Thyroid Gland	Primary Tumor	Female	TCGA	tumor	THCA	THCA_tumor
TCGA-EL-A3GV-01	Thyroid Carcinoma	Thyroid Carcinoma	Thyroid Gland	Primary Tumor	Female	TCGA	tumor	THCA	THCA_tumor
TCGA-BJ-A3F0-01	Thyroid Carcinoma	Thyroid Carcinoma	Thyroid Gland	Primary Tumor	Female	TCGA	tumor	THCA	THCA_tumor
TCGA-EL-A3CM-01	Thyroid Carcinoma	Thyroid Carcinoma	Thyroid Gland	Primary Tumor	Female	TCGA	tumor	THCA	THCA_tumor
TCGA-EM-A2OV-01	Thyroid Carcinoma	Thyroid Carcinoma	Thyroid Gland	Primary Tumor	Female	TCGA	tumor	THCA	THCA_tumor
TCGA-EM-A4FV-01	Thyroid Carcinoma	Thyroid Carcinoma	Thyroid Gland	Primary Tumor	Female	TCGA	tumor	THCA	THCA_tumor
TCGA-FY-A3I5-01	Thyroid Carcinoma	Thyroid Carcinoma	Thyroid Gland	Primary Tumor	Female	TCGA	tumor	THCA	THCA_tumor
TCGA-FY-A3YR-01	Thyroid Carcinoma	Thyroid Carcinoma	Thyroid Gland	Primary Tumor	Female	TCGA	tumor	THCA	THCA_tumor
TCGA-BJ-A0ZE-01	Thyroid Carcinoma	Thyroid Carcinoma	Thyroid Gland	Primary Tumor	Female	TCGA	tumor	THCA	THCA_tumor
TCGA-DJ-A1QI-01	Thyroid Carcinoma	Thyroid Carcinoma	Thyroid Gland	Primary Tumor	Female	TCGA	tumor	THCA	THCA_tumor
TCGA-EM-A3FL-01	Thyroid Carcinoma	Thyroid Carcinoma	Thyroid Gland	Primary Tumor	Female	TCGA	tumor	THCA	THCA_tumor
TCGA-DJ-A1QE-01	Thyroid Carcinoma	Thyroid Carcinoma	Thyroid Gland	Primary Tumor	Female	TCGA	tumor	THCA	THCA_tumor
TCGA-EL-A3CS-01	Thyroid Carcinoma	Thyroid Carcinoma	Thyroid Gland	Primary Tumor	Female	TCGA	tumor	THCA	THCA_tumor
TCGA-EM-A2CM-01	Thyroid Carcinoma	Thyroid Carcinoma	Thyroid Gland	Primary Tumor	Female	TCGA	tumor	THCA	THCA_tumor
TCGA-EM-A3AK-01	Thyroid Carcinoma	Thyroid Carcinoma	Thyroid Gland	Primary Tumor	Female	TCGA	tumor	THCA	THCA_tumor
TCGA-EM-A3ST-01	Thyroid Carcinoma	Thyroid Carcinoma	Thyroid Gland	Primary Tumor	Female	TCGA	tumor	THCA	THCA_tumor
TCGA-FY-A3R8-01	Thyroid Carcinoma	Thyroid Carcinoma	Thyroid Gland	Primary Tumor	Female	TCGA	tumor	THCA	THCA_tumor
TCGA-FY-A4B4-01	Thyroid Carcinoma	Thyroid Carcinoma	Thyroid Gland	Primary Tumor	Female	TCGA	tumor	THCA	THCA_tumor
TCGA-DE-A4M8-01	Thyroid Carcinoma	Thyroid Carcinoma	Thyroid Gland	Primary Tumor	Female	TCGA	tumor	THCA	THCA_tumor
TCGA-DJ-A1QF-01	Thyroid Carcinoma	Thyroid Carcinoma	Thyroid Gland	Primary Tumor	Female	TCGA	tumor	THCA	THCA_tumor
TCGA-DJ-A2Q3-01	Thyroid Carcinoma	Thyroid Carcinoma	Thyroid Gland	Primary Tumor	Female	TCGA	tumor	THCA	THCA_tumor
TCGA-FE-A22Z-01	Thyroid Carcinoma	Thyroid Carcinoma	Thyroid Gland	Primary Tumor	Female	TCGA	tumor	THCA	THCA_tumor
TCGA-FK-A3SD-01	Thyroid Carcinoma	Thyroid Carcinoma	Thyroid Gland	Primary Tumor	Female	TCGA	tumor	THCA	THCA_tumor
TCGA-FY-A2QD-01	Thyroid Carcinoma	Thyroid Carcinoma	Thyroid Gland	Primary Tumor	Female	TCGA	tumor	THCA	THCA_tumor
TCGA-FY-A3TY-01	Thyroid Carcinoma	Thyroid Carcinoma	Thyroid Gland	Primary Tumor	Female	TCGA	tumor	THCA	THCA_tumor
TCGA-KS-A4I7-01	Thyroid Carcinoma	Thyroid Carcinoma	Thyroid Gland	Primary Tumor	Female	TCGA	tumor	THCA	THCA_tumor
TCGA-DE-A0Y3-01	Thyroid Carcinoma	Thyroid Carcinoma	Thyroid Gland	Primary Tumor	Female	TCGA	tumor	THCA	THCA_tumor
TCGA-DJ-A3V4-01	Thyroid Carcinoma	Thyroid Carcinoma	Thyroid Gland	Primary Tumor	Female	TCGA	tumor	THCA	THCA_tumor
TCGA-DJ-A3VF-01	Thyroid Carcinoma	Thyroid Carcinoma	Thyroid Gland	Primary Tumor	Female	TCGA	tumor	THCA	THCA_tumor
TCGA-ET-A3BT-01	Thyroid Carcinoma	Thyroid Carcinoma	Thyroid Gland	Primary Tumor	Female	TCGA	tumor	THCA	THCA_tumor
TCGA-BJ-A45F-01	Thyroid Carcinoma	Thyroid Carcinoma	Thyroid Gland	Primary Tumor	Female	TCGA	tumor	THCA	THCA_tumor
TCGA-EM-A4FM-01	Thyroid Carcinoma	Thyroid Carcinoma	Thyroid Gland	Primary Tumor	Female	TCGA	tumor	THCA	THCA_tumor
TCGA-J8-A4HW-01	Thyroid Carcinoma	Thyroid Carcinoma	Thyroid Gland	Primary Tumor	Female	TCGA	tumor	THCA	THCA_tumor
TCGA-DE-A69K-01	Thyroid Carcinoma	Thyroid Carcinoma	Thyroid Gland	Primary Tumor	Female	TCGA	tumor	THCA	THCA_tumor
TCGA-DJ-A1QH-01	Thyroid Carcinoma	Thyroid Carcinoma	Thyroid Gland	Primary Tumor	Female	TCGA	tumor	THCA	THCA_tumor
TCGA-IM-A3ED-01	Thyroid Carcinoma	Thyroid Carcinoma	Thyroid Gland	Primary Tumor	Female	TCGA	tumor	THCA	THCA_tumor
TCGA-L6-A4EU-01	Thyroid Carcinoma	Thyroid Carcinoma	Thyroid Gland	Primary Tumor	Female	TCGA	tumor	THCA	THCA_tumor
TCGA-BJ-A0Z9-01	Thyroid Carcinoma	Thyroid Carcinoma	Thyroid Gland	Primary Tumor	Female	TCGA	tumor	THCA	THCA_tumor
TCGA-DJ-A2Q0-01	Thyroid Carcinoma	Thyroid Carcinoma	Thyroid Gland	Primary Tumor	Female	TCGA	tumor	THCA	THCA_tumor
TCGA-DJ-A2Q2-01	Thyroid Carcinoma	Thyroid Carcinoma	Thyroid Gland	Primary Tumor	Female	TCGA	tumor	THCA	THCA_tumor
TCGA-DJ-A3V3-01	Thyroid Carcinoma	Thyroid Carcinoma	Thyroid Gland	Primary Tumor	Female	TCGA	tumor	THCA	THCA_tumor
TCGA-E8-A3X7-01	Thyroid Carcinoma	Thyroid Carcinoma	Thyroid Gland	Primary Tumor	Female	TCGA	tumor	THCA	THCA_tumor
TCGA-E8-A432-01	Thyroid Carcinoma	Thyroid Carcinoma	Thyroid Gland	Primary Tumor	Female	TCGA	tumor	THCA	THCA_tumor
TCGA-E8-A437-01	Thyroid Carcinoma	Thyroid Carcinoma	Thyroid Gland	Primary Tumor	Female	TCGA	tumor	THCA	THCA_tumor
TCGA-EL-A3H5-01	Thyroid Carcinoma	Thyroid Carcinoma	Thyroid Gland	Primary Tumor	Female	TCGA	tumor	THCA	THCA_tumor
TCGA-FY-A3R6-01	Thyroid Carcinoma	Thyroid Carcinoma	Thyroid Gland	Primary Tumor	Female	TCGA	tumor	THCA	THCA_tumor
TCGA-BJ-A291-01	Thyroid Carcinoma	Thyroid Carcinoma	Thyroid Gland	Primary Tumor	Female	TCGA	tumor	THCA	THCA_tumor
TCGA-DJ-A2QA-01	Thyroid Carcinoma	Thyroid Carcinoma	Thyroid Gland	Primary Tumor	Female	TCGA	tumor	THCA	THCA_tumor
TCGA-E8-A242-01	Thyroid Carcinoma	Thyroid Carcinoma	Thyroid Gland	Primary Tumor	Female	TCGA	tumor	THCA	THCA_tumor
TCGA-E8-A434-01	Thyroid Carcinoma	Thyroid Carcinoma	Thyroid Gland	Primary Tumor	Female	TCGA	tumor	THCA	THCA_tumor
TCGA-EM-A22J-01	Thyroid Carcinoma	Thyroid Carcinoma	Thyroid Gland	Primary Tumor	Female	TCGA	tumor	THCA	THCA_tumor
TCGA-ET-A25G-01	Thyroid Carcinoma	Thyroid Carcinoma	Thyroid Gland	Primary Tumor	Female	TCGA	tumor	THCA	THCA_tumor
TCGA-DJ-A2PX-01	Thyroid Carcinoma	Thyroid Carcinoma	Thyroid Gland	Primary Tumor	Female	TCGA	tumor	THCA	THCA_tumor
TCGA-E3-A3DZ-01	Thyroid Carcinoma	Thyroid Carcinoma	Thyroid Gland	Primary Tumor	Female	TCGA	tumor	THCA	THCA_tumor
TCGA-EL-A3MW-01	Thyroid Carcinoma	Thyroid Carcinoma	Thyroid Gland	Primary Tumor	Female	TCGA	tumor	THCA	THCA_tumor
TCGA-EL-A3T2-01	Thyroid Carcinoma	Thyroid Carcinoma	Thyroid Gland	Primary Tumor	Female	TCGA	tumor	THCA	THCA_tumor
TCGA-EL-A4JZ-01	Thyroid Carcinoma	Thyroid Carcinoma	Thyroid Gland	Primary Tumor	Female	TCGA	tumor	THCA	THCA_tumor
TCGA-EM-A1CS-01	Thyroid Carcinoma	Thyroid Carcinoma	Thyroid Gland	Primary Tumor	Female	TCGA	tumor	THCA	THCA_tumor
TCGA-EM-A3FR-01	Thyroid Carcinoma	Thyroid Carcinoma	Thyroid Gland	Primary Tumor	Female	TCGA	tumor	THCA	THCA_tumor
TCGA-EM-A3OA-01	Thyroid Carcinoma	Thyroid Carcinoma	Thyroid Gland	Primary Tumor	Female	TCGA	tumor	THCA	THCA_tumor
TCGA-ET-A39T-01	Thyroid Carcinoma	Thyroid Carcinoma	Thyroid Gland	Primary Tumor	Female	TCGA	tumor	THCA	THCA_tumor
TCGA-FY-A40L-01	Thyroid Carcinoma	Thyroid Carcinoma	Thyroid Gland	Primary Tumor	Female	TCGA	tumor	THCA	THCA_tumor
TCGA-FY-A40N-01	Thyroid Carcinoma	Thyroid Carcinoma	Thyroid Gland	Primary Tumor	Female	TCGA	tumor	THCA	THCA_tumor
TCGA-IM-A3U3-01	Thyroid Carcinoma	Thyroid Carcinoma	Thyroid Gland	Primary Tumor	Female	TCGA	tumor	THCA	THCA_tumor
TCGA-KS-A4ID-01	Thyroid Carcinoma	Thyroid Carcinoma	Thyroid Gland	Primary Tumor	Female	TCGA	tumor	THCA	THCA_tumor
TCGA-BJ-A0ZF-01	Thyroid Carcinoma	Thyroid Carcinoma	Thyroid Gland	Primary Tumor	Female	TCGA	tumor	THCA	THCA_tumor
TCGA-BJ-A192-01	Thyroid Carcinoma	Thyroid Carcinoma	Thyroid Gland	Primary Tumor	Female	TCGA	tumor	THCA	THCA_tumor
TCGA-EL-A4K0-01	Thyroid Carcinoma	Thyroid Carcinoma	Thyroid Gland	Primary Tumor	Female	TCGA	tumor	THCA	THCA_tumor
TCGA-EM-A3O6-01	Thyroid Carcinoma	Thyroid Carcinoma	Thyroid Gland	Primary Tumor	Female	TCGA	tumor	THCA	THCA_tumor
TCGA-H2-A26U-01	Thyroid Carcinoma	Thyroid Carcinoma	Thyroid Gland	Primary Tumor	Female	TCGA	tumor	THCA	THCA_tumor
TCGA-J8-A3YG-01	Thyroid Carcinoma	Thyroid Carcinoma	Thyroid Gland	Primary Tumor	Female	TCGA	tumor	THCA	THCA_tumor
TCGA-DJ-A2PV-01	Thyroid Carcinoma	Thyroid Carcinoma	Thyroid Gland	Primary Tumor	Female	TCGA	tumor	THCA	THCA_tumor
TCGA-DJ-A2QB-01	Thyroid Carcinoma	Thyroid Carcinoma	Thyroid Gland	Primary Tumor	Female	TCGA	tumor	THCA	THCA_tumor
TCGA-E8-A436-01	Thyroid Carcinoma	Thyroid Carcinoma	Thyroid Gland	Primary Tumor	Female	TCGA	tumor	THCA	THCA_tumor
TCGA-EL-A3N3-01	Thyroid Carcinoma	Thyroid Carcinoma	Thyroid Gland	Primary Tumor	Female	TCGA	tumor	THCA	THCA_tumor
TCGA-EM-A1YD-01	Thyroid Carcinoma	Thyroid Carcinoma	Thyroid Gland	Primary Tumor	Female	TCGA	tumor	THCA	THCA_tumor
TCGA-ET-A2N4-01	Thyroid Carcinoma	Thyroid Carcinoma	Thyroid Gland	Primary Tumor	Female	TCGA	tumor	THCA	THCA_tumor
TCGA-BJ-A0ZH-01	Thyroid Carcinoma	Thyroid Carcinoma	Thyroid Gland	Primary Tumor	Female	TCGA	tumor	THCA	THCA_tumor
TCGA-DE-A4MA-01	Thyroid Carcinoma	Thyroid Carcinoma	Thyroid Gland	Primary Tumor	Female	TCGA	tumor	THCA	THCA_tumor
TCGA-DJ-A13P-01	Thyroid Carcinoma	Thyroid Carcinoma	Thyroid Gland	Primary Tumor	Female	TCGA	tumor	THCA	THCA_tumor
TCGA-DJ-A2PU-01	Thyroid Carcinoma	Thyroid Carcinoma	Thyroid Gland	Primary Tumor	Female	TCGA	tumor	THCA	THCA_tumor
TCGA-DJ-A2Q7-01	Thyroid Carcinoma	Thyroid Carcinoma	Thyroid Gland	Primary Tumor	Female	TCGA	tumor	THCA	THCA_tumor
TCGA-DJ-A3VI-01	Thyroid Carcinoma	Thyroid Carcinoma	Thyroid Gland	Primary Tumor	Female	TCGA	tumor	THCA	THCA_tumor
TCGA-E8-A2EA-01	Thyroid Carcinoma	Thyroid Carcinoma	Thyroid Gland	Primary Tumor	Female	TCGA	tumor	THCA	THCA_tumor
TCGA-EM-A22I-01	Thyroid Carcinoma	Thyroid Carcinoma	Thyroid Gland	Primary Tumor	Female	TCGA	tumor	THCA	THCA_tumor
TCGA-ET-A25L-01	Thyroid Carcinoma	Thyroid Carcinoma	Thyroid Gland	Primary Tumor	Female	TCGA	tumor	THCA	THCA_tumor
TCGA-FY-A3WA-01	Thyroid Carcinoma	Thyroid Carcinoma	Thyroid Gland	Primary Tumor	Female	TCGA	tumor	THCA	THCA_tumor
TCGA-J8-A3NZ-01	Thyroid Carcinoma	Thyroid Carcinoma	Thyroid Gland	Primary Tumor	Female	TCGA	tumor	THCA	THCA_tumor
TCGA-BJ-A3PT-01	Thyroid Carcinoma	Thyroid Carcinoma	Thyroid Gland	Primary Tumor	Female	TCGA	tumor	THCA	THCA_tumor
TCGA-BJ-A45I-01	Thyroid Carcinoma	Thyroid Carcinoma	Thyroid Gland	Primary Tumor	Female	TCGA	tumor	THCA	THCA_tumor
TCGA-BJ-A4O9-01	Thyroid Carcinoma	Thyroid Carcinoma	Thyroid Gland	Primary Tumor	Female	TCGA	tumor	THCA	THCA_tumor
TCGA-CE-A3ME-01	Thyroid Carcinoma	Thyroid Carcinoma	Thyroid Gland	Primary Tumor	Female	TCGA	tumor	THCA	THCA_tumor
TCGA-DJ-A13X-01	Thyroid Carcinoma	Thyroid Carcinoma	Thyroid Gland	Primary Tumor	Female	TCGA	tumor	THCA	THCA_tumor
TCGA-DJ-A3UN-01	Thyroid Carcinoma	Thyroid Carcinoma	Thyroid Gland	Primary Tumor	Female	TCGA	tumor	THCA	THCA_tumor
TCGA-DJ-A3UR-01	Thyroid Carcinoma	Thyroid Carcinoma	Thyroid Gland	Primary Tumor	Female	TCGA	tumor	THCA	THCA_tumor
TCGA-E8-A416-01	Thyroid Carcinoma	Thyroid Carcinoma	Thyroid Gland	Primary Tumor	Female	TCGA	tumor	THCA	THCA_tumor
TCGA-EL-A3D6-01	Thyroid Carcinoma	Thyroid Carcinoma	Thyroid Gland	Primary Tumor	Female	TCGA	tumor	THCA	THCA_tumor
TCGA-EM-A2CS-01	Thyroid Carcinoma	Thyroid Carcinoma	Thyroid Gland	Primary Tumor	Female	TCGA	tumor	THCA	THCA_tumor
TCGA-ET-A25R-01	Thyroid Carcinoma	Thyroid Carcinoma	Thyroid Gland	Primary Tumor	Female	TCGA	tumor	THCA	THCA_tumor
TCGA-ET-A2N0-01	Thyroid Carcinoma	Thyroid Carcinoma	Thyroid Gland	Primary Tumor	Female	TCGA	tumor	THCA	THCA_tumor
TCGA-ET-A4KN-01	Thyroid Carcinoma	Thyroid Carcinoma	Thyroid Gland	Primary Tumor	Female	TCGA	tumor	THCA	THCA_tumor
TCGA-FY-A40M-01	Thyroid Carcinoma	Thyroid Carcinoma	Thyroid Gland	Primary Tumor	Female	TCGA	tumor	THCA	THCA_tumor
TCGA-DJ-A3UW-01	Thyroid Carcinoma	Thyroid Carcinoma	Thyroid Gland	Primary Tumor	Female	TCGA	tumor	THCA	THCA_tumor
TCGA-DJ-A3V9-01	Thyroid Carcinoma	Thyroid Carcinoma	Thyroid Gland	Primary Tumor	Female	TCGA	tumor	THCA	THCA_tumor
TCGA-E8-A44K-01	Thyroid Carcinoma	Thyroid Carcinoma	Thyroid Gland	Primary Tumor	Female	TCGA	tumor	THCA	THCA_tumor
TCGA-EL-A3CP-01	Thyroid Carcinoma	Thyroid Carcinoma	Thyroid Gland	Primary Tumor	Female	TCGA	tumor	THCA	THCA_tumor
TCGA-FK-A3SH-01	Thyroid Carcinoma	Thyroid Carcinoma	Thyroid Gland	Primary Tumor	Female	TCGA	tumor	THCA	THCA_tumor
TCGA-FY-A3R7-01	Thyroid Carcinoma	Thyroid Carcinoma	Thyroid Gland	Primary Tumor	Female	TCGA	tumor	THCA	THCA_tumor
TCGA-QD-A8IV-01	Thyroid Carcinoma	Thyroid Carcinoma	Thyroid Gland	Primary Tumor	Female	TCGA	tumor	THCA	THCA_tumor
TCGA-BJ-A191-01	Thyroid Carcinoma	Thyroid Carcinoma	Thyroid Gland	Primary Tumor	Female	TCGA	tumor	THCA	THCA_tumor
TCGA-DE-A3KN-01	Thyroid Carcinoma	Thyroid Carcinoma	Thyroid Gland	Primary Tumor	Female	TCGA	tumor	THCA	THCA_tumor
TCGA-DJ-A3UU-01	Thyroid Carcinoma	Thyroid Carcinoma	Thyroid Gland	Primary Tumor	Female	TCGA	tumor	THCA	THCA_tumor
TCGA-E3-A3E3-01	Thyroid Carcinoma	Thyroid Carcinoma	Thyroid Gland	Primary Tumor	Female	TCGA	tumor	THCA	THCA_tumor
TCGA-EM-A2CJ-01	Thyroid Carcinoma	Thyroid Carcinoma	Thyroid Gland	Primary Tumor	Female	TCGA	tumor	THCA	THCA_tumor
TCGA-EM-A4FN-01	Thyroid Carcinoma	Thyroid Carcinoma	Thyroid Gland	Primary Tumor	Female	TCGA	tumor	THCA	THCA_tumor
TCGA-KS-A4I5-01	Thyroid Carcinoma	Thyroid Carcinoma	Thyroid Gland	Primary Tumor	Female	TCGA	tumor	THCA	THCA_tumor
TCGA-L6-A4ET-01	Thyroid Carcinoma	Thyroid Carcinoma	Thyroid Gland	Primary Tumor	Female	TCGA	tumor	THCA	THCA_tumor
TCGA-BJ-A45G-01	Thyroid Carcinoma	Thyroid Carcinoma	Thyroid Gland	Primary Tumor	Female	TCGA	tumor	THCA	THCA_tumor
TCGA-DJ-A4V4-01	Thyroid Carcinoma	Thyroid Carcinoma	Thyroid Gland	Primary Tumor	Female	TCGA	tumor	THCA	THCA_tumor
TCGA-ET-A39K-01	Thyroid Carcinoma	Thyroid Carcinoma	Thyroid Gland	Primary Tumor	Female	TCGA	tumor	THCA	THCA_tumor
TCGA-FY-A3NM-01	Thyroid Carcinoma	Thyroid Carcinoma	Thyroid Gland	Primary Tumor	Female	TCGA	tumor	THCA	THCA_tumor
TCGA-FY-A3NN-01	Thyroid Carcinoma	Thyroid Carcinoma	Thyroid Gland	Primary Tumor	Female	TCGA	tumor	THCA	THCA_tumor
TCGA-EL-A3CN-01	Thyroid Carcinoma	Thyroid Carcinoma	Thyroid Gland	Primary Tumor	Female	TCGA	tumor	THCA	THCA_tumor
TCGA-EL-A3T7-01	Thyroid Carcinoma	Thyroid Carcinoma	Thyroid Gland	Primary Tumor	Female	TCGA	tumor	THCA	THCA_tumor
TCGA-EL-A3TB-01	Thyroid Carcinoma	Thyroid Carcinoma	Thyroid Gland	Primary Tumor	Female	TCGA	tumor	THCA	THCA_tumor
TCGA-EM-A1YE-01	Thyroid Carcinoma	Thyroid Carcinoma	Thyroid Gland	Primary Tumor	Female	TCGA	tumor	THCA	THCA_tumor
TCGA-EM-A2CU-01	Thyroid Carcinoma	Thyroid Carcinoma	Thyroid Gland	Primary Tumor	Female	TCGA	tumor	THCA	THCA_tumor
TCGA-EM-A2P3-01	Thyroid Carcinoma	Thyroid Carcinoma	Thyroid Gland	Primary Tumor	Female	TCGA	tumor	THCA	THCA_tumor
TCGA-ET-A3BV-01	Thyroid Carcinoma	Thyroid Carcinoma	Thyroid Gland	Primary Tumor	Female	TCGA	tumor	THCA	THCA_tumor
TCGA-J8-A3YD-01	Thyroid Carcinoma	Thyroid Carcinoma	Thyroid Gland	Primary Tumor	Female	TCGA	tumor	THCA	THCA_tumor
TCGA-KS-A41I-01	Thyroid Carcinoma	Thyroid Carcinoma	Thyroid Gland	Primary Tumor	Female	TCGA	tumor	THCA	THCA_tumor
TCGA-BJ-A28Z-01	Thyroid Carcinoma	Thyroid Carcinoma	Thyroid Gland	Primary Tumor	Female	TCGA	tumor	THCA	THCA_tumor
TCGA-BJ-A45E-01	Thyroid Carcinoma	Thyroid Carcinoma	Thyroid Gland	Primary Tumor	Female	TCGA	tumor	THCA	THCA_tumor
TCGA-DJ-A2PY-01	Thyroid Carcinoma	Thyroid Carcinoma	Thyroid Gland	Primary Tumor	Female	TCGA	tumor	THCA	THCA_tumor
TCGA-DJ-A3UX-01	Thyroid Carcinoma	Thyroid Carcinoma	Thyroid Gland	Primary Tumor	Female	TCGA	tumor	THCA	THCA_tumor
TCGA-E3-A3E1-01	Thyroid Carcinoma	Thyroid Carcinoma	Thyroid Gland	Primary Tumor	Female	TCGA	tumor	THCA	THCA_tumor
TCGA-EL-A3H4-01	Thyroid Carcinoma	Thyroid Carcinoma	Thyroid Gland	Primary Tumor	Female	TCGA	tumor	THCA	THCA_tumor
TCGA-EL-A3ZR-01	Thyroid Carcinoma	Thyroid Carcinoma	Thyroid Gland	Primary Tumor	Female	TCGA	tumor	THCA	THCA_tumor
TCGA-EM-A22K-01	Thyroid Carcinoma	Thyroid Carcinoma	Thyroid Gland	Primary Tumor	Female	TCGA	tumor	THCA	THCA_tumor
TCGA-EM-A2CR-01	Thyroid Carcinoma	Thyroid Carcinoma	Thyroid Gland	Primary Tumor	Female	TCGA	tumor	THCA	THCA_tumor
TCGA-EM-A2OY-01	Thyroid Carcinoma	Thyroid Carcinoma	Thyroid Gland	Primary Tumor	Female	TCGA	tumor	THCA	THCA_tumor
TCGA-EM-A3O7-01	Thyroid Carcinoma	Thyroid Carcinoma	Thyroid Gland	Primary Tumor	Female	TCGA	tumor	THCA	THCA_tumor
TCGA-ET-A2N5-01	Thyroid Carcinoma	Thyroid Carcinoma	Thyroid Gland	Primary Tumor	Female	TCGA	tumor	THCA	THCA_tumor
TCGA-FY-A40K-01	Thyroid Carcinoma	Thyroid Carcinoma	Thyroid Gland	Primary Tumor	Female	TCGA	tumor	THCA	THCA_tumor
TCGA-KS-A4I9-01	Thyroid Carcinoma	Thyroid Carcinoma	Thyroid Gland	Primary Tumor	Female	TCGA	tumor	THCA	THCA_tumor
TCGA-DJ-A3UM-01	Thyroid Carcinoma	Thyroid Carcinoma	Thyroid Gland	Primary Tumor	Female	TCGA	tumor	THCA	THCA_tumor
TCGA-DJ-A3UQ-01	Thyroid Carcinoma	Thyroid Carcinoma	Thyroid Gland	Primary Tumor	Female	TCGA	tumor	THCA	THCA_tumor
TCGA-E8-A414-01	Thyroid Carcinoma	Thyroid Carcinoma	Thyroid Gland	Primary Tumor	Female	TCGA	tumor	THCA	THCA_tumor
TCGA-EL-A3T0-01	Thyroid Carcinoma	Thyroid Carcinoma	Thyroid Gland	Primary Tumor	Female	TCGA	tumor	THCA	THCA_tumor
TCGA-EM-A3AL-01	Thyroid Carcinoma	Thyroid Carcinoma	Thyroid Gland	Primary Tumor	Female	TCGA	tumor	THCA	THCA_tumor
TCGA-ET-A4KQ-01	Thyroid Carcinoma	Thyroid Carcinoma	Thyroid Gland	Primary Tumor	Female	TCGA	tumor	THCA	THCA_tumor
TCGA-KS-A4IC-01	Thyroid Carcinoma	Thyroid Carcinoma	Thyroid Gland	Primary Tumor	Female	TCGA	tumor	THCA	THCA_tumor
TCGA-DE-A2OL-01	Thyroid Carcinoma	Thyroid Carcinoma	Thyroid Gland	Primary Tumor	Female	TCGA	tumor	THCA	THCA_tumor
TCGA-DJ-A2Q1-01	Thyroid Carcinoma	Thyroid Carcinoma	Thyroid Gland	Primary Tumor	Female	TCGA	tumor	THCA	THCA_tumor
TCGA-DJ-A3V2-01	Thyroid Carcinoma	Thyroid Carcinoma	Thyroid Gland	Primary Tumor	Female	TCGA	tumor	THCA	THCA_tumor
TCGA-DJ-A3V7-01	Thyroid Carcinoma	Thyroid Carcinoma	Thyroid Gland	Primary Tumor	Female	TCGA	tumor	THCA	THCA_tumor
TCGA-EL-A3D5-01	Thyroid Carcinoma	Thyroid Carcinoma	Thyroid Gland	Primary Tumor	Female	TCGA	tumor	THCA	THCA_tumor
TCGA-ET-A3BO-01	Thyroid Carcinoma	Thyroid Carcinoma	Thyroid Gland	Primary Tumor	Female	TCGA	tumor	THCA	THCA_tumor
TCGA-FE-A232-01	Thyroid Carcinoma	Thyroid Carcinoma	Thyroid Gland	Primary Tumor	Female	TCGA	tumor	THCA	THCA_tumor
TCGA-DE-A4MC-01	Thyroid Carcinoma	Thyroid Carcinoma	Thyroid Gland	Primary Tumor	Female	TCGA	tumor	THCA	THCA_tumor
TCGA-DJ-A3UT-01	Thyroid Carcinoma	Thyroid Carcinoma	Thyroid Gland	Primary Tumor	Female	TCGA	tumor	THCA	THCA_tumor
TCGA-EL-A4K2-01	Thyroid Carcinoma	Thyroid Carcinoma	Thyroid Gland	Primary Tumor	Female	TCGA	tumor	THCA	THCA_tumor
TCGA-EM-A3SU-01	Thyroid Carcinoma	Thyroid Carcinoma	Thyroid Gland	Primary Tumor	Female	TCGA	tumor	THCA	THCA_tumor
TCGA-ET-A3DP-01	Thyroid Carcinoma	Thyroid Carcinoma	Thyroid Gland	Primary Tumor	Female	TCGA	tumor	THCA	THCA_tumor
TCGA-ET-A3DQ-01	Thyroid Carcinoma	Thyroid Carcinoma	Thyroid Gland	Primary Tumor	Female	TCGA	tumor	THCA	THCA_tumor
TCGA-FK-A3S3-01	Thyroid Carcinoma	Thyroid Carcinoma	Thyroid Gland	Primary Tumor	Female	TCGA	tumor	THCA	THCA_tumor
TCGA-BJ-A2N9-01	Thyroid Carcinoma	Thyroid Carcinoma	Thyroid Gland	Primary Tumor	Female	TCGA	tumor	THCA	THCA_tumor
TCGA-DJ-A1QN-01	Thyroid Carcinoma	Thyroid Carcinoma	Thyroid Gland	Primary Tumor	Female	TCGA	tumor	THCA	THCA_tumor
TCGA-EL-A3ZH-01	Thyroid Carcinoma	Thyroid Carcinoma	Thyroid Gland	Primary Tumor	Female	TCGA	tumor	THCA	THCA_tumor
TCGA-EM-A3FN-01	Thyroid Carcinoma	Thyroid Carcinoma	Thyroid Gland	Primary Tumor	Female	TCGA	tumor	THCA	THCA_tumor
TCGA-EM-A3SZ-01	Thyroid Carcinoma	Thyroid Carcinoma	Thyroid Gland	Primary Tumor	Female	TCGA	tumor	THCA	THCA_tumor
TCGA-EM-A4FQ-01	Thyroid Carcinoma	Thyroid Carcinoma	Thyroid Gland	Primary Tumor	Female	TCGA	tumor	THCA	THCA_tumor
TCGA-ET-A3DR-01	Thyroid Carcinoma	Thyroid Carcinoma	Thyroid Gland	Primary Tumor	Female	TCGA	tumor	THCA	THCA_tumor
TCGA-IM-A41Y-01	Thyroid Carcinoma	Thyroid Carcinoma	Thyroid Gland	Primary Tumor	Female	TCGA	tumor	THCA	THCA_tumor
TCGA-CE-A481-01	Thyroid Carcinoma	Thyroid Carcinoma	Thyroid Gland	Primary Tumor	Female	TCGA	tumor	THCA	THCA_tumor
TCGA-EL-A3GX-01	Thyroid Carcinoma	Thyroid Carcinoma	Thyroid Gland	Primary Tumor	Female	TCGA	tumor	THCA	THCA_tumor
TCGA-EL-A3ZK-01	Thyroid Carcinoma	Thyroid Carcinoma	Thyroid Gland	Primary Tumor	Female	TCGA	tumor	THCA	THCA_tumor
TCGA-EL-A4JV-01	Thyroid Carcinoma	Thyroid Carcinoma	Thyroid Gland	Primary Tumor	Female	TCGA	tumor	THCA	THCA_tumor
TCGA-H2-A3RH-01	Thyroid Carcinoma	Thyroid Carcinoma	Thyroid Gland	Primary Tumor	Female	TCGA	tumor	THCA	THCA_tumor
TCGA-KS-A4IB-01	Thyroid Carcinoma	Thyroid Carcinoma	Thyroid Gland	Primary Tumor	Female	TCGA	tumor	THCA	THCA_tumor
TCGA-L6-A4EP-01	Thyroid Carcinoma	Thyroid Carcinoma	Thyroid Gland	Primary Tumor	Female	TCGA	tumor	THCA	THCA_tumor
TCGA-MK-A4N9-01	Thyroid Carcinoma	Thyroid Carcinoma	Thyroid Gland	Primary Tumor	Female	TCGA	tumor	THCA	THCA_tumor
TCGA-DJ-A2PS-01	Thyroid Carcinoma	Thyroid Carcinoma	Thyroid Gland	Primary Tumor	Female	TCGA	tumor	THCA	THCA_tumor
TCGA-EL-A3GY-01	Thyroid Carcinoma	Thyroid Carcinoma	Thyroid Gland	Primary Tumor	Female	TCGA	tumor	THCA	THCA_tumor
TCGA-EM-A2CQ-01	Thyroid Carcinoma	Thyroid Carcinoma	Thyroid Gland	Primary Tumor	Female	TCGA	tumor	THCA	THCA_tumor
TCGA-EM-A4FF-01	Thyroid Carcinoma	Thyroid Carcinoma	Thyroid Gland	Primary Tumor	Female	TCGA	tumor	THCA	THCA_tumor
TCGA-ET-A25J-01	Thyroid Carcinoma	Thyroid Carcinoma	Thyroid Gland	Primary Tumor	Female	TCGA	tumor	THCA	THCA_tumor
TCGA-H2-A422-01	Thyroid Carcinoma	Thyroid Carcinoma	Thyroid Gland	Primary Tumor	Female	TCGA	tumor	THCA	THCA_tumor
TCGA-BJ-A45J-01	Thyroid Carcinoma	Thyroid Carcinoma	Thyroid Gland	Primary Tumor	Female	TCGA	tumor	THCA	THCA_tumor
TCGA-DJ-A3VA-01	Thyroid Carcinoma	Thyroid Carcinoma	Thyroid Gland	Primary Tumor	Female	TCGA	tumor	THCA	THCA_tumor
TCGA-E8-A415-01	Thyroid Carcinoma	Thyroid Carcinoma	Thyroid Gland	Primary Tumor	Female	TCGA	tumor	THCA	THCA_tumor
TCGA-EM-A1CW-01	Thyroid Carcinoma	Thyroid Carcinoma	Thyroid Gland	Primary Tumor	Female	TCGA	tumor	THCA	THCA_tumor
TCGA-IM-A420-01	Thyroid Carcinoma	Thyroid Carcinoma	Thyroid Gland	Primary Tumor	Female	TCGA	tumor	THCA	THCA_tumor
TCGA-KS-A41L-01	Thyroid Carcinoma	Thyroid Carcinoma	Thyroid Gland	Primary Tumor	Female	TCGA	tumor	THCA	THCA_tumor
TCGA-BJ-A28R-01	Thyroid Carcinoma	Thyroid Carcinoma	Thyroid Gland	Primary Tumor	Female	TCGA	tumor	THCA	THCA_tumor
TCGA-DJ-A2Q6-01	Thyroid Carcinoma	Thyroid Carcinoma	Thyroid Gland	Primary Tumor	Female	TCGA	tumor	THCA	THCA_tumor
TCGA-DJ-A3UP-01	Thyroid Carcinoma	Thyroid Carcinoma	Thyroid Gland	Primary Tumor	Female	TCGA	tumor	THCA	THCA_tumor
TCGA-DJ-A4V2-01	Thyroid Carcinoma	Thyroid Carcinoma	Thyroid Gland	Primary Tumor	Female	TCGA	tumor	THCA	THCA_tumor
TCGA-E8-A413-01	Thyroid Carcinoma	Thyroid Carcinoma	Thyroid Gland	Primary Tumor	Female	TCGA	tumor	THCA	THCA_tumor
TCGA-E8-A417-01	Thyroid Carcinoma	Thyroid Carcinoma	Thyroid Gland	Primary Tumor	Female	TCGA	tumor	THCA	THCA_tumor
TCGA-EL-A3T1-01	Thyroid Carcinoma	Thyroid Carcinoma	Thyroid Gland	Primary Tumor	Female	TCGA	tumor	THCA	THCA_tumor
TCGA-EL-A4JW-01	Thyroid Carcinoma	Thyroid Carcinoma	Thyroid Gland	Primary Tumor	Female	TCGA	tumor	THCA	THCA_tumor
TCGA-CE-A484-01	Thyroid Carcinoma	Thyroid Carcinoma	Thyroid Gland	Primary Tumor	Female	TCGA	tumor	THCA	THCA_tumor
TCGA-DJ-A13T-01	Thyroid Carcinoma	Thyroid Carcinoma	Thyroid Gland	Primary Tumor	Female	TCGA	tumor	THCA	THCA_tumor
TCGA-DJ-A3US-01	Thyroid Carcinoma	Thyroid Carcinoma	Thyroid Gland	Primary Tumor	Female	TCGA	tumor	THCA	THCA_tumor
TCGA-EL-A3CZ-01	Thyroid Carcinoma	Thyroid Carcinoma	Thyroid Gland	Primary Tumor	Female	TCGA	tumor	THCA	THCA_tumor
TCGA-EL-A3GS-01	Thyroid Carcinoma	Thyroid Carcinoma	Thyroid Gland	Primary Tumor	Female	TCGA	tumor	THCA	THCA_tumor
TCGA-EL-A3GW-01	Thyroid Carcinoma	Thyroid Carcinoma	Thyroid Gland	Primary Tumor	Female	TCGA	tumor	THCA	THCA_tumor
TCGA-EM-A2OW-01	Thyroid Carcinoma	Thyroid Carcinoma	Thyroid Gland	Primary Tumor	Female	TCGA	tumor	THCA	THCA_tumor
TCGA-ET-A25I-01	Thyroid Carcinoma	Thyroid Carcinoma	Thyroid Gland	Primary Tumor	Female	TCGA	tumor	THCA	THCA_tumor
TCGA-FE-A3PC-01	Thyroid Carcinoma	Thyroid Carcinoma	Thyroid Gland	Primary Tumor	Female	TCGA	tumor	THCA	THCA_tumor
TCGA-IM-A41Z-01	Thyroid Carcinoma	Thyroid Carcinoma	Thyroid Gland	Primary Tumor	Female	TCGA	tumor	THCA	THCA_tumor
TCGA-KS-A41F-01	Thyroid Carcinoma	Thyroid Carcinoma	Thyroid Gland	Primary Tumor	Female	TCGA	tumor	THCA	THCA_tumor
TCGA-KS-A4I1-01	Thyroid Carcinoma	Thyroid Carcinoma	Thyroid Gland	Primary Tumor	Female	TCGA	tumor	THCA	THCA_tumor
TCGA-DE-A7U5-01	Thyroid Carcinoma	Thyroid Carcinoma	Thyroid Gland	Primary Tumor	Female	TCGA	tumor	THCA	THCA_tumor
TCGA-DJ-A4UR-01	Thyroid Carcinoma	Thyroid Carcinoma	Thyroid Gland	Primary Tumor	Female	TCGA	tumor	THCA	THCA_tumor
TCGA-DJ-A4V0-01	Thyroid Carcinoma	Thyroid Carcinoma	Thyroid Gland	Primary Tumor	Female	TCGA	tumor	THCA	THCA_tumor
TCGA-EL-A3H7-01	Thyroid Carcinoma	Thyroid Carcinoma	Thyroid Gland	Primary Tumor	Female	TCGA	tumor	THCA	THCA_tumor
TCGA-EL-A4KH-01	Thyroid Carcinoma	Thyroid Carcinoma	Thyroid Gland	Primary Tumor	Female	TCGA	tumor	THCA	THCA_tumor
TCGA-EM-A3AN-01	Thyroid Carcinoma	Thyroid Carcinoma	Thyroid Gland	Primary Tumor	Female	TCGA	tumor	THCA	THCA_tumor
TCGA-ET-A25K-01	Thyroid Carcinoma	Thyroid Carcinoma	Thyroid Gland	Primary Tumor	Female	TCGA	tumor	THCA	THCA_tumor
TCGA-FE-A238-01	Thyroid Carcinoma	Thyroid Carcinoma	Thyroid Gland	Primary Tumor	Female	TCGA	tumor	THCA	THCA_tumor
TCGA-DJ-A3UK-01	Thyroid Carcinoma	Thyroid Carcinoma	Thyroid Gland	Primary Tumor	Female	TCGA	tumor	THCA	THCA_tumor
TCGA-EL-A3H8-01	Thyroid Carcinoma	Thyroid Carcinoma	Thyroid Gland	Primary Tumor	Female	TCGA	tumor	THCA	THCA_tumor
TCGA-EL-A4KG-01	Thyroid Carcinoma	Thyroid Carcinoma	Thyroid Gland	Primary Tumor	Female	TCGA	tumor	THCA	THCA_tumor
TCGA-ET-A25O-01	Thyroid Carcinoma	Thyroid Carcinoma	Thyroid Gland	Primary Tumor	Female	TCGA	tumor	THCA	THCA_tumor
TCGA-ET-A39N-01	Thyroid Carcinoma	Thyroid Carcinoma	Thyroid Gland	Primary Tumor	Female	TCGA	tumor	THCA	THCA_tumor
TCGA-BJ-A28T-01	Thyroid Carcinoma	Thyroid Carcinoma	Thyroid Gland	Primary Tumor	Female	TCGA	tumor	THCA	THCA_tumor
TCGA-CE-A483-01	Thyroid Carcinoma	Thyroid Carcinoma	Thyroid Gland	Primary Tumor	Female	TCGA	tumor	THCA	THCA_tumor
TCGA-DE-A69J-01	Thyroid Carcinoma	Thyroid Carcinoma	Thyroid Gland	Primary Tumor	Female	TCGA	tumor	THCA	THCA_tumor
TCGA-DJ-A4UW-01	Thyroid Carcinoma	Thyroid Carcinoma	Thyroid Gland	Primary Tumor	Female	TCGA	tumor	THCA	THCA_tumor
TCGA-E3-A3E0-01	Thyroid Carcinoma	Thyroid Carcinoma	Thyroid Gland	Primary Tumor	Female	TCGA	tumor	THCA	THCA_tumor
TCGA-E3-A3E2-01	Thyroid Carcinoma	Thyroid Carcinoma	Thyroid Gland	Primary Tumor	Female	TCGA	tumor	THCA	THCA_tumor
TCGA-EL-A3GZ-01	Thyroid Carcinoma	Thyroid Carcinoma	Thyroid Gland	Primary Tumor	Female	TCGA	tumor	THCA	THCA_tumor
TCGA-EL-A3T6-01	Thyroid Carcinoma	Thyroid Carcinoma	Thyroid Gland	Primary Tumor	Female	TCGA	tumor	THCA	THCA_tumor
TCGA-EL-A3ZL-01	Thyroid Carcinoma	Thyroid Carcinoma	Thyroid Gland	Primary Tumor	Female	TCGA	tumor	THCA	THCA_tumor
TCGA-ET-A2N3-01	Thyroid Carcinoma	Thyroid Carcinoma	Thyroid Gland	Primary Tumor	Female	TCGA	tumor	THCA	THCA_tumor
TCGA-ET-A3BP-01	Thyroid Carcinoma	Thyroid Carcinoma	Thyroid Gland	Primary Tumor	Female	TCGA	tumor	THCA	THCA_tumor
TCGA-FY-A3I4-01	Thyroid Carcinoma	Thyroid Carcinoma	Thyroid Gland	Primary Tumor	Female	TCGA	tumor	THCA	THCA_tumor
TCGA-H2-A421-01	Thyroid Carcinoma	Thyroid Carcinoma	Thyroid Gland	Primary Tumor	Female	TCGA	tumor	THCA	THCA_tumor
TCGA-BJ-A0Z3-01	Thyroid Carcinoma	Thyroid Carcinoma	Thyroid Gland	Primary Tumor	Female	TCGA	tumor	THCA	THCA_tumor
TCGA-EL-A4K4-01	Thyroid Carcinoma	Thyroid Carcinoma	Thyroid Gland	Primary Tumor	Female	TCGA	tumor	THCA	THCA_tumor
TCGA-EM-A22L-01	Thyroid Carcinoma	Thyroid Carcinoma	Thyroid Gland	Primary Tumor	Female	TCGA	tumor	THCA	THCA_tumor
TCGA-EM-A3O8-01	Thyroid Carcinoma	Thyroid Carcinoma	Thyroid Gland	Primary Tumor	Female	TCGA	tumor	THCA	THCA_tumor
TCGA-EM-A3OB-01	Thyroid Carcinoma	Thyroid Carcinoma	Thyroid Gland	Primary Tumor	Female	TCGA	tumor	THCA	THCA_tumor
TCGA-EM-A4FK-01	Thyroid Carcinoma	Thyroid Carcinoma	Thyroid Gland	Primary Tumor	Female	TCGA	tumor	THCA	THCA_tumor
TCGA-ET-A3BN-01	Thyroid Carcinoma	Thyroid Carcinoma	Thyroid Gland	Primary Tumor	Female	TCGA	tumor	THCA	THCA_tumor
TCGA-ET-A3DO-01	Thyroid Carcinoma	Thyroid Carcinoma	Thyroid Gland	Primary Tumor	Female	TCGA	tumor	THCA	THCA_tumor
TCGA-ET-A3DS-01	Thyroid Carcinoma	Thyroid Carcinoma	Thyroid Gland	Primary Tumor	Female	TCGA	tumor	THCA	THCA_tumor
TCGA-FE-A3PB-01	Thyroid Carcinoma	Thyroid Carcinoma	Thyroid Gland	Primary Tumor	Female	TCGA	tumor	THCA	THCA_tumor
TCGA-GE-A2C6-01	Thyroid Carcinoma	Thyroid Carcinoma	Thyroid Gland	Primary Tumor	Female	TCGA	tumor	THCA	THCA_tumor
TCGA-J8-A3O1-01	Thyroid Carcinoma	Thyroid Carcinoma	Thyroid Gland	Primary Tumor	Female	TCGA	tumor	THCA	THCA_tumor
TCGA-BJ-A28W-01	Thyroid Carcinoma	Thyroid Carcinoma	Thyroid Gland	Primary Tumor	Female	TCGA	tumor	THCA	THCA_tumor
TCGA-BJ-A28X-01	Thyroid Carcinoma	Thyroid Carcinoma	Thyroid Gland	Primary Tumor	Female	TCGA	tumor	THCA	THCA_tumor
TCGA-DJ-A3UY-01	Thyroid Carcinoma	Thyroid Carcinoma	Thyroid Gland	Primary Tumor	Female	TCGA	tumor	THCA	THCA_tumor
TCGA-DJ-A3VD-01	Thyroid Carcinoma	Thyroid Carcinoma	Thyroid Gland	Primary Tumor	Female	TCGA	tumor	THCA	THCA_tumor
TCGA-DJ-A4UT-01	Thyroid Carcinoma	Thyroid Carcinoma	Thyroid Gland	Primary Tumor	Female	TCGA	tumor	THCA	THCA_tumor
TCGA-EM-A1CV-01	Thyroid Carcinoma	Thyroid Carcinoma	Thyroid Gland	Primary Tumor	Female	TCGA	tumor	THCA	THCA_tumor
TCGA-ET-A40P-01	Thyroid Carcinoma	Thyroid Carcinoma	Thyroid Gland	Primary Tumor	Female	TCGA	tumor	THCA	THCA_tumor
TCGA-IM-A3EB-01	Thyroid Carcinoma	Thyroid Carcinoma	Thyroid Gland	Primary Tumor	Female	TCGA	tumor	THCA	THCA_tumor
TCGA-EL-A3GO-01	Thyroid Carcinoma	Thyroid Carcinoma	Thyroid Gland	Primary Tumor	Female	TCGA	tumor	THCA	THCA_tumor
TCGA-EL-A3GR-01	Thyroid Carcinoma	Thyroid Carcinoma	Thyroid Gland	Primary Tumor	Female	TCGA	tumor	THCA	THCA_tumor
TCGA-EL-A4JX-01	Thyroid Carcinoma	Thyroid Carcinoma	Thyroid Gland	Primary Tumor	Female	TCGA	tumor	THCA	THCA_tumor
TCGA-EM-A3AP-01	Thyroid Carcinoma	Thyroid Carcinoma	Thyroid Gland	Primary Tumor	Female	TCGA	tumor	THCA	THCA_tumor
TCGA-FK-A3SE-01	Thyroid Carcinoma	Thyroid Carcinoma	Thyroid Gland	Primary Tumor	Female	TCGA	tumor	THCA	THCA_tumor
TCGA-J8-A3YE-01	Thyroid Carcinoma	Thyroid Carcinoma	Thyroid Gland	Primary Tumor	Female	TCGA	tumor	THCA	THCA_tumor
TCGA-BJ-A2N7-01	Thyroid Carcinoma	Thyroid Carcinoma	Thyroid Gland	Primary Tumor	Female	TCGA	tumor	THCA	THCA_tumor
TCGA-BJ-A2N8-01	Thyroid Carcinoma	Thyroid Carcinoma	Thyroid Gland	Primary Tumor	Female	TCGA	tumor	THCA	THCA_tumor
TCGA-CE-A13K-01	Thyroid Carcinoma	Thyroid Carcinoma	Thyroid Gland	Primary Tumor	Female	TCGA	tumor	THCA	THCA_tumor
TCGA-DE-A0Y2-01	Thyroid Carcinoma	Thyroid Carcinoma	Thyroid Gland	Primary Tumor	Female	TCGA	tumor	THCA	THCA_tumor
TCGA-DO-A1K0-01	Thyroid Carcinoma	Thyroid Carcinoma	Thyroid Gland	Primary Tumor	Female	TCGA	tumor	THCA	THCA_tumor
TCGA-E8-A419-01	Thyroid Carcinoma	Thyroid Carcinoma	Thyroid Gland	Primary Tumor	Female	TCGA	tumor	THCA	THCA_tumor
TCGA-EM-A3FK-01	Thyroid Carcinoma	Thyroid Carcinoma	Thyroid Gland	Primary Tumor	Female	TCGA	tumor	THCA	THCA_tumor
TCGA-ET-A3BW-01	Thyroid Carcinoma	Thyroid Carcinoma	Thyroid Gland	Primary Tumor	Female	TCGA	tumor	THCA	THCA_tumor
TCGA-FE-A230-01	Thyroid Carcinoma	Thyroid Carcinoma	Thyroid Gland	Primary Tumor	Female	TCGA	tumor	THCA	THCA_tumor
TCGA-BJ-A2P4-01	Thyroid Carcinoma	Thyroid Carcinoma	Thyroid Gland	Primary Tumor	Female	TCGA	tumor	THCA	THCA_tumor
TCGA-H2-A3RI-01	Thyroid Carcinoma	Thyroid Carcinoma	Thyroid Gland	Primary Tumor	Female	TCGA	tumor	THCA	THCA_tumor
TCGA-CE-A27D-01	Thyroid Carcinoma	Thyroid Carcinoma	Thyroid Gland	Primary Tumor	Female	TCGA	tumor	THCA	THCA_tumor
TCGA-DJ-A13M-01	Thyroid Carcinoma	Thyroid Carcinoma	Thyroid Gland	Primary Tumor	Female	TCGA	tumor	THCA	THCA_tumor
TCGA-DJ-A3V8-01	Thyroid Carcinoma	Thyroid Carcinoma	Thyroid Gland	Primary Tumor	Female	TCGA	tumor	THCA	THCA_tumor
TCGA-EL-A3ZN-01	Thyroid Carcinoma	Thyroid Carcinoma	Thyroid Gland	Primary Tumor	Female	TCGA	tumor	THCA	THCA_tumor
TCGA-EM-A3SX-01	Thyroid Carcinoma	Thyroid Carcinoma	Thyroid Gland	Primary Tumor	Female	TCGA	tumor	THCA	THCA_tumor
TCGA-ET-A25N-01	Thyroid Carcinoma	Thyroid Carcinoma	Thyroid Gland	Primary Tumor	Female	TCGA	tumor	THCA	THCA_tumor
TCGA-FK-A3SB-01	Thyroid Carcinoma	Thyroid Carcinoma	Thyroid Gland	Primary Tumor	Female	TCGA	tumor	THCA	THCA_tumor
TCGA-KS-A41J-01	Thyroid Carcinoma	Thyroid Carcinoma	Thyroid Gland	Primary Tumor	Female	TCGA	tumor	THCA	THCA_tumor
TCGA-CE-A482-01	Thyroid Carcinoma	Thyroid Carcinoma	Thyroid Gland	Primary Tumor	Female	TCGA	tumor	THCA	THCA_tumor
TCGA-ET-A39S-01	Thyroid Carcinoma	Thyroid Carcinoma	Thyroid Gland	Primary Tumor	Female	TCGA	tumor	THCA	THCA_tumor
TCGA-ET-A3BQ-01	Thyroid Carcinoma	Thyroid Carcinoma	Thyroid Gland	Primary Tumor	Female	TCGA	tumor	THCA	THCA_tumor
TCGA-FE-A23A-01	Thyroid Carcinoma	Thyroid Carcinoma	Thyroid Gland	Primary Tumor	Female	TCGA	tumor	THCA	THCA_tumor
TCGA-EM-A2CP-01	Thyroid Carcinoma	Thyroid Carcinoma	Thyroid Gland	Primary Tumor	Female	TCGA	tumor	THCA	THCA_tumor
TCGA-EM-A4G1-01	Thyroid Carcinoma	Thyroid Carcinoma	Thyroid Gland	Primary Tumor	Female	TCGA	tumor	THCA	THCA_tumor
TCGA-ET-A40T-01	Thyroid Carcinoma	Thyroid Carcinoma	Thyroid Gland	Primary Tumor	Female	TCGA	tumor	THCA	THCA_tumor
TCGA-FE-A234-01	Thyroid Carcinoma	Thyroid Carcinoma	Thyroid Gland	Primary Tumor	Female	TCGA	tumor	THCA	THCA_tumor
TCGA-FE-A235-01	Thyroid Carcinoma	Thyroid Carcinoma	Thyroid Gland	Primary Tumor	Female	TCGA	tumor	THCA	THCA_tumor
TCGA-E8-A433-01	Thyroid Carcinoma	Thyroid Carcinoma	Thyroid Gland	Primary Tumor	Female	TCGA	tumor	THCA	THCA_tumor
TCGA-EL-A3N2-01	Thyroid Carcinoma	Thyroid Carcinoma	Thyroid Gland	Primary Tumor	Female	TCGA	tumor	THCA	THCA_tumor
TCGA-EM-A3FJ-01	Thyroid Carcinoma	Thyroid Carcinoma	Thyroid Gland	Primary Tumor	Female	TCGA	tumor	THCA	THCA_tumor
TCGA-ET-A25P-01	Thyroid Carcinoma	Thyroid Carcinoma	Thyroid Gland	Primary Tumor	Female	TCGA	tumor	THCA	THCA_tumor
TCGA-ET-A39R-01	Thyroid Carcinoma	Thyroid Carcinoma	Thyroid Gland	Primary Tumor	Female	TCGA	tumor	THCA	THCA_tumor
TCGA-ET-A40R-01	Thyroid Carcinoma	Thyroid Carcinoma	Thyroid Gland	Primary Tumor	Female	TCGA	tumor	THCA	THCA_tumor
TCGA-DO-A1JZ-01	Thyroid Carcinoma	Thyroid Carcinoma	Thyroid Gland	Primary Tumor	Female	TCGA	tumor	THCA	THCA_tumor
TCGA-E8-A438-01	Thyroid Carcinoma	Thyroid Carcinoma	Thyroid Gland	Primary Tumor	Female	TCGA	tumor	THCA	THCA_tumor
TCGA-E8-A44M-01	Thyroid Carcinoma	Thyroid Carcinoma	Thyroid Gland	Primary Tumor	Female	TCGA	tumor	THCA	THCA_tumor
TCGA-ET-A39J-01	Thyroid Carcinoma	Thyroid Carcinoma	Thyroid Gland	Primary Tumor	Female	TCGA	tumor	THCA	THCA_tumor
TCGA-ET-A3DT-01	Thyroid Carcinoma	Thyroid Carcinoma	Thyroid Gland	Primary Tumor	Female	TCGA	tumor	THCA	THCA_tumor
TCGA-EL-A3CX-01	Thyroid Carcinoma	Thyroid Carcinoma	Thyroid Gland	Primary Tumor	Female	TCGA	tumor	THCA	THCA_tumor
TCGA-EL-A3ZS-01	Thyroid Carcinoma	Thyroid Carcinoma	Thyroid Gland	Primary Tumor	Female	TCGA	tumor	THCA	THCA_tumor
TCGA-DJ-A13V-01	Thyroid Carcinoma	Thyroid Carcinoma	Thyroid Gland	Primary Tumor	Female	TCGA	tumor	THCA	THCA_tumor
TCGA-ET-A3DU-01	Thyroid Carcinoma	Thyroid Carcinoma	Thyroid Gland	Primary Tumor	Female	TCGA	tumor	THCA	THCA_tumor
TCGA-FK-A3SG-01	Thyroid Carcinoma	Thyroid Carcinoma	Thyroid Gland	Primary Tumor	Female	TCGA	tumor	THCA	THCA_tumor
TCGA-FY-A3RA-01	Thyroid Carcinoma	Thyroid Carcinoma	Thyroid Gland	Primary Tumor	Female	TCGA	tumor	THCA	THCA_tumor
TCGA-DJ-A1QD-01	Thyroid Carcinoma	Thyroid Carcinoma	Thyroid Gland	Primary Tumor	Female	TCGA	tumor	THCA	THCA_tumor
TCGA-EM-A2CT-01	Thyroid Carcinoma	Thyroid Carcinoma	Thyroid Gland	Primary Tumor	Female	TCGA	tumor	THCA	THCA_tumor
TCGA-ET-A39L-01	Thyroid Carcinoma	Thyroid Carcinoma	Thyroid Gland	Primary Tumor	Female	TCGA	tumor	THCA	THCA_tumor
TCGA-MK-A4N7-01	Thyroid Carcinoma	Thyroid Carcinoma	Thyroid Gland	Primary Tumor	Female	TCGA	tumor	THCA	THCA_tumor
TCGA-DJ-A13S-01	Thyroid Carcinoma	Thyroid Carcinoma	Thyroid Gland	Primary Tumor	Female	TCGA	tumor	THCA	THCA_tumor
TCGA-EL-A3H3-01	Thyroid Carcinoma	Thyroid Carcinoma	Thyroid Gland	Primary Tumor	Female	TCGA	tumor	THCA	THCA_tumor
TCGA-EM-A3FQ-01	Thyroid Carcinoma	Thyroid Carcinoma	Thyroid Gland	Primary Tumor	Female	TCGA	tumor	THCA	THCA_tumor
TCGA-FE-A237-01	Thyroid Carcinoma	Thyroid Carcinoma	Thyroid Gland	Primary Tumor	Female	TCGA	tumor	THCA	THCA_tumor
TCGA-DJ-A3UV-01	Thyroid Carcinoma	Thyroid Carcinoma	Thyroid Gland	Primary Tumor	Female	TCGA	tumor	THCA	THCA_tumor
TCGA-E8-A2JQ-01	Thyroid Carcinoma	Thyroid Carcinoma	Thyroid Gland	Primary Tumor	Female	TCGA	tumor	THCA	THCA_tumor
TCGA-FE-A233-01	Thyroid Carcinoma	Thyroid Carcinoma	Thyroid Gland	Primary Tumor	Female	TCGA	tumor	THCA	THCA_tumor
TCGA-FE-A3PD-01	Thyroid Carcinoma	Thyroid Carcinoma	Thyroid Gland	Primary Tumor	Female	TCGA	tumor	THCA	THCA_tumor
TCGA-DJ-A4UP-01	Thyroid Carcinoma	Thyroid Carcinoma	Thyroid Gland	Primary Tumor	Female	TCGA	tumor	THCA	THCA_tumor
TCGA-BR-7703-11	Stomach Adenocarcinoma	Stomach Adenocarcinoma	Stomach	Solid Tissue Normal	Male	TCGA	adjacent	STAD	STAD_adjacent
TCGA-IN-8462-11	Stomach Adenocarcinoma	Stomach Adenocarcinoma	Stomach	Solid Tissue Normal	Male	TCGA	adjacent	STAD	STAD_adjacent
TCGA-FP-7735-11	Stomach Adenocarcinoma	Stomach Adenocarcinoma	Stomach	Solid Tissue Normal	Male	TCGA	adjacent	STAD	STAD_adjacent
TCGA-HU-A4GH-11	Stomach Adenocarcinoma	Stomach Adenocarcinoma	Stomach	Solid Tissue Normal	Male	TCGA	adjacent	STAD	STAD_adjacent
TCGA-BR-7851-11	Stomach Adenocarcinoma	Stomach Adenocarcinoma	Stomach	Solid Tissue Normal	Male	TCGA	adjacent	STAD	STAD_adjacent
TCGA-HU-A4GC-11	Stomach Adenocarcinoma	Stomach Adenocarcinoma	Stomach	Solid Tissue Normal	Male	TCGA	adjacent	STAD	STAD_adjacent
TCGA-IP-7968-11	Stomach Adenocarcinoma	Stomach Adenocarcinoma	Stomach	Solid Tissue Normal	Male	TCGA	adjacent	STAD	STAD_adjacent
TCGA-CG-5720-11	Stomach Adenocarcinoma	Stomach Adenocarcinoma	Stomach	Solid Tissue Normal	Male	TCGA	adjacent	STAD	STAD_adjacent
TCGA-BR-6457-11	Stomach Adenocarcinoma	Stomach Adenocarcinoma	Stomach	Solid Tissue Normal	Male	TCGA	adjacent	STAD	STAD_adjacent
TCGA-FP-7829-11	Stomach Adenocarcinoma	Stomach Adenocarcinoma	Stomach	Solid Tissue Normal	Male	TCGA	adjacent	STAD	STAD_adjacent
TCGA-CG-5734-11	Stomach Adenocarcinoma	Stomach Adenocarcinoma	Stomach	Solid Tissue Normal	Male	TCGA	adjacent	STAD	STAD_adjacent
TCGA-HU-A4HB-11	Stomach Adenocarcinoma	Stomach Adenocarcinoma	Stomach	Solid Tissue Normal	Male	TCGA	adjacent	STAD	STAD_adjacent
TCGA-IN-8663-11	Stomach Adenocarcinoma	Stomach Adenocarcinoma	Stomach	Solid Tissue Normal	Male	TCGA	adjacent	STAD	STAD_adjacent
TCGA-BR-6802-11	Stomach Adenocarcinoma	Stomach Adenocarcinoma	Stomach	Solid Tissue Normal	Male	TCGA	adjacent	STAD	STAD_adjacent
TCGA-BR-7715-11	Stomach Adenocarcinoma	Stomach Adenocarcinoma	Stomach	Solid Tissue Normal	Male	TCGA	adjacent	STAD	STAD_adjacent
TCGA-BR-7717-11	Stomach Adenocarcinoma	Stomach Adenocarcinoma	Stomach	Solid Tissue Normal	Male	TCGA	adjacent	STAD	STAD_adjacent
TCGA-IN-AB1V-11	Stomach Adenocarcinoma	Stomach Adenocarcinoma	Stomach	Solid Tissue Normal	Male	TCGA	adjacent	STAD	STAD_adjacent
TCGA-HU-A4GN-11	Stomach Adenocarcinoma	Stomach Adenocarcinoma	Stomach	Solid Tissue Normal	Male	TCGA	adjacent	STAD	STAD_adjacent
TCGA-BR-6454-11	Stomach Adenocarcinoma	Stomach Adenocarcinoma	Stomach	Solid Tissue Normal	Male	TCGA	adjacent	STAD	STAD_adjacent
TCGA-HU-8238-11	Stomach Adenocarcinoma	Stomach Adenocarcinoma	Stomach	Solid Tissue Normal	Male	TCGA	adjacent	STAD	STAD_adjacent
TCGA-BR-6453-11	Stomach Adenocarcinoma	Stomach Adenocarcinoma	Stomach	Solid Tissue Normal	Male	TCGA	adjacent	STAD	STAD_adjacent
TCGA-HU-A4G3-11	Stomach Adenocarcinoma	Stomach Adenocarcinoma	Stomach	Solid Tissue Normal	Male	TCGA	adjacent	STAD	STAD_adjacent
TCGA-IN-7806-11	Stomach Adenocarcinoma	Stomach Adenocarcinoma	Stomach	Solid Tissue Normal	Male	TCGA	adjacent	STAD	STAD_adjacent
TCGA-CG-5728-11	Stomach Adenocarcinoma	Stomach Adenocarcinoma	Stomach	Solid Tissue Normal	Female	TCGA	adjacent	STAD	STAD_adjacent
TCGA-CG-5733-11	Stomach Adenocarcinoma	Stomach Adenocarcinoma	Stomach	Solid Tissue Normal	Female	TCGA	adjacent	STAD	STAD_adjacent
TCGA-CG-5730-11	Stomach Adenocarcinoma	Stomach Adenocarcinoma	Stomach	Solid Tissue Normal	Female	TCGA	adjacent	STAD	STAD_adjacent
TCGA-IN-AB1X-11	Stomach Adenocarcinoma	Stomach Adenocarcinoma	Stomach	Solid Tissue Normal	Female	TCGA	adjacent	STAD	STAD_adjacent
TCGA-HU-A4GY-11	Stomach Adenocarcinoma	Stomach Adenocarcinoma	Stomach	Solid Tissue Normal	Female	TCGA	adjacent	STAD	STAD_adjacent
TCGA-BR-8060-11	Stomach Adenocarcinoma	Stomach Adenocarcinoma	Stomach	Solid Tissue Normal	Female	TCGA	adjacent	STAD	STAD_adjacent
TCGA-BR-7704-11	Stomach Adenocarcinoma	Stomach Adenocarcinoma	Stomach	Solid Tissue Normal	Female	TCGA	adjacent	STAD	STAD_adjacent
TCGA-CG-5722-11	Stomach Adenocarcinoma	Stomach Adenocarcinoma	Stomach	Solid Tissue Normal	Female	TCGA	adjacent	STAD	STAD_adjacent
TCGA-BR-6852-11	Stomach Adenocarcinoma	Stomach Adenocarcinoma	Stomach	Solid Tissue Normal	Female	TCGA	adjacent	STAD	STAD_adjacent
TCGA-BR-7716-11	Stomach Adenocarcinoma	Stomach Adenocarcinoma	Stomach	Solid Tissue Normal	Female	TCGA	adjacent	STAD	STAD_adjacent
TCGA-HU-A4GP-11	Stomach Adenocarcinoma	Stomach Adenocarcinoma	Stomach	Solid Tissue Normal	Female	TCGA	adjacent	STAD	STAD_adjacent
TCGA-BR-6458-11	Stomach Adenocarcinoma	Stomach Adenocarcinoma	Stomach	Solid Tissue Normal	Female	TCGA	adjacent	STAD	STAD_adjacent
TCGA-BR-6564-11	Stomach Adenocarcinoma	Stomach Adenocarcinoma	Stomach	Solid Tissue Normal	Female	TCGA	adjacent	STAD	STAD_adjacent
TCGA-CD-5804-01	Stomach Adenocarcinoma	Stomach Adenocarcinoma	Stomach	Primary Tumor	Male	TCGA	tumor	STAD	STAD_tumor
TCGA-CG-4306-01	Stomach Adenocarcinoma	Stomach Adenocarcinoma	Stomach	Primary Tumor	Male	TCGA	tumor	STAD	STAD_tumor
TCGA-F1-6177-01	Stomach Adenocarcinoma	Stomach Adenocarcinoma	Stomach	Primary Tumor	Male	TCGA	tumor	STAD	STAD_tumor
TCGA-VQ-A923-01	Stomach Adenocarcinoma	Stomach Adenocarcinoma	Stomach	Primary Tumor	Male	TCGA	tumor	STAD	STAD_tumor
TCGA-BR-4366-01	Stomach Adenocarcinoma	Stomach Adenocarcinoma	Stomach	Primary Tumor	Male	TCGA	tumor	STAD	STAD_tumor
TCGA-CG-5716-01	Stomach Adenocarcinoma	Stomach Adenocarcinoma	Stomach	Primary Tumor	Male	TCGA	tumor	STAD	STAD_tumor
TCGA-CG-4442-01	Stomach Adenocarcinoma	Stomach Adenocarcinoma	Stomach	Primary Tumor	Male	TCGA	tumor	STAD	STAD_tumor
TCGA-CG-4304-01	Stomach Adenocarcinoma	Stomach Adenocarcinoma	Stomach	Primary Tumor	Male	TCGA	tumor	STAD	STAD_tumor
TCGA-IN-A6RL-01	Stomach Adenocarcinoma	Stomach Adenocarcinoma	Stomach	Primary Tumor	Male	TCGA	tumor	STAD	STAD_tumor
TCGA-IN-A6RR-01	Stomach Adenocarcinoma	Stomach Adenocarcinoma	Stomach	Primary Tumor	Male	TCGA	tumor	STAD	STAD_tumor
TCGA-CG-4437-01	Stomach Adenocarcinoma	Stomach Adenocarcinoma	Stomach	Primary Tumor	Male	TCGA	tumor	STAD	STAD_tumor
TCGA-CG-4441-01	Stomach Adenocarcinoma	Stomach Adenocarcinoma	Stomach	Primary Tumor	Male	TCGA	tumor	STAD	STAD_tumor
TCGA-CG-5723-01	Stomach Adenocarcinoma	Stomach Adenocarcinoma	Stomach	Primary Tumor	Male	TCGA	tumor	STAD	STAD_tumor
TCGA-CD-5798-01	Stomach Adenocarcinoma	Stomach Adenocarcinoma	Stomach	Primary Tumor	Male	TCGA	tumor	STAD	STAD_tumor
TCGA-RD-A7C1-01	Stomach Adenocarcinoma	Stomach Adenocarcinoma	Stomach	Primary Tumor	Male	TCGA	tumor	STAD	STAD_tumor
TCGA-BR-7703-01	Stomach Adenocarcinoma	Stomach Adenocarcinoma	Stomach	Primary Tumor	Male	TCGA	tumor	STAD	STAD_tumor
TCGA-CG-4449-01	Stomach Adenocarcinoma	Stomach Adenocarcinoma	Stomach	Primary Tumor	Male	TCGA	tumor	STAD	STAD_tumor
TCGA-VQ-A927-01	Stomach Adenocarcinoma	Stomach Adenocarcinoma	Stomach	Primary Tumor	Male	TCGA	tumor	STAD	STAD_tumor
TCGA-BR-4256-01	Stomach Adenocarcinoma	Stomach Adenocarcinoma	Stomach	Primary Tumor	Male	TCGA	tumor	STAD	STAD_tumor
TCGA-D7-5578-01	Stomach Adenocarcinoma	Stomach Adenocarcinoma	Stomach	Primary Tumor	Male	TCGA	tumor	STAD	STAD_tumor
TCGA-IN-8462-01	Stomach Adenocarcinoma	Stomach Adenocarcinoma	Stomach	Primary Tumor	Male	TCGA	tumor	STAD	STAD_tumor
TCGA-BR-8591-01	Stomach Adenocarcinoma	Stomach Adenocarcinoma	Stomach	Primary Tumor	Male	TCGA	tumor	STAD	STAD_tumor
TCGA-F1-6874-01	Stomach Adenocarcinoma	Stomach Adenocarcinoma	Stomach	Primary Tumor	Male	TCGA	tumor	STAD	STAD_tumor
TCGA-F1-6875-01	Stomach Adenocarcinoma	Stomach Adenocarcinoma	Stomach	Primary Tumor	Male	TCGA	tumor	STAD	STAD_tumor
TCGA-FP-8099-01	Stomach Adenocarcinoma	Stomach Adenocarcinoma	Stomach	Primary Tumor	Male	TCGA	tumor	STAD	STAD_tumor
TCGA-VQ-A8E3-01	Stomach Adenocarcinoma	Stomach Adenocarcinoma	Stomach	Primary Tumor	Male	TCGA	tumor	STAD	STAD_tumor
TCGA-BR-4367-01	Stomach Adenocarcinoma	Stomach Adenocarcinoma	Stomach	Primary Tumor	Male	TCGA	tumor	STAD	STAD_tumor
TCGA-KB-A93J-01	Stomach Adenocarcinoma	Stomach Adenocarcinoma	Stomach	Primary Tumor	Male	TCGA	tumor	STAD	STAD_tumor
TCGA-MX-A5UG-01	Stomach Adenocarcinoma	Stomach Adenocarcinoma	Stomach	Primary Tumor	Male	TCGA	tumor	STAD	STAD_tumor
TCGA-RD-A8N5-01	Stomach Adenocarcinoma	Stomach Adenocarcinoma	Stomach	Primary Tumor	Male	TCGA	tumor	STAD	STAD_tumor
TCGA-VQ-A8PE-01	Stomach Adenocarcinoma	Stomach Adenocarcinoma	Stomach	Primary Tumor	Male	TCGA	tumor	STAD	STAD_tumor
TCGA-VQ-A91U-01	Stomach Adenocarcinoma	Stomach Adenocarcinoma	Stomach	Primary Tumor	Male	TCGA	tumor	STAD	STAD_tumor
TCGA-BR-A4CS-01	Stomach Adenocarcinoma	Stomach Adenocarcinoma	Stomach	Primary Tumor	Male	TCGA	tumor	STAD	STAD_tumor
TCGA-D7-6822-01	Stomach Adenocarcinoma	Stomach Adenocarcinoma	Stomach	Primary Tumor	Male	TCGA	tumor	STAD	STAD_tumor
TCGA-FP-7735-01	Stomach Adenocarcinoma	Stomach Adenocarcinoma	Stomach	Primary Tumor	Male	TCGA	tumor	STAD	STAD_tumor
TCGA-FP-7916-01	Stomach Adenocarcinoma	Stomach Adenocarcinoma	Stomach	Primary Tumor	Male	TCGA	tumor	STAD	STAD_tumor
TCGA-FP-7998-01	Stomach Adenocarcinoma	Stomach Adenocarcinoma	Stomach	Primary Tumor	Male	TCGA	tumor	STAD	STAD_tumor
TCGA-FP-A9TM-01	Stomach Adenocarcinoma	Stomach Adenocarcinoma	Stomach	Primary Tumor	Male	TCGA	tumor	STAD	STAD_tumor
TCGA-HU-A4H8-01	Stomach Adenocarcinoma	Stomach Adenocarcinoma	Stomach	Primary Tumor	Male	TCGA	tumor	STAD	STAD_tumor
TCGA-BR-8678-01	Stomach Adenocarcinoma	Stomach Adenocarcinoma	Stomach	Primary Tumor	Male	TCGA	tumor	STAD	STAD_tumor
TCGA-CD-A4MG-01	Stomach Adenocarcinoma	Stomach Adenocarcinoma	Stomach	Primary Tumor	Male	TCGA	tumor	STAD	STAD_tumor
TCGA-CG-4444-01	Stomach Adenocarcinoma	Stomach Adenocarcinoma	Stomach	Primary Tumor	Male	TCGA	tumor	STAD	STAD_tumor
TCGA-CG-4475-01	Stomach Adenocarcinoma	Stomach Adenocarcinoma	Stomach	Primary Tumor	Male	TCGA	tumor	STAD	STAD_tumor
TCGA-HU-8249-01	Stomach Adenocarcinoma	Stomach Adenocarcinoma	Stomach	Primary Tumor	Male	TCGA	tumor	STAD	STAD_tumor
TCGA-IN-A6RS-01	Stomach Adenocarcinoma	Stomach Adenocarcinoma	Stomach	Primary Tumor	Male	TCGA	tumor	STAD	STAD_tumor
TCGA-VQ-A8PF-01	Stomach Adenocarcinoma	Stomach Adenocarcinoma	Stomach	Primary Tumor	Male	TCGA	tumor	STAD	STAD_tumor
TCGA-VQ-A8PP-01	Stomach Adenocarcinoma	Stomach Adenocarcinoma	Stomach	Primary Tumor	Male	TCGA	tumor	STAD	STAD_tumor
TCGA-BR-4369-01	Stomach Adenocarcinoma	Stomach Adenocarcinoma	Stomach	Primary Tumor	Male	TCGA	tumor	STAD	STAD_tumor
TCGA-BR-6707-01	Stomach Adenocarcinoma	Stomach Adenocarcinoma	Stomach	Primary Tumor	Male	TCGA	tumor	STAD	STAD_tumor
TCGA-BR-8683-01	Stomach Adenocarcinoma	Stomach Adenocarcinoma	Stomach	Primary Tumor	Male	TCGA	tumor	STAD	STAD_tumor
TCGA-D7-6518-01	Stomach Adenocarcinoma	Stomach Adenocarcinoma	Stomach	Primary Tumor	Male	TCGA	tumor	STAD	STAD_tumor
TCGA-D7-8575-01	Stomach Adenocarcinoma	Stomach Adenocarcinoma	Stomach	Primary Tumor	Male	TCGA	tumor	STAD	STAD_tumor
TCGA-HU-8610-01	Stomach Adenocarcinoma	Stomach Adenocarcinoma	Stomach	Primary Tumor	Male	TCGA	tumor	STAD	STAD_tumor
TCGA-HU-A4GH-01	Stomach Adenocarcinoma	Stomach Adenocarcinoma	Stomach	Primary Tumor	Male	TCGA	tumor	STAD	STAD_tumor
TCGA-VQ-AA6J-01	Stomach Adenocarcinoma	Stomach Adenocarcinoma	Stomach	Primary Tumor	Male	TCGA	tumor	STAD	STAD_tumor
TCGA-B7-A5TJ-01	Stomach Adenocarcinoma	Stomach Adenocarcinoma	Stomach	Primary Tumor	Male	TCGA	tumor	STAD	STAD_tumor
TCGA-BR-7851-01	Stomach Adenocarcinoma	Stomach Adenocarcinoma	Stomach	Primary Tumor	Male	TCGA	tumor	STAD	STAD_tumor
TCGA-BR-7901-01	Stomach Adenocarcinoma	Stomach Adenocarcinoma	Stomach	Primary Tumor	Male	TCGA	tumor	STAD	STAD_tumor
TCGA-CD-8536-01	Stomach Adenocarcinoma	Stomach Adenocarcinoma	Stomach	Primary Tumor	Male	TCGA	tumor	STAD	STAD_tumor
TCGA-HU-A4G6-01	Stomach Adenocarcinoma	Stomach Adenocarcinoma	Stomach	Primary Tumor	Male	TCGA	tumor	STAD	STAD_tumor
TCGA-HU-A4GC-01	Stomach Adenocarcinoma	Stomach Adenocarcinoma	Stomach	Primary Tumor	Male	TCGA	tumor	STAD	STAD_tumor
TCGA-IP-7968-01	Stomach Adenocarcinoma	Stomach Adenocarcinoma	Stomach	Primary Tumor	Male	TCGA	tumor	STAD	STAD_tumor
TCGA-VQ-A8PO-01	Stomach Adenocarcinoma	Stomach Adenocarcinoma	Stomach	Primary Tumor	Male	TCGA	tumor	STAD	STAD_tumor
TCGA-VQ-A91X-01	Stomach Adenocarcinoma	Stomach Adenocarcinoma	Stomach	Primary Tumor	Male	TCGA	tumor	STAD	STAD_tumor
TCGA-VQ-A94O-01	Stomach Adenocarcinoma	Stomach Adenocarcinoma	Stomach	Primary Tumor	Male	TCGA	tumor	STAD	STAD_tumor
TCGA-CG-5726-01	Stomach Adenocarcinoma	Stomach Adenocarcinoma	Stomach	Primary Tumor	Male	TCGA	tumor	STAD	STAD_tumor
TCGA-D7-A4YU-01	Stomach Adenocarcinoma	Stomach Adenocarcinoma	Stomach	Primary Tumor	Male	TCGA	tumor	STAD	STAD_tumor
TCGA-HU-A4GU-01	Stomach Adenocarcinoma	Stomach Adenocarcinoma	Stomach	Primary Tumor	Male	TCGA	tumor	STAD	STAD_tumor
TCGA-HU-A4HD-01	Stomach Adenocarcinoma	Stomach Adenocarcinoma	Stomach	Primary Tumor	Male	TCGA	tumor	STAD	STAD_tumor
TCGA-VQ-A94T-01	Stomach Adenocarcinoma	Stomach Adenocarcinoma	Stomach	Primary Tumor	Male	TCGA	tumor	STAD	STAD_tumor
TCGA-BR-4191-01	Stomach Adenocarcinoma	Stomach Adenocarcinoma	Stomach	Primary Tumor	Male	TCGA	tumor	STAD	STAD_tumor
TCGA-BR-8059-01	Stomach Adenocarcinoma	Stomach Adenocarcinoma	Stomach	Primary Tumor	Male	TCGA	tumor	STAD	STAD_tumor
TCGA-BR-A4PF-01	Stomach Adenocarcinoma	Stomach Adenocarcinoma	Stomach	Primary Tumor	Male	TCGA	tumor	STAD	STAD_tumor
TCGA-CG-5725-01	Stomach Adenocarcinoma	Stomach Adenocarcinoma	Stomach	Primary Tumor	Male	TCGA	tumor	STAD	STAD_tumor
TCGA-D7-8574-01	Stomach Adenocarcinoma	Stomach Adenocarcinoma	Stomach	Primary Tumor	Male	TCGA	tumor	STAD	STAD_tumor
TCGA-D7-8578-01	Stomach Adenocarcinoma	Stomach Adenocarcinoma	Stomach	Primary Tumor	Male	TCGA	tumor	STAD	STAD_tumor
TCGA-HU-A4H0-01	Stomach Adenocarcinoma	Stomach Adenocarcinoma	Stomach	Primary Tumor	Male	TCGA	tumor	STAD	STAD_tumor
TCGA-RD-A8MW-01	Stomach Adenocarcinoma	Stomach Adenocarcinoma	Stomach	Primary Tumor	Male	TCGA	tumor	STAD	STAD_tumor
TCGA-VQ-A8P3-01	Stomach Adenocarcinoma	Stomach Adenocarcinoma	Stomach	Primary Tumor	Male	TCGA	tumor	STAD	STAD_tumor
TCGA-CG-5720-01	Stomach Adenocarcinoma	Stomach Adenocarcinoma	Stomach	Primary Tumor	Male	TCGA	tumor	STAD	STAD_tumor
TCGA-HU-A4GQ-01	Stomach Adenocarcinoma	Stomach Adenocarcinoma	Stomach	Primary Tumor	Male	TCGA	tumor	STAD	STAD_tumor
TCGA-HU-A4H5-01	Stomach Adenocarcinoma	Stomach Adenocarcinoma	Stomach	Primary Tumor	Male	TCGA	tumor	STAD	STAD_tumor
TCGA-R5-A805-01	Stomach Adenocarcinoma	Stomach Adenocarcinoma	Stomach	Primary Tumor	Male	TCGA	tumor	STAD	STAD_tumor
TCGA-ZA-A8F6-01	Stomach Adenocarcinoma	Stomach Adenocarcinoma	Stomach	Primary Tumor	Male	TCGA	tumor	STAD	STAD_tumor
TCGA-3M-AB46-01	Stomach Adenocarcinoma	Stomach Adenocarcinoma	Stomach	Primary Tumor	Male	TCGA	tumor	STAD	STAD_tumor
TCGA-BR-6801-01	Stomach Adenocarcinoma	Stomach Adenocarcinoma	Stomach	Primary Tumor	Male	TCGA	tumor	STAD	STAD_tumor
TCGA-BR-A44U-01	Stomach Adenocarcinoma	Stomach Adenocarcinoma	Stomach	Primary Tumor	Male	TCGA	tumor	STAD	STAD_tumor
TCGA-BR-A4J2-01	Stomach Adenocarcinoma	Stomach Adenocarcinoma	Stomach	Primary Tumor	Male	TCGA	tumor	STAD	STAD_tumor
TCGA-CG-4469-01	Stomach Adenocarcinoma	Stomach Adenocarcinoma	Stomach	Primary Tumor	Male	TCGA	tumor	STAD	STAD_tumor
TCGA-EQ-A4SO-01	Stomach Adenocarcinoma	Stomach Adenocarcinoma	Stomach	Primary Tumor	Male	TCGA	tumor	STAD	STAD_tumor
TCGA-F1-A448-01	Stomach Adenocarcinoma	Stomach Adenocarcinoma	Stomach	Primary Tumor	Male	TCGA	tumor	STAD	STAD_tumor
TCGA-HU-8608-01	Stomach Adenocarcinoma	Stomach Adenocarcinoma	Stomach	Primary Tumor	Male	TCGA	tumor	STAD	STAD_tumor
TCGA-IN-A6RO-01	Stomach Adenocarcinoma	Stomach Adenocarcinoma	Stomach	Primary Tumor	Male	TCGA	tumor	STAD	STAD_tumor
TCGA-RD-A8N1-01	Stomach Adenocarcinoma	Stomach Adenocarcinoma	Stomach	Primary Tumor	Male	TCGA	tumor	STAD	STAD_tumor
TCGA-VQ-A8DZ-01	Stomach Adenocarcinoma	Stomach Adenocarcinoma	Stomach	Primary Tumor	Male	TCGA	tumor	STAD	STAD_tumor
TCGA-VQ-A91D-01	Stomach Adenocarcinoma	Stomach Adenocarcinoma	Stomach	Primary Tumor	Male	TCGA	tumor	STAD	STAD_tumor
TCGA-VQ-A922-01	Stomach Adenocarcinoma	Stomach Adenocarcinoma	Stomach	Primary Tumor	Male	TCGA	tumor	STAD	STAD_tumor
TCGA-VQ-A94U-01	Stomach Adenocarcinoma	Stomach Adenocarcinoma	Stomach	Primary Tumor	Male	TCGA	tumor	STAD	STAD_tumor
TCGA-BR-6457-01	Stomach Adenocarcinoma	Stomach Adenocarcinoma	Stomach	Primary Tumor	Male	TCGA	tumor	STAD	STAD_tumor
TCGA-BR-7197-01	Stomach Adenocarcinoma	Stomach Adenocarcinoma	Stomach	Primary Tumor	Male	TCGA	tumor	STAD	STAD_tumor
TCGA-BR-8384-01	Stomach Adenocarcinoma	Stomach Adenocarcinoma	Stomach	Primary Tumor	Male	TCGA	tumor	STAD	STAD_tumor
TCGA-BR-8686-01	Stomach Adenocarcinoma	Stomach Adenocarcinoma	Stomach	Primary Tumor	Male	TCGA	tumor	STAD	STAD_tumor
TCGA-CD-5801-01	Stomach Adenocarcinoma	Stomach Adenocarcinoma	Stomach	Primary Tumor	Male	TCGA	tumor	STAD	STAD_tumor
TCGA-CG-4305-01	Stomach Adenocarcinoma	Stomach Adenocarcinoma	Stomach	Primary Tumor	Male	TCGA	tumor	STAD	STAD_tumor
TCGA-CG-4476-01	Stomach Adenocarcinoma	Stomach Adenocarcinoma	Stomach	Primary Tumor	Male	TCGA	tumor	STAD	STAD_tumor
TCGA-FP-7829-01	Stomach Adenocarcinoma	Stomach Adenocarcinoma	Stomach	Primary Tumor	Male	TCGA	tumor	STAD	STAD_tumor
TCGA-HU-A4GF-01	Stomach Adenocarcinoma	Stomach Adenocarcinoma	Stomach	Primary Tumor	Male	TCGA	tumor	STAD	STAD_tumor
TCGA-IN-A7NU-01	Stomach Adenocarcinoma	Stomach Adenocarcinoma	Stomach	Primary Tumor	Male	TCGA	tumor	STAD	STAD_tumor
TCGA-VQ-A8PD-01	Stomach Adenocarcinoma	Stomach Adenocarcinoma	Stomach	Primary Tumor	Male	TCGA	tumor	STAD	STAD_tumor
TCGA-VQ-A91K-01	Stomach Adenocarcinoma	Stomach Adenocarcinoma	Stomach	Primary Tumor	Male	TCGA	tumor	STAD	STAD_tumor
TCGA-VQ-A924-01	Stomach Adenocarcinoma	Stomach Adenocarcinoma	Stomach	Primary Tumor	Male	TCGA	tumor	STAD	STAD_tumor
TCGA-CD-A486-01	Stomach Adenocarcinoma	Stomach Adenocarcinoma	Stomach	Primary Tumor	Male	TCGA	tumor	STAD	STAD_tumor
TCGA-CG-4443-01	Stomach Adenocarcinoma	Stomach Adenocarcinoma	Stomach	Primary Tumor	Male	TCGA	tumor	STAD	STAD_tumor
TCGA-CG-5734-01	Stomach Adenocarcinoma	Stomach Adenocarcinoma	Stomach	Primary Tumor	Male	TCGA	tumor	STAD	STAD_tumor
TCGA-F1-A72C-01	Stomach Adenocarcinoma	Stomach Adenocarcinoma	Stomach	Primary Tumor	Male	TCGA	tumor	STAD	STAD_tumor
TCGA-FP-8631-01	Stomach Adenocarcinoma	Stomach Adenocarcinoma	Stomach	Primary Tumor	Male	TCGA	tumor	STAD	STAD_tumor
TCGA-FP-A4BF-01	Stomach Adenocarcinoma	Stomach Adenocarcinoma	Stomach	Primary Tumor	Male	TCGA	tumor	STAD	STAD_tumor
TCGA-HU-A4HB-01	Stomach Adenocarcinoma	Stomach Adenocarcinoma	Stomach	Primary Tumor	Male	TCGA	tumor	STAD	STAD_tumor
TCGA-IN-8663-01	Stomach Adenocarcinoma	Stomach Adenocarcinoma	Stomach	Primary Tumor	Male	TCGA	tumor	STAD	STAD_tumor
TCGA-KB-A93G-01	Stomach Adenocarcinoma	Stomach Adenocarcinoma	Stomach	Primary Tumor	Male	TCGA	tumor	STAD	STAD_tumor
TCGA-VQ-A8E0-01	Stomach Adenocarcinoma	Stomach Adenocarcinoma	Stomach	Primary Tumor	Male	TCGA	tumor	STAD	STAD_tumor
TCGA-VQ-A8P2-01	Stomach Adenocarcinoma	Stomach Adenocarcinoma	Stomach	Primary Tumor	Male	TCGA	tumor	STAD	STAD_tumor
TCGA-VQ-AA64-01	Stomach Adenocarcinoma	Stomach Adenocarcinoma	Stomach	Primary Tumor	Male	TCGA	tumor	STAD	STAD_tumor
TCGA-VQ-AA6G-01	Stomach Adenocarcinoma	Stomach Adenocarcinoma	Stomach	Primary Tumor	Male	TCGA	tumor	STAD	STAD_tumor
TCGA-VQ-AA6I-01	Stomach Adenocarcinoma	Stomach Adenocarcinoma	Stomach	Primary Tumor	Male	TCGA	tumor	STAD	STAD_tumor
TCGA-BR-6565-01	Stomach Adenocarcinoma	Stomach Adenocarcinoma	Stomach	Primary Tumor	Male	TCGA	tumor	STAD	STAD_tumor
TCGA-VQ-A8P5-01	Stomach Adenocarcinoma	Stomach Adenocarcinoma	Stomach	Primary Tumor	Male	TCGA	tumor	STAD	STAD_tumor
TCGA-VQ-A91A-01	Stomach Adenocarcinoma	Stomach Adenocarcinoma	Stomach	Primary Tumor	Male	TCGA	tumor	STAD	STAD_tumor
TCGA-VQ-A91Y-01	Stomach Adenocarcinoma	Stomach Adenocarcinoma	Stomach	Primary Tumor	Male	TCGA	tumor	STAD	STAD_tumor
TCGA-VQ-A92D-01	Stomach Adenocarcinoma	Stomach Adenocarcinoma	Stomach	Primary Tumor	Male	TCGA	tumor	STAD	STAD_tumor
TCGA-CG-5732-01	Stomach Adenocarcinoma	Stomach Adenocarcinoma	Stomach	Primary Tumor	Male	TCGA	tumor	STAD	STAD_tumor
TCGA-D7-A6EZ-01	Stomach Adenocarcinoma	Stomach Adenocarcinoma	Stomach	Primary Tumor	Male	TCGA	tumor	STAD	STAD_tumor
TCGA-HU-8243-01	Stomach Adenocarcinoma	Stomach Adenocarcinoma	Stomach	Primary Tumor	Male	TCGA	tumor	STAD	STAD_tumor
TCGA-MX-A663-01	Stomach Adenocarcinoma	Stomach Adenocarcinoma	Stomach	Primary Tumor	Male	TCGA	tumor	STAD	STAD_tumor
TCGA-RD-A7BT-01	Stomach Adenocarcinoma	Stomach Adenocarcinoma	Stomach	Primary Tumor	Male	TCGA	tumor	STAD	STAD_tumor
TCGA-VQ-A925-01	Stomach Adenocarcinoma	Stomach Adenocarcinoma	Stomach	Primary Tumor	Male	TCGA	tumor	STAD	STAD_tumor
TCGA-BR-4294-01	Stomach Adenocarcinoma	Stomach Adenocarcinoma	Stomach	Primary Tumor	Male	TCGA	tumor	STAD	STAD_tumor
TCGA-BR-6802-01	Stomach Adenocarcinoma	Stomach Adenocarcinoma	Stomach	Primary Tumor	Male	TCGA	tumor	STAD	STAD_tumor
TCGA-BR-7715-01	Stomach Adenocarcinoma	Stomach Adenocarcinoma	Stomach	Primary Tumor	Male	TCGA	tumor	STAD	STAD_tumor
TCGA-BR-8362-01	Stomach Adenocarcinoma	Stomach Adenocarcinoma	Stomach	Primary Tumor	Male	TCGA	tumor	STAD	STAD_tumor
TCGA-BR-A4QM-01	Stomach Adenocarcinoma	Stomach Adenocarcinoma	Stomach	Primary Tumor	Male	TCGA	tumor	STAD	STAD_tumor
TCGA-CD-8529-01	Stomach Adenocarcinoma	Stomach Adenocarcinoma	Stomach	Primary Tumor	Male	TCGA	tumor	STAD	STAD_tumor
TCGA-D7-6521-01	Stomach Adenocarcinoma	Stomach Adenocarcinoma	Stomach	Primary Tumor	Male	TCGA	tumor	STAD	STAD_tumor
TCGA-VQ-A8PC-01	Stomach Adenocarcinoma	Stomach Adenocarcinoma	Stomach	Primary Tumor	Male	TCGA	tumor	STAD	STAD_tumor
TCGA-BR-7196-01	Stomach Adenocarcinoma	Stomach Adenocarcinoma	Stomach	Primary Tumor	Male	TCGA	tumor	STAD	STAD_tumor
TCGA-D7-6820-01	Stomach Adenocarcinoma	Stomach Adenocarcinoma	Stomach	Primary Tumor	Male	TCGA	tumor	STAD	STAD_tumor
TCGA-IN-A6RJ-01	Stomach Adenocarcinoma	Stomach Adenocarcinoma	Stomach	Primary Tumor	Male	TCGA	tumor	STAD	STAD_tumor
TCGA-BR-6706-01	Stomach Adenocarcinoma	Stomach Adenocarcinoma	Stomach	Primary Tumor	Male	TCGA	tumor	STAD	STAD_tumor
TCGA-BR-7717-01	Stomach Adenocarcinoma	Stomach Adenocarcinoma	Stomach	Primary Tumor	Male	TCGA	tumor	STAD	STAD_tumor
TCGA-BR-8372-01	Stomach Adenocarcinoma	Stomach Adenocarcinoma	Stomach	Primary Tumor	Male	TCGA	tumor	STAD	STAD_tumor
TCGA-BR-A4J1-01	Stomach Adenocarcinoma	Stomach Adenocarcinoma	Stomach	Primary Tumor	Male	TCGA	tumor	STAD	STAD_tumor
TCGA-D7-6817-01	Stomach Adenocarcinoma	Stomach Adenocarcinoma	Stomach	Primary Tumor	Male	TCGA	tumor	STAD	STAD_tumor
TCGA-D7-A4YX-01	Stomach Adenocarcinoma	Stomach Adenocarcinoma	Stomach	Primary Tumor	Male	TCGA	tumor	STAD	STAD_tumor
TCGA-IN-AB1V-01	Stomach Adenocarcinoma	Stomach Adenocarcinoma	Stomach	Primary Tumor	Male	TCGA	tumor	STAD	STAD_tumor
TCGA-VQ-A8DU-01	Stomach Adenocarcinoma	Stomach Adenocarcinoma	Stomach	Primary Tumor	Male	TCGA	tumor	STAD	STAD_tumor
TCGA-VQ-A91S-01	Stomach Adenocarcinoma	Stomach Adenocarcinoma	Stomach	Primary Tumor	Male	TCGA	tumor	STAD	STAD_tumor
TCGA-VQ-A94R-01	Stomach Adenocarcinoma	Stomach Adenocarcinoma	Stomach	Primary Tumor	Male	TCGA	tumor	STAD	STAD_tumor
TCGA-B7-5818-01	Stomach Adenocarcinoma	Stomach Adenocarcinoma	Stomach	Primary Tumor	Male	TCGA	tumor	STAD	STAD_tumor
TCGA-BR-7722-01	Stomach Adenocarcinoma	Stomach Adenocarcinoma	Stomach	Primary Tumor	Male	TCGA	tumor	STAD	STAD_tumor
TCGA-BR-8371-01	Stomach Adenocarcinoma	Stomach Adenocarcinoma	Stomach	Primary Tumor	Male	TCGA	tumor	STAD	STAD_tumor
TCGA-BR-8590-01	Stomach Adenocarcinoma	Stomach Adenocarcinoma	Stomach	Primary Tumor	Male	TCGA	tumor	STAD	STAD_tumor
TCGA-CD-A4MI-01	Stomach Adenocarcinoma	Stomach Adenocarcinoma	Stomach	Primary Tumor	Male	TCGA	tumor	STAD	STAD_tumor
TCGA-D7-6527-01	Stomach Adenocarcinoma	Stomach Adenocarcinoma	Stomach	Primary Tumor	Male	TCGA	tumor	STAD	STAD_tumor
TCGA-D7-A6F2-01	Stomach Adenocarcinoma	Stomach Adenocarcinoma	Stomach	Primary Tumor	Male	TCGA	tumor	STAD	STAD_tumor
TCGA-FP-8211-01	Stomach Adenocarcinoma	Stomach Adenocarcinoma	Stomach	Primary Tumor	Male	TCGA	tumor	STAD	STAD_tumor
TCGA-VQ-A8PH-01	Stomach Adenocarcinoma	Stomach Adenocarcinoma	Stomach	Primary Tumor	Male	TCGA	tumor	STAD	STAD_tumor
TCGA-BR-8291-01	Stomach Adenocarcinoma	Stomach Adenocarcinoma	Stomach	Primary Tumor	Male	TCGA	tumor	STAD	STAD_tumor
TCGA-BR-8484-01	Stomach Adenocarcinoma	Stomach Adenocarcinoma	Stomach	Primary Tumor	Male	TCGA	tumor	STAD	STAD_tumor
TCGA-D7-A4YY-01	Stomach Adenocarcinoma	Stomach Adenocarcinoma	Stomach	Primary Tumor	Male	TCGA	tumor	STAD	STAD_tumor
TCGA-HU-A4GN-01	Stomach Adenocarcinoma	Stomach Adenocarcinoma	Stomach	Primary Tumor	Male	TCGA	tumor	STAD	STAD_tumor
TCGA-MX-A666-01	Stomach Adenocarcinoma	Stomach Adenocarcinoma	Stomach	Primary Tumor	Male	TCGA	tumor	STAD	STAD_tumor
TCGA-VQ-A91Q-01	Stomach Adenocarcinoma	Stomach Adenocarcinoma	Stomach	Primary Tumor	Male	TCGA	tumor	STAD	STAD_tumor
TCGA-B7-A5TN-01	Stomach Adenocarcinoma	Stomach Adenocarcinoma	Stomach	Primary Tumor	Male	TCGA	tumor	STAD	STAD_tumor
TCGA-BR-6563-01	Stomach Adenocarcinoma	Stomach Adenocarcinoma	Stomach	Primary Tumor	Male	TCGA	tumor	STAD	STAD_tumor
TCGA-BR-7958-01	Stomach Adenocarcinoma	Stomach Adenocarcinoma	Stomach	Primary Tumor	Male	TCGA	tumor	STAD	STAD_tumor
TCGA-CD-5813-01	Stomach Adenocarcinoma	Stomach Adenocarcinoma	Stomach	Primary Tumor	Male	TCGA	tumor	STAD	STAD_tumor
TCGA-CD-A4MJ-01	Stomach Adenocarcinoma	Stomach Adenocarcinoma	Stomach	Primary Tumor	Male	TCGA	tumor	STAD	STAD_tumor
TCGA-FP-A8CX-01	Stomach Adenocarcinoma	Stomach Adenocarcinoma	Stomach	Primary Tumor	Male	TCGA	tumor	STAD	STAD_tumor
TCGA-BR-6455-01	Stomach Adenocarcinoma	Stomach Adenocarcinoma	Stomach	Primary Tumor	Male	TCGA	tumor	STAD	STAD_tumor
TCGA-BR-7723-01	Stomach Adenocarcinoma	Stomach Adenocarcinoma	Stomach	Primary Tumor	Male	TCGA	tumor	STAD	STAD_tumor
TCGA-BR-7959-01	Stomach Adenocarcinoma	Stomach Adenocarcinoma	Stomach	Primary Tumor	Male	TCGA	tumor	STAD	STAD_tumor
TCGA-BR-8483-01	Stomach Adenocarcinoma	Stomach Adenocarcinoma	Stomach	Primary Tumor	Male	TCGA	tumor	STAD	STAD_tumor
TCGA-BR-8676-01	Stomach Adenocarcinoma	Stomach Adenocarcinoma	Stomach	Primary Tumor	Male	TCGA	tumor	STAD	STAD_tumor
TCGA-CD-8535-01	Stomach Adenocarcinoma	Stomach Adenocarcinoma	Stomach	Primary Tumor	Male	TCGA	tumor	STAD	STAD_tumor
TCGA-CG-5724-01	Stomach Adenocarcinoma	Stomach Adenocarcinoma	Stomach	Primary Tumor	Male	TCGA	tumor	STAD	STAD_tumor
TCGA-IN-7808-01	Stomach Adenocarcinoma	Stomach Adenocarcinoma	Stomach	Primary Tumor	Male	TCGA	tumor	STAD	STAD_tumor
TCGA-VQ-A8E7-01	Stomach Adenocarcinoma	Stomach Adenocarcinoma	Stomach	Primary Tumor	Male	TCGA	tumor	STAD	STAD_tumor
TCGA-VQ-AA6K-01	Stomach Adenocarcinoma	Stomach Adenocarcinoma	Stomach	Primary Tumor	Male	TCGA	tumor	STAD	STAD_tumor
TCGA-BR-4357-01	Stomach Adenocarcinoma	Stomach Adenocarcinoma	Stomach	Primary Tumor	Male	TCGA	tumor	STAD	STAD_tumor
TCGA-BR-6454-01	Stomach Adenocarcinoma	Stomach Adenocarcinoma	Stomach	Primary Tumor	Male	TCGA	tumor	STAD	STAD_tumor
TCGA-BR-8297-01	Stomach Adenocarcinoma	Stomach Adenocarcinoma	Stomach	Primary Tumor	Male	TCGA	tumor	STAD	STAD_tumor
TCGA-BR-A4IY-01	Stomach Adenocarcinoma	Stomach Adenocarcinoma	Stomach	Primary Tumor	Male	TCGA	tumor	STAD	STAD_tumor
TCGA-CD-A489-01	Stomach Adenocarcinoma	Stomach Adenocarcinoma	Stomach	Primary Tumor	Male	TCGA	tumor	STAD	STAD_tumor
TCGA-CG-5717-01	Stomach Adenocarcinoma	Stomach Adenocarcinoma	Stomach	Primary Tumor	Male	TCGA	tumor	STAD	STAD_tumor
TCGA-CG-5721-01	Stomach Adenocarcinoma	Stomach Adenocarcinoma	Stomach	Primary Tumor	Male	TCGA	tumor	STAD	STAD_tumor
TCGA-D7-6522-01	Stomach Adenocarcinoma	Stomach Adenocarcinoma	Stomach	Primary Tumor	Male	TCGA	tumor	STAD	STAD_tumor
TCGA-D7-6525-01	Stomach Adenocarcinoma	Stomach Adenocarcinoma	Stomach	Primary Tumor	Male	TCGA	tumor	STAD	STAD_tumor
TCGA-VQ-A8PK-01	Stomach Adenocarcinoma	Stomach Adenocarcinoma	Stomach	Primary Tumor	Male	TCGA	tumor	STAD	STAD_tumor
TCGA-VQ-A91V-01	Stomach Adenocarcinoma	Stomach Adenocarcinoma	Stomach	Primary Tumor	Male	TCGA	tumor	STAD	STAD_tumor
TCGA-BR-8289-01	Stomach Adenocarcinoma	Stomach Adenocarcinoma	Stomach	Primary Tumor	Male	TCGA	tumor	STAD	STAD_tumor
TCGA-BR-A452-01	Stomach Adenocarcinoma	Stomach Adenocarcinoma	Stomach	Primary Tumor	Male	TCGA	tumor	STAD	STAD_tumor
TCGA-CD-A48A-01	Stomach Adenocarcinoma	Stomach Adenocarcinoma	Stomach	Primary Tumor	Male	TCGA	tumor	STAD	STAD_tumor
TCGA-CG-4436-01	Stomach Adenocarcinoma	Stomach Adenocarcinoma	Stomach	Primary Tumor	Male	TCGA	tumor	STAD	STAD_tumor
TCGA-D7-8572-01	Stomach Adenocarcinoma	Stomach Adenocarcinoma	Stomach	Primary Tumor	Male	TCGA	tumor	STAD	STAD_tumor
TCGA-D7-8573-01	Stomach Adenocarcinoma	Stomach Adenocarcinoma	Stomach	Primary Tumor	Male	TCGA	tumor	STAD	STAD_tumor
TCGA-D7-A747-01	Stomach Adenocarcinoma	Stomach Adenocarcinoma	Stomach	Primary Tumor	Male	TCGA	tumor	STAD	STAD_tumor
TCGA-VQ-A8E2-01	Stomach Adenocarcinoma	Stomach Adenocarcinoma	Stomach	Primary Tumor	Male	TCGA	tumor	STAD	STAD_tumor
TCGA-VQ-A94P-01	Stomach Adenocarcinoma	Stomach Adenocarcinoma	Stomach	Primary Tumor	Male	TCGA	tumor	STAD	STAD_tumor
TCGA-VQ-AA6F-01	Stomach Adenocarcinoma	Stomach Adenocarcinoma	Stomach	Primary Tumor	Male	TCGA	tumor	STAD	STAD_tumor
TCGA-BR-4187-01	Stomach Adenocarcinoma	Stomach Adenocarcinoma	Stomach	Primary Tumor	Male	TCGA	tumor	STAD	STAD_tumor
TCGA-BR-8589-01	Stomach Adenocarcinoma	Stomach Adenocarcinoma	Stomach	Primary Tumor	Male	TCGA	tumor	STAD	STAD_tumor
TCGA-BR-A4J5-01	Stomach Adenocarcinoma	Stomach Adenocarcinoma	Stomach	Primary Tumor	Male	TCGA	tumor	STAD	STAD_tumor
TCGA-CG-4438-01	Stomach Adenocarcinoma	Stomach Adenocarcinoma	Stomach	Primary Tumor	Male	TCGA	tumor	STAD	STAD_tumor
TCGA-D7-A4YT-01	Stomach Adenocarcinoma	Stomach Adenocarcinoma	Stomach	Primary Tumor	Male	TCGA	tumor	STAD	STAD_tumor
TCGA-HU-8238-01	Stomach Adenocarcinoma	Stomach Adenocarcinoma	Stomach	Primary Tumor	Male	TCGA	tumor	STAD	STAD_tumor
TCGA-HU-A4GD-01	Stomach Adenocarcinoma	Stomach Adenocarcinoma	Stomach	Primary Tumor	Male	TCGA	tumor	STAD	STAD_tumor
TCGA-RD-A8MV-01	Stomach Adenocarcinoma	Stomach Adenocarcinoma	Stomach	Primary Tumor	Male	TCGA	tumor	STAD	STAD_tumor
TCGA-VQ-A8PM-01	Stomach Adenocarcinoma	Stomach Adenocarcinoma	Stomach	Primary Tumor	Male	TCGA	tumor	STAD	STAD_tumor
TCGA-VQ-AA6A-01	Stomach Adenocarcinoma	Stomach Adenocarcinoma	Stomach	Primary Tumor	Male	TCGA	tumor	STAD	STAD_tumor
TCGA-BR-8367-01	Stomach Adenocarcinoma	Stomach Adenocarcinoma	Stomach	Primary Tumor	Male	TCGA	tumor	STAD	STAD_tumor
TCGA-BR-8380-01	Stomach Adenocarcinoma	Stomach Adenocarcinoma	Stomach	Primary Tumor	Male	TCGA	tumor	STAD	STAD_tumor
TCGA-BR-A4J9-01	Stomach Adenocarcinoma	Stomach Adenocarcinoma	Stomach	Primary Tumor	Male	TCGA	tumor	STAD	STAD_tumor
TCGA-FP-A4BE-01	Stomach Adenocarcinoma	Stomach Adenocarcinoma	Stomach	Primary Tumor	Male	TCGA	tumor	STAD	STAD_tumor
TCGA-BR-6453-01	Stomach Adenocarcinoma	Stomach Adenocarcinoma	Stomach	Primary Tumor	Male	TCGA	tumor	STAD	STAD_tumor
TCGA-HU-A4G3-01	Stomach Adenocarcinoma	Stomach Adenocarcinoma	Stomach	Primary Tumor	Male	TCGA	tumor	STAD	STAD_tumor
TCGA-D7-6520-01	Stomach Adenocarcinoma	Stomach Adenocarcinoma	Stomach	Primary Tumor	Male	TCGA	tumor	STAD	STAD_tumor
TCGA-D7-6524-01	Stomach Adenocarcinoma	Stomach Adenocarcinoma	Stomach	Primary Tumor	Male	TCGA	tumor	STAD	STAD_tumor
TCGA-D7-6818-01	Stomach Adenocarcinoma	Stomach Adenocarcinoma	Stomach	Primary Tumor	Male	TCGA	tumor	STAD	STAD_tumor
TCGA-VQ-A8PJ-01	Stomach Adenocarcinoma	Stomach Adenocarcinoma	Stomach	Primary Tumor	Male	TCGA	tumor	STAD	STAD_tumor
TCGA-B7-A5TI-01	Stomach Adenocarcinoma	Stomach Adenocarcinoma	Stomach	Primary Tumor	Male	TCGA	tumor	STAD	STAD_tumor
TCGA-BR-8682-01	Stomach Adenocarcinoma	Stomach Adenocarcinoma	Stomach	Primary Tumor	Male	TCGA	tumor	STAD	STAD_tumor
TCGA-CD-8532-01	Stomach Adenocarcinoma	Stomach Adenocarcinoma	Stomach	Primary Tumor	Male	TCGA	tumor	STAD	STAD_tumor
TCGA-3M-AB47-01	Stomach Adenocarcinoma	Stomach Adenocarcinoma	Stomach	Primary Tumor	Male	TCGA	tumor	STAD	STAD_tumor
TCGA-B7-A5TK-01	Stomach Adenocarcinoma	Stomach Adenocarcinoma	Stomach	Primary Tumor	Male	TCGA	tumor	STAD	STAD_tumor
TCGA-BR-4267-01	Stomach Adenocarcinoma	Stomach Adenocarcinoma	Stomach	Primary Tumor	Male	TCGA	tumor	STAD	STAD_tumor
TCGA-BR-8381-01	Stomach Adenocarcinoma	Stomach Adenocarcinoma	Stomach	Primary Tumor	Male	TCGA	tumor	STAD	STAD_tumor
TCGA-BR-A453-01	Stomach Adenocarcinoma	Stomach Adenocarcinoma	Stomach	Primary Tumor	Male	TCGA	tumor	STAD	STAD_tumor
TCGA-CD-8530-01	Stomach Adenocarcinoma	Stomach Adenocarcinoma	Stomach	Primary Tumor	Male	TCGA	tumor	STAD	STAD_tumor
TCGA-R5-A7O7-01	Stomach Adenocarcinoma	Stomach Adenocarcinoma	Stomach	Primary Tumor	Male	TCGA	tumor	STAD	STAD_tumor
TCGA-VQ-A8PX-01	Stomach Adenocarcinoma	Stomach Adenocarcinoma	Stomach	Primary Tumor	Male	TCGA	tumor	STAD	STAD_tumor
TCGA-IN-7806-01	Stomach Adenocarcinoma	Stomach Adenocarcinoma	Stomach	Primary Tumor	Male	TCGA	tumor	STAD	STAD_tumor
TCGA-BR-8286-01	Stomach Adenocarcinoma	Stomach Adenocarcinoma	Stomach	Primary Tumor	Male	TCGA	tumor	STAD	STAD_tumor
TCGA-BR-A4J7-01	Stomach Adenocarcinoma	Stomach Adenocarcinoma	Stomach	Primary Tumor	Male	TCGA	tumor	STAD	STAD_tumor
TCGA-CG-4472-01	Stomach Adenocarcinoma	Stomach Adenocarcinoma	Stomach	Primary Tumor	Male	TCGA	tumor	STAD	STAD_tumor
TCGA-FP-8209-01	Stomach Adenocarcinoma	Stomach Adenocarcinoma	Stomach	Primary Tumor	Male	TCGA	tumor	STAD	STAD_tumor
TCGA-VQ-A928-01	Stomach Adenocarcinoma	Stomach Adenocarcinoma	Stomach	Primary Tumor	Male	TCGA	tumor	STAD	STAD_tumor
TCGA-CD-8533-01	Stomach Adenocarcinoma	Stomach Adenocarcinoma	Stomach	Primary Tumor	Male	TCGA	tumor	STAD	STAD_tumor
TCGA-FP-8210-01	Stomach Adenocarcinoma	Stomach Adenocarcinoma	Stomach	Primary Tumor	Male	TCGA	tumor	STAD	STAD_tumor
TCGA-VQ-A8DV-01	Stomach Adenocarcinoma	Stomach Adenocarcinoma	Stomach	Primary Tumor	Male	TCGA	tumor	STAD	STAD_tumor
TCGA-VQ-AA6B-01	Stomach Adenocarcinoma	Stomach Adenocarcinoma	Stomach	Primary Tumor	Male	TCGA	tumor	STAD	STAD_tumor
TCGA-BR-A4IV-01	Stomach Adenocarcinoma	Stomach Adenocarcinoma	Stomach	Primary Tumor	Male	TCGA	tumor	STAD	STAD_tumor
TCGA-RD-A7BS-01	Stomach Adenocarcinoma	Stomach Adenocarcinoma	Stomach	Primary Tumor	Male	TCGA	tumor	STAD	STAD_tumor
TCGA-BR-8680-01	Stomach Adenocarcinoma	Stomach Adenocarcinoma	Stomach	Primary Tumor	Male	TCGA	tumor	STAD	STAD_tumor
TCGA-CD-5799-01	Stomach Adenocarcinoma	Stomach Adenocarcinoma	Stomach	Primary Tumor	Male	TCGA	tumor	STAD	STAD_tumor
TCGA-HU-A4G2-01	Stomach Adenocarcinoma	Stomach Adenocarcinoma	Stomach	Primary Tumor	Male	TCGA	tumor	STAD	STAD_tumor
TCGA-IN-A6RI-01	Stomach Adenocarcinoma	Stomach Adenocarcinoma	Stomach	Primary Tumor	Male	TCGA	tumor	STAD	STAD_tumor
TCGA-D7-8570-01	Stomach Adenocarcinoma	Stomach Adenocarcinoma	Stomach	Primary Tumor	Male	TCGA	tumor	STAD	STAD_tumor
TCGA-BR-4279-01	Stomach Adenocarcinoma	Stomach Adenocarcinoma	Stomach	Primary Tumor	Male	TCGA	tumor	STAD	STAD_tumor
TCGA-VQ-A8DT-01	Stomach Adenocarcinoma	Stomach Adenocarcinoma	Stomach	Primary Tumor	Male	TCGA	tumor	STAD	STAD_tumor
TCGA-BR-6710-01	Stomach Adenocarcinoma	Stomach Adenocarcinoma	Stomach	Primary Tumor	Male	TCGA	tumor	STAD	STAD_tumor
TCGA-CD-8534-01	Stomach Adenocarcinoma	Stomach Adenocarcinoma	Stomach	Primary Tumor	Male	TCGA	tumor	STAD	STAD_tumor
TCGA-BR-A4J4-01	Stomach Adenocarcinoma	Stomach Adenocarcinoma	Stomach	Primary Tumor	Male	TCGA	tumor	STAD	STAD_tumor
TCGA-VQ-AA69-01	Stomach Adenocarcinoma	Stomach Adenocarcinoma	Stomach	Primary Tumor	Male	TCGA	tumor	STAD	STAD_tumor
TCGA-VQ-A91W-01	Stomach Adenocarcinoma	Stomach Adenocarcinoma	Stomach	Primary Tumor	Male	TCGA	tumor	STAD	STAD_tumor
TCGA-HF-7132-01	Stomach Adenocarcinoma	Stomach Adenocarcinoma	Stomach	Primary Tumor	Male	TCGA	tumor	STAD	STAD_tumor
TCGA-HF-7134-01	Stomach Adenocarcinoma	Stomach Adenocarcinoma	Stomach	Primary Tumor	Male	TCGA	tumor	STAD	STAD_tumor
TCGA-HF-7136-01	Stomach Adenocarcinoma	Stomach Adenocarcinoma	Stomach	Primary Tumor	Male	TCGA	tumor	STAD	STAD_tumor
TCGA-BR-8486-01	Stomach Adenocarcinoma	Stomach Adenocarcinoma	Stomach	Primary Tumor	Female	TCGA	tumor	STAD	STAD_tumor
TCGA-CD-A4MH-01	Stomach Adenocarcinoma	Stomach Adenocarcinoma	Stomach	Primary Tumor	Female	TCGA	tumor	STAD	STAD_tumor
TCGA-MX-A5UJ-01	Stomach Adenocarcinoma	Stomach Adenocarcinoma	Stomach	Primary Tumor	Female	TCGA	tumor	STAD	STAD_tumor
TCGA-BR-8368-01	Stomach Adenocarcinoma	Stomach Adenocarcinoma	Stomach	Primary Tumor	Female	TCGA	tumor	STAD	STAD_tumor
TCGA-CD-8525-01	Stomach Adenocarcinoma	Stomach Adenocarcinoma	Stomach	Primary Tumor	Female	TCGA	tumor	STAD	STAD_tumor
TCGA-HU-8604-01	Stomach Adenocarcinoma	Stomach Adenocarcinoma	Stomach	Primary Tumor	Female	TCGA	tumor	STAD	STAD_tumor
TCGA-CG-4466-01	Stomach Adenocarcinoma	Stomach Adenocarcinoma	Stomach	Primary Tumor	Female	TCGA	tumor	STAD	STAD_tumor
TCGA-BR-4253-01	Stomach Adenocarcinoma	Stomach Adenocarcinoma	Stomach	Primary Tumor	Female	TCGA	tumor	STAD	STAD_tumor
TCGA-BR-8366-01	Stomach Adenocarcinoma	Stomach Adenocarcinoma	Stomach	Primary Tumor	Female	TCGA	tumor	STAD	STAD_tumor
TCGA-RD-A8NB-01	Stomach Adenocarcinoma	Stomach Adenocarcinoma	Stomach	Primary Tumor	Female	TCGA	tumor	STAD	STAD_tumor
TCGA-BR-4257-01	Stomach Adenocarcinoma	Stomach Adenocarcinoma	Stomach	Primary Tumor	Female	TCGA	tumor	STAD	STAD_tumor
TCGA-CD-A48C-01	Stomach Adenocarcinoma	Stomach Adenocarcinoma	Stomach	Primary Tumor	Female	TCGA	tumor	STAD	STAD_tumor
TCGA-D7-A6F0-01	Stomach Adenocarcinoma	Stomach Adenocarcinoma	Stomach	Primary Tumor	Female	TCGA	tumor	STAD	STAD_tumor
TCGA-KB-A93H-01	Stomach Adenocarcinoma	Stomach Adenocarcinoma	Stomach	Primary Tumor	Female	TCGA	tumor	STAD	STAD_tumor
TCGA-ZQ-A9CR-01	Stomach Adenocarcinoma	Stomach Adenocarcinoma	Stomach	Primary Tumor	Female	TCGA	tumor	STAD	STAD_tumor
TCGA-BR-4280-01	Stomach Adenocarcinoma	Stomach Adenocarcinoma	Stomach	Primary Tumor	Female	TCGA	tumor	STAD	STAD_tumor
TCGA-BR-4368-01	Stomach Adenocarcinoma	Stomach Adenocarcinoma	Stomach	Primary Tumor	Female	TCGA	tumor	STAD	STAD_tumor
TCGA-BR-6452-01	Stomach Adenocarcinoma	Stomach Adenocarcinoma	Stomach	Primary Tumor	Female	TCGA	tumor	STAD	STAD_tumor
TCGA-CD-5803-01	Stomach Adenocarcinoma	Stomach Adenocarcinoma	Stomach	Primary Tumor	Female	TCGA	tumor	STAD	STAD_tumor
TCGA-CG-5718-01	Stomach Adenocarcinoma	Stomach Adenocarcinoma	Stomach	Primary Tumor	Female	TCGA	tumor	STAD	STAD_tumor
TCGA-IN-AB1X-01	Stomach Adenocarcinoma	Stomach Adenocarcinoma	Stomach	Primary Tumor	Female	TCGA	tumor	STAD	STAD_tumor
TCGA-RD-A8N6-01	Stomach Adenocarcinoma	Stomach Adenocarcinoma	Stomach	Primary Tumor	Female	TCGA	tumor	STAD	STAD_tumor
TCGA-HU-8244-01	Stomach Adenocarcinoma	Stomach Adenocarcinoma	Stomach	Primary Tumor	Female	TCGA	tumor	STAD	STAD_tumor
TCGA-BR-4255-01	Stomach Adenocarcinoma	Stomach Adenocarcinoma	Stomach	Primary Tumor	Female	TCGA	tumor	STAD	STAD_tumor
TCGA-BR-8369-01	Stomach Adenocarcinoma	Stomach Adenocarcinoma	Stomach	Primary Tumor	Female	TCGA	tumor	STAD	STAD_tumor
TCGA-HU-A4GY-01	Stomach Adenocarcinoma	Stomach Adenocarcinoma	Stomach	Primary Tumor	Female	TCGA	tumor	STAD	STAD_tumor
TCGA-BR-8060-01	Stomach Adenocarcinoma	Stomach Adenocarcinoma	Stomach	Primary Tumor	Female	TCGA	tumor	STAD	STAD_tumor
TCGA-BR-A4QL-01	Stomach Adenocarcinoma	Stomach Adenocarcinoma	Stomach	Primary Tumor	Female	TCGA	tumor	STAD	STAD_tumor
TCGA-CG-4301-01	Stomach Adenocarcinoma	Stomach Adenocarcinoma	Stomach	Primary Tumor	Female	TCGA	tumor	STAD	STAD_tumor
TCGA-HF-A5NB-01	Stomach Adenocarcinoma	Stomach Adenocarcinoma	Stomach	Primary Tumor	Female	TCGA	tumor	STAD	STAD_tumor
TCGA-BR-4362-01	Stomach Adenocarcinoma	Stomach Adenocarcinoma	Stomach	Primary Tumor	Female	TCGA	tumor	STAD	STAD_tumor
TCGA-BR-4370-01	Stomach Adenocarcinoma	Stomach Adenocarcinoma	Stomach	Primary Tumor	Female	TCGA	tumor	STAD	STAD_tumor
TCGA-BR-6456-01	Stomach Adenocarcinoma	Stomach Adenocarcinoma	Stomach	Primary Tumor	Female	TCGA	tumor	STAD	STAD_tumor
TCGA-BR-8677-01	Stomach Adenocarcinoma	Stomach Adenocarcinoma	Stomach	Primary Tumor	Female	TCGA	tumor	STAD	STAD_tumor
TCGA-BR-4292-01	Stomach Adenocarcinoma	Stomach Adenocarcinoma	Stomach	Primary Tumor	Female	TCGA	tumor	STAD	STAD_tumor
TCGA-BR-8363-01	Stomach Adenocarcinoma	Stomach Adenocarcinoma	Stomach	Primary Tumor	Female	TCGA	tumor	STAD	STAD_tumor
TCGA-CD-8526-01	Stomach Adenocarcinoma	Stomach Adenocarcinoma	Stomach	Primary Tumor	Female	TCGA	tumor	STAD	STAD_tumor
TCGA-IN-A7NT-01	Stomach Adenocarcinoma	Stomach Adenocarcinoma	Stomach	Primary Tumor	Female	TCGA	tumor	STAD	STAD_tumor
TCGA-BR-8080-01	Stomach Adenocarcinoma	Stomach Adenocarcinoma	Stomach	Primary Tumor	Female	TCGA	tumor	STAD	STAD_tumor
TCGA-BR-8284-01	Stomach Adenocarcinoma	Stomach Adenocarcinoma	Stomach	Primary Tumor	Female	TCGA	tumor	STAD	STAD_tumor
TCGA-BR-A4PD-01	Stomach Adenocarcinoma	Stomach Adenocarcinoma	Stomach	Primary Tumor	Female	TCGA	tumor	STAD	STAD_tumor
TCGA-CD-8527-01	Stomach Adenocarcinoma	Stomach Adenocarcinoma	Stomach	Primary Tumor	Female	TCGA	tumor	STAD	STAD_tumor
TCGA-CG-4462-01	Stomach Adenocarcinoma	Stomach Adenocarcinoma	Stomach	Primary Tumor	Female	TCGA	tumor	STAD	STAD_tumor
TCGA-D7-A6EX-01	Stomach Adenocarcinoma	Stomach Adenocarcinoma	Stomach	Primary Tumor	Female	TCGA	tumor	STAD	STAD_tumor
TCGA-D7-A6EY-01	Stomach Adenocarcinoma	Stomach Adenocarcinoma	Stomach	Primary Tumor	Female	TCGA	tumor	STAD	STAD_tumor
TCGA-HU-A4H6-01	Stomach Adenocarcinoma	Stomach Adenocarcinoma	Stomach	Primary Tumor	Female	TCGA	tumor	STAD	STAD_tumor
TCGA-VQ-A8P8-01	Stomach Adenocarcinoma	Stomach Adenocarcinoma	Stomach	Primary Tumor	Female	TCGA	tumor	STAD	STAD_tumor
TCGA-VQ-A8PU-01	Stomach Adenocarcinoma	Stomach Adenocarcinoma	Stomach	Primary Tumor	Female	TCGA	tumor	STAD	STAD_tumor
TCGA-BR-4371-01	Stomach Adenocarcinoma	Stomach Adenocarcinoma	Stomach	Primary Tumor	Female	TCGA	tumor	STAD	STAD_tumor
TCGA-BR-8081-01	Stomach Adenocarcinoma	Stomach Adenocarcinoma	Stomach	Primary Tumor	Female	TCGA	tumor	STAD	STAD_tumor
TCGA-BR-8361-01	Stomach Adenocarcinoma	Stomach Adenocarcinoma	Stomach	Primary Tumor	Female	TCGA	tumor	STAD	STAD_tumor
TCGA-BR-A4J8-01	Stomach Adenocarcinoma	Stomach Adenocarcinoma	Stomach	Primary Tumor	Female	TCGA	tumor	STAD	STAD_tumor
TCGA-D7-A6EV-01	Stomach Adenocarcinoma	Stomach Adenocarcinoma	Stomach	Primary Tumor	Female	TCGA	tumor	STAD	STAD_tumor
TCGA-EQ-8122-01	Stomach Adenocarcinoma	Stomach Adenocarcinoma	Stomach	Primary Tumor	Female	TCGA	tumor	STAD	STAD_tumor
TCGA-HJ-7597-01	Stomach Adenocarcinoma	Stomach Adenocarcinoma	Stomach	Primary Tumor	Female	TCGA	tumor	STAD	STAD_tumor
TCGA-HU-A4G8-01	Stomach Adenocarcinoma	Stomach Adenocarcinoma	Stomach	Primary Tumor	Female	TCGA	tumor	STAD	STAD_tumor
TCGA-HU-A4GT-01	Stomach Adenocarcinoma	Stomach Adenocarcinoma	Stomach	Primary Tumor	Female	TCGA	tumor	STAD	STAD_tumor
TCGA-BR-8078-01	Stomach Adenocarcinoma	Stomach Adenocarcinoma	Stomach	Primary Tumor	Female	TCGA	tumor	STAD	STAD_tumor
TCGA-BR-8365-01	Stomach Adenocarcinoma	Stomach Adenocarcinoma	Stomach	Primary Tumor	Female	TCGA	tumor	STAD	STAD_tumor
TCGA-BR-A4CR-01	Stomach Adenocarcinoma	Stomach Adenocarcinoma	Stomach	Primary Tumor	Female	TCGA	tumor	STAD	STAD_tumor
TCGA-BR-A4QI-01	Stomach Adenocarcinoma	Stomach Adenocarcinoma	Stomach	Primary Tumor	Female	TCGA	tumor	STAD	STAD_tumor
TCGA-D7-6528-01	Stomach Adenocarcinoma	Stomach Adenocarcinoma	Stomach	Primary Tumor	Female	TCGA	tumor	STAD	STAD_tumor
TCGA-D7-6815-01	Stomach Adenocarcinoma	Stomach Adenocarcinoma	Stomach	Primary Tumor	Female	TCGA	tumor	STAD	STAD_tumor
TCGA-HU-A4GX-01	Stomach Adenocarcinoma	Stomach Adenocarcinoma	Stomach	Primary Tumor	Female	TCGA	tumor	STAD	STAD_tumor
TCGA-R5-A7ZR-01	Stomach Adenocarcinoma	Stomach Adenocarcinoma	Stomach	Primary Tumor	Female	TCGA	tumor	STAD	STAD_tumor
TCGA-BR-7704-01	Stomach Adenocarcinoma	Stomach Adenocarcinoma	Stomach	Primary Tumor	Female	TCGA	tumor	STAD	STAD_tumor
TCGA-BR-7707-01	Stomach Adenocarcinoma	Stomach Adenocarcinoma	Stomach	Primary Tumor	Female	TCGA	tumor	STAD	STAD_tumor
TCGA-BR-A4J6-01	Stomach Adenocarcinoma	Stomach Adenocarcinoma	Stomach	Primary Tumor	Female	TCGA	tumor	STAD	STAD_tumor
TCGA-CG-4465-01	Stomach Adenocarcinoma	Stomach Adenocarcinoma	Stomach	Primary Tumor	Female	TCGA	tumor	STAD	STAD_tumor
TCGA-D7-A4YV-01	Stomach Adenocarcinoma	Stomach Adenocarcinoma	Stomach	Primary Tumor	Female	TCGA	tumor	STAD	STAD_tumor
TCGA-BR-6705-01	Stomach Adenocarcinoma	Stomach Adenocarcinoma	Stomach	Primary Tumor	Female	TCGA	tumor	STAD	STAD_tumor
TCGA-BR-8485-01	Stomach Adenocarcinoma	Stomach Adenocarcinoma	Stomach	Primary Tumor	Female	TCGA	tumor	STAD	STAD_tumor
TCGA-BR-A4PE-01	Stomach Adenocarcinoma	Stomach Adenocarcinoma	Stomach	Primary Tumor	Female	TCGA	tumor	STAD	STAD_tumor
TCGA-CG-4440-01	Stomach Adenocarcinoma	Stomach Adenocarcinoma	Stomach	Primary Tumor	Female	TCGA	tumor	STAD	STAD_tumor
TCGA-RD-A7BW-01	Stomach Adenocarcinoma	Stomach Adenocarcinoma	Stomach	Primary Tumor	Female	TCGA	tumor	STAD	STAD_tumor
TCGA-BR-8382-01	Stomach Adenocarcinoma	Stomach Adenocarcinoma	Stomach	Primary Tumor	Female	TCGA	tumor	STAD	STAD_tumor
TCGA-BR-8687-01	Stomach Adenocarcinoma	Stomach Adenocarcinoma	Stomach	Primary Tumor	Female	TCGA	tumor	STAD	STAD_tumor
TCGA-CG-4474-01	Stomach Adenocarcinoma	Stomach Adenocarcinoma	Stomach	Primary Tumor	Female	TCGA	tumor	STAD	STAD_tumor
TCGA-CG-5722-01	Stomach Adenocarcinoma	Stomach Adenocarcinoma	Stomach	Primary Tumor	Female	TCGA	tumor	STAD	STAD_tumor
TCGA-D7-6526-01	Stomach Adenocarcinoma	Stomach Adenocarcinoma	Stomach	Primary Tumor	Female	TCGA	tumor	STAD	STAD_tumor
TCGA-HU-A4G9-01	Stomach Adenocarcinoma	Stomach Adenocarcinoma	Stomach	Primary Tumor	Female	TCGA	tumor	STAD	STAD_tumor
TCGA-VQ-A91E-01	Stomach Adenocarcinoma	Stomach Adenocarcinoma	Stomach	Primary Tumor	Female	TCGA	tumor	STAD	STAD_tumor
TCGA-VQ-A91Z-01	Stomach Adenocarcinoma	Stomach Adenocarcinoma	Stomach	Primary Tumor	Female	TCGA	tumor	STAD	STAD_tumor
TCGA-BR-4201-01	Stomach Adenocarcinoma	Stomach Adenocarcinoma	Stomach	Primary Tumor	Female	TCGA	tumor	STAD	STAD_tumor
TCGA-BR-4361-01	Stomach Adenocarcinoma	Stomach Adenocarcinoma	Stomach	Primary Tumor	Female	TCGA	tumor	STAD	STAD_tumor
TCGA-CD-8531-01	Stomach Adenocarcinoma	Stomach Adenocarcinoma	Stomach	Primary Tumor	Female	TCGA	tumor	STAD	STAD_tumor
TCGA-CG-4460-01	Stomach Adenocarcinoma	Stomach Adenocarcinoma	Stomach	Primary Tumor	Female	TCGA	tumor	STAD	STAD_tumor
TCGA-D7-8579-01	Stomach Adenocarcinoma	Stomach Adenocarcinoma	Stomach	Primary Tumor	Female	TCGA	tumor	STAD	STAD_tumor
TCGA-R5-A7ZE-01	Stomach Adenocarcinoma	Stomach Adenocarcinoma	Stomach	Primary Tumor	Female	TCGA	tumor	STAD	STAD_tumor
TCGA-BR-8373-01	Stomach Adenocarcinoma	Stomach Adenocarcinoma	Stomach	Primary Tumor	Female	TCGA	tumor	STAD	STAD_tumor
TCGA-R5-A7ZF-01	Stomach Adenocarcinoma	Stomach Adenocarcinoma	Stomach	Primary Tumor	Female	TCGA	tumor	STAD	STAD_tumor
TCGA-VQ-A8PB-01	Stomach Adenocarcinoma	Stomach Adenocarcinoma	Stomach	Primary Tumor	Female	TCGA	tumor	STAD	STAD_tumor
TCGA-BR-6566-01	Stomach Adenocarcinoma	Stomach Adenocarcinoma	Stomach	Primary Tumor	Female	TCGA	tumor	STAD	STAD_tumor
TCGA-BR-6852-01	Stomach Adenocarcinoma	Stomach Adenocarcinoma	Stomach	Primary Tumor	Female	TCGA	tumor	STAD	STAD_tumor
TCGA-BR-8487-01	Stomach Adenocarcinoma	Stomach Adenocarcinoma	Stomach	Primary Tumor	Female	TCGA	tumor	STAD	STAD_tumor
TCGA-D7-6519-01	Stomach Adenocarcinoma	Stomach Adenocarcinoma	Stomach	Primary Tumor	Female	TCGA	tumor	STAD	STAD_tumor
TCGA-IN-A7NR-01	Stomach Adenocarcinoma	Stomach Adenocarcinoma	Stomach	Primary Tumor	Female	TCGA	tumor	STAD	STAD_tumor
TCGA-BR-8592-01	Stomach Adenocarcinoma	Stomach Adenocarcinoma	Stomach	Primary Tumor	Female	TCGA	tumor	STAD	STAD_tumor
TCGA-BR-8679-01	Stomach Adenocarcinoma	Stomach Adenocarcinoma	Stomach	Primary Tumor	Female	TCGA	tumor	STAD	STAD_tumor
TCGA-RD-A8N9-01	Stomach Adenocarcinoma	Stomach Adenocarcinoma	Stomach	Primary Tumor	Female	TCGA	tumor	STAD	STAD_tumor
TCGA-BR-7716-01	Stomach Adenocarcinoma	Stomach Adenocarcinoma	Stomach	Primary Tumor	Female	TCGA	tumor	STAD	STAD_tumor
TCGA-HU-A4GP-01	Stomach Adenocarcinoma	Stomach Adenocarcinoma	Stomach	Primary Tumor	Female	TCGA	tumor	STAD	STAD_tumor
TCGA-CD-8524-01	Stomach Adenocarcinoma	Stomach Adenocarcinoma	Stomach	Primary Tumor	Female	TCGA	tumor	STAD	STAD_tumor
TCGA-D7-A74A-01	Stomach Adenocarcinoma	Stomach Adenocarcinoma	Stomach	Primary Tumor	Female	TCGA	tumor	STAD	STAD_tumor
TCGA-SW-A7EA-01	Stomach Adenocarcinoma	Stomach Adenocarcinoma	Stomach	Primary Tumor	Female	TCGA	tumor	STAD	STAD_tumor
TCGA-BR-4363-01	Stomach Adenocarcinoma	Stomach Adenocarcinoma	Stomach	Primary Tumor	Female	TCGA	tumor	STAD	STAD_tumor
TCGA-BR-8295-01	Stomach Adenocarcinoma	Stomach Adenocarcinoma	Stomach	Primary Tumor	Female	TCGA	tumor	STAD	STAD_tumor
TCGA-D7-A4Z0-01	Stomach Adenocarcinoma	Stomach Adenocarcinoma	Stomach	Primary Tumor	Female	TCGA	tumor	STAD	STAD_tumor
TCGA-HU-A4GJ-01	Stomach Adenocarcinoma	Stomach Adenocarcinoma	Stomach	Primary Tumor	Female	TCGA	tumor	STAD	STAD_tumor
TCGA-RD-A8N2-01	Stomach Adenocarcinoma	Stomach Adenocarcinoma	Stomach	Primary Tumor	Female	TCGA	tumor	STAD	STAD_tumor
TCGA-VQ-A91N-01	Stomach Adenocarcinoma	Stomach Adenocarcinoma	Stomach	Primary Tumor	Female	TCGA	tumor	STAD	STAD_tumor
TCGA-BR-8077-01	Stomach Adenocarcinoma	Stomach Adenocarcinoma	Stomach	Primary Tumor	Female	TCGA	tumor	STAD	STAD_tumor
TCGA-BR-8296-01	Stomach Adenocarcinoma	Stomach Adenocarcinoma	Stomach	Primary Tumor	Female	TCGA	tumor	STAD	STAD_tumor
TCGA-CG-4477-01	Stomach Adenocarcinoma	Stomach Adenocarcinoma	Stomach	Primary Tumor	Female	TCGA	tumor	STAD	STAD_tumor
TCGA-HU-8602-01	Stomach Adenocarcinoma	Stomach Adenocarcinoma	Stomach	Primary Tumor	Female	TCGA	tumor	STAD	STAD_tumor
TCGA-HU-A4H2-01	Stomach Adenocarcinoma	Stomach Adenocarcinoma	Stomach	Primary Tumor	Female	TCGA	tumor	STAD	STAD_tumor
TCGA-RD-A8N4-01	Stomach Adenocarcinoma	Stomach Adenocarcinoma	Stomach	Primary Tumor	Female	TCGA	tumor	STAD	STAD_tumor
TCGA-BR-6458-01	Stomach Adenocarcinoma	Stomach Adenocarcinoma	Stomach	Primary Tumor	Female	TCGA	tumor	STAD	STAD_tumor
TCGA-BR-6709-01	Stomach Adenocarcinoma	Stomach Adenocarcinoma	Stomach	Primary Tumor	Female	TCGA	tumor	STAD	STAD_tumor
TCGA-HU-A4H3-01	Stomach Adenocarcinoma	Stomach Adenocarcinoma	Stomach	Primary Tumor	Female	TCGA	tumor	STAD	STAD_tumor
TCGA-BR-8588-01	Stomach Adenocarcinoma	Stomach Adenocarcinoma	Stomach	Primary Tumor	Female	TCGA	tumor	STAD	STAD_tumor
TCGA-BR-6803-01	Stomach Adenocarcinoma	Stomach Adenocarcinoma	Stomach	Primary Tumor	Female	TCGA	tumor	STAD	STAD_tumor
TCGA-BR-8690-01	Stomach Adenocarcinoma	Stomach Adenocarcinoma	Stomach	Primary Tumor	Female	TCGA	tumor	STAD	STAD_tumor
TCGA-CG-5719-01	Stomach Adenocarcinoma	Stomach Adenocarcinoma	Stomach	Primary Tumor	Female	TCGA	tumor	STAD	STAD_tumor
TCGA-D7-8576-01	Stomach Adenocarcinoma	Stomach Adenocarcinoma	Stomach	Primary Tumor	Female	TCGA	tumor	STAD	STAD_tumor
TCGA-KB-A6F7-01	Stomach Adenocarcinoma	Stomach Adenocarcinoma	Stomach	Primary Tumor	Female	TCGA	tumor	STAD	STAD_tumor
TCGA-BR-8058-01	Stomach Adenocarcinoma	Stomach Adenocarcinoma	Stomach	Primary Tumor	Female	TCGA	tumor	STAD	STAD_tumor
TCGA-BR-A44T-01	Stomach Adenocarcinoma	Stomach Adenocarcinoma	Stomach	Primary Tumor	Female	TCGA	tumor	STAD	STAD_tumor
TCGA-D7-5577-01	Stomach Adenocarcinoma	Stomach Adenocarcinoma	Stomach	Primary Tumor	Female	TCGA	tumor	STAD	STAD_tumor
TCGA-HU-A4H4-01	Stomach Adenocarcinoma	Stomach Adenocarcinoma	Stomach	Primary Tumor	Female	TCGA	tumor	STAD	STAD_tumor
TCGA-RD-A8N0-01	Stomach Adenocarcinoma	Stomach Adenocarcinoma	Stomach	Primary Tumor	Female	TCGA	tumor	STAD	STAD_tumor
TCGA-VQ-AA68-01	Stomach Adenocarcinoma	Stomach Adenocarcinoma	Stomach	Primary Tumor	Female	TCGA	tumor	STAD	STAD_tumor
TCGA-VQ-AA6D-01	Stomach Adenocarcinoma	Stomach Adenocarcinoma	Stomach	Primary Tumor	Female	TCGA	tumor	STAD	STAD_tumor
TCGA-B7-5816-01	Stomach Adenocarcinoma	Stomach Adenocarcinoma	Stomach	Primary Tumor	Female	TCGA	tumor	STAD	STAD_tumor
TCGA-CD-5800-01	Stomach Adenocarcinoma	Stomach Adenocarcinoma	Stomach	Primary Tumor	Female	TCGA	tumor	STAD	STAD_tumor
TCGA-BR-7957-01	Stomach Adenocarcinoma	Stomach Adenocarcinoma	Stomach	Primary Tumor	Female	TCGA	tumor	STAD	STAD_tumor
TCGA-VQ-A8PQ-01	Stomach Adenocarcinoma	Stomach Adenocarcinoma	Stomach	Primary Tumor	Female	TCGA	tumor	STAD	STAD_tumor
TCGA-BR-6564-01	Stomach Adenocarcinoma	Stomach Adenocarcinoma	Stomach	Primary Tumor	Female	TCGA	tumor	STAD	STAD_tumor
TCGA-BR-A4IZ-01	Stomach Adenocarcinoma	Stomach Adenocarcinoma	Stomach	Primary Tumor	Female	TCGA	tumor	STAD	STAD_tumor
TCGA-R5-A7ZI-01	Stomach Adenocarcinoma	Stomach Adenocarcinoma	Stomach	Primary Tumor	Female	TCGA	tumor	STAD	STAD_tumor
TCGA-CD-8528-01	Stomach Adenocarcinoma	Stomach Adenocarcinoma	Stomach	Primary Tumor	Female	TCGA	tumor	STAD	STAD_tumor
TCGA-BR-8364-01	Stomach Adenocarcinoma	Stomach Adenocarcinoma	Stomach	Primary Tumor	Female	TCGA	tumor	STAD	STAD_tumor
TCGA-D7-A748-01	Stomach Adenocarcinoma	Stomach Adenocarcinoma	Stomach	Primary Tumor	Female	TCGA	tumor	STAD	STAD_tumor
TCGA-BR-A4IU-01	Stomach Adenocarcinoma	Stomach Adenocarcinoma	Stomach	Primary Tumor	Female	TCGA	tumor	STAD	STAD_tumor
TCGA-HF-7131-01	Stomach Adenocarcinoma	Stomach Adenocarcinoma	Stomach	Primary Tumor	Female	TCGA	tumor	STAD	STAD_tumor
TCGA-HF-7133-01	Stomach Adenocarcinoma	Stomach Adenocarcinoma	Stomach	Primary Tumor	Female	TCGA	tumor	STAD	STAD_tumor
TCGA-AG-3731-11	Rectum Adenocarcinoma	Rectum Adenocarcinoma	Rectum	Solid Tissue Normal	Male	TCGA	adjacent	CRC	CRC_adjacent
TCGA-AF-3400-11	Rectum Adenocarcinoma	Rectum Adenocarcinoma	Rectum	Solid Tissue Normal	Male	TCGA	adjacent	CRC	CRC_adjacent
TCGA-AH-6643-11	Rectum Adenocarcinoma	Rectum Adenocarcinoma	Rectum	Solid Tissue Normal	Male	TCGA	adjacent	CRC	CRC_adjacent
TCGA-AG-3725-11	Rectum Adenocarcinoma	Rectum Adenocarcinoma	Rectum	Solid Tissue Normal	Female	TCGA	adjacent	CRC	CRC_adjacent
TCGA-AG-3742-11	Rectum Adenocarcinoma	Rectum Adenocarcinoma	Rectum	Solid Tissue Normal	Female	TCGA	adjacent	CRC	CRC_adjacent
TCGA-AG-3732-11	Rectum Adenocarcinoma	Rectum Adenocarcinoma	Rectum	Solid Tissue Normal	Female	TCGA	adjacent	CRC	CRC_adjacent
TCGA-AF-5654-11	Rectum Adenocarcinoma	Rectum Adenocarcinoma	Rectum	Solid Tissue Normal	Female	TCGA	adjacent	CRC	CRC_adjacent
TCGA-AF-2692-11	Rectum Adenocarcinoma	Rectum Adenocarcinoma	Rectum	Solid Tissue Normal	Female	TCGA	adjacent	CRC	CRC_adjacent
TCGA-AF-2691-11	Rectum Adenocarcinoma	Rectum Adenocarcinoma	Rectum	Solid Tissue Normal	Female	TCGA	adjacent	CRC	CRC_adjacent
TCGA-AF-2689-11	Rectum Adenocarcinoma	Rectum Adenocarcinoma	Rectum	Solid Tissue Normal	Female	TCGA	adjacent	CRC	CRC_adjacent
TCGA-AF-4110-01	Rectum Adenocarcinoma	Rectum Adenocarcinoma	Rectum	Primary Tumor	Male	TCGA	tumor	CRC	CRC_tumor
TCGA-AF-2693-01	Rectum Adenocarcinoma	Rectum Adenocarcinoma	Rectum	Primary Tumor	Male	TCGA	tumor	CRC	CRC_tumor
TCGA-DY-A1DG-01	Rectum Adenocarcinoma	Rectum Adenocarcinoma	Rectum	Primary Tumor	Male	TCGA	tumor	CRC	CRC_tumor
TCGA-CI-6622-01	Rectum Adenocarcinoma	Rectum Adenocarcinoma	Rectum	Primary Tumor	Male	TCGA	tumor	CRC	CRC_tumor
TCGA-G5-6233-01	Rectum Adenocarcinoma	Rectum Adenocarcinoma	Rectum	Primary Tumor	Male	TCGA	tumor	CRC	CRC_tumor
TCGA-AH-6644-01	Rectum Adenocarcinoma	Rectum Adenocarcinoma	Rectum	Primary Tumor	Male	TCGA	tumor	CRC	CRC_tumor
TCGA-BM-6198-01	Rectum Adenocarcinoma	Rectum Adenocarcinoma	Rectum	Primary Tumor	Male	TCGA	tumor	CRC	CRC_tumor
TCGA-EF-5831-01	Rectum Adenocarcinoma	Rectum Adenocarcinoma	Rectum	Primary Tumor	Male	TCGA	tumor	CRC	CRC_tumor
TCGA-G5-6235-01	Rectum Adenocarcinoma	Rectum Adenocarcinoma	Rectum	Primary Tumor	Male	TCGA	tumor	CRC	CRC_tumor
TCGA-EI-6884-01	Rectum Adenocarcinoma	Rectum Adenocarcinoma	Rectum	Primary Tumor	Male	TCGA	tumor	CRC	CRC_tumor
TCGA-F5-6702-01	Rectum Adenocarcinoma	Rectum Adenocarcinoma	Rectum	Primary Tumor	Male	TCGA	tumor	CRC	CRC_tumor
TCGA-DC-6158-01	Rectum Adenocarcinoma	Rectum Adenocarcinoma	Rectum	Primary Tumor	Male	TCGA	tumor	CRC	CRC_tumor
TCGA-F5-6813-01	Rectum Adenocarcinoma	Rectum Adenocarcinoma	Rectum	Primary Tumor	Male	TCGA	tumor	CRC	CRC_tumor
TCGA-DC-5337-01	Rectum Adenocarcinoma	Rectum Adenocarcinoma	Rectum	Primary Tumor	Male	TCGA	tumor	CRC	CRC_tumor
TCGA-AG-3592-01	Rectum Adenocarcinoma	Rectum Adenocarcinoma	Rectum	Primary Tumor	Male	TCGA	tumor	CRC	CRC_tumor
TCGA-DC-6160-01	Rectum Adenocarcinoma	Rectum Adenocarcinoma	Rectum	Primary Tumor	Male	TCGA	tumor	CRC	CRC_tumor
TCGA-F5-6812-01	Rectum Adenocarcinoma	Rectum Adenocarcinoma	Rectum	Primary Tumor	Male	TCGA	tumor	CRC	CRC_tumor
TCGA-G5-6641-01	Rectum Adenocarcinoma	Rectum Adenocarcinoma	Rectum	Primary Tumor	Male	TCGA	tumor	CRC	CRC_tumor
TCGA-AF-6655-01	Rectum Adenocarcinoma	Rectum Adenocarcinoma	Rectum	Primary Tumor	Male	TCGA	tumor	CRC	CRC_tumor
TCGA-AH-6549-01	Rectum Adenocarcinoma	Rectum Adenocarcinoma	Rectum	Primary Tumor	Male	TCGA	tumor	CRC	CRC_tumor
TCGA-AG-3731-01	Rectum Adenocarcinoma	Rectum Adenocarcinoma	Rectum	Primary Tumor	Male	TCGA	tumor	CRC	CRC_tumor
TCGA-CI-6621-01	Rectum Adenocarcinoma	Rectum Adenocarcinoma	Rectum	Primary Tumor	Male	TCGA	tumor	CRC	CRC_tumor
TCGA-DC-6156-01	Rectum Adenocarcinoma	Rectum Adenocarcinoma	Rectum	Primary Tumor	Male	TCGA	tumor	CRC	CRC_tumor
TCGA-AH-6544-01	Rectum Adenocarcinoma	Rectum Adenocarcinoma	Rectum	Primary Tumor	Male	TCGA	tumor	CRC	CRC_tumor
TCGA-EI-6507-01	Rectum Adenocarcinoma	Rectum Adenocarcinoma	Rectum	Primary Tumor	Male	TCGA	tumor	CRC	CRC_tumor
TCGA-EI-6881-01	Rectum Adenocarcinoma	Rectum Adenocarcinoma	Rectum	Primary Tumor	Male	TCGA	tumor	CRC	CRC_tumor
TCGA-EI-6513-01	Rectum Adenocarcinoma	Rectum Adenocarcinoma	Rectum	Primary Tumor	Male	TCGA	tumor	CRC	CRC_tumor
TCGA-EI-6882-01	Rectum Adenocarcinoma	Rectum Adenocarcinoma	Rectum	Primary Tumor	Male	TCGA	tumor	CRC	CRC_tumor
TCGA-EI-7002-01	Rectum Adenocarcinoma	Rectum Adenocarcinoma	Rectum	Primary Tumor	Male	TCGA	tumor	CRC	CRC_tumor
TCGA-AF-2687-01	Rectum Adenocarcinoma	Rectum Adenocarcinoma	Rectum	Primary Tumor	Male	TCGA	tumor	CRC	CRC_tumor
TCGA-DC-4749-01	Rectum Adenocarcinoma	Rectum Adenocarcinoma	Rectum	Primary Tumor	Male	TCGA	tumor	CRC	CRC_tumor
TCGA-DC-6682-01	Rectum Adenocarcinoma	Rectum Adenocarcinoma	Rectum	Primary Tumor	Male	TCGA	tumor	CRC	CRC_tumor
TCGA-F5-6814-01	Rectum Adenocarcinoma	Rectum Adenocarcinoma	Rectum	Primary Tumor	Male	TCGA	tumor	CRC	CRC_tumor
TCGA-AF-A56K-01	Rectum Adenocarcinoma	Rectum Adenocarcinoma	Rectum	Primary Tumor	Male	TCGA	tumor	CRC	CRC_tumor
TCGA-G5-6572-01	Rectum Adenocarcinoma	Rectum Adenocarcinoma	Rectum	Primary Tumor	Male	TCGA	tumor	CRC	CRC_tumor
TCGA-EF-5830-01	Rectum Adenocarcinoma	Rectum Adenocarcinoma	Rectum	Primary Tumor	Male	TCGA	tumor	CRC	CRC_tumor
TCGA-EI-6509-01	Rectum Adenocarcinoma	Rectum Adenocarcinoma	Rectum	Primary Tumor	Male	TCGA	tumor	CRC	CRC_tumor
TCGA-EI-6511-01	Rectum Adenocarcinoma	Rectum Adenocarcinoma	Rectum	Primary Tumor	Male	TCGA	tumor	CRC	CRC_tumor
TCGA-DT-5265-01	Rectum Adenocarcinoma	Rectum Adenocarcinoma	Rectum	Primary Tumor	Male	TCGA	tumor	CRC	CRC_tumor
TCGA-AH-6643-01	Rectum Adenocarcinoma	Rectum Adenocarcinoma	Rectum	Primary Tumor	Male	TCGA	tumor	CRC	CRC_tumor
TCGA-AF-3911-01	Rectum Adenocarcinoma	Rectum Adenocarcinoma	Rectum	Primary Tumor	Male	TCGA	tumor	CRC	CRC_tumor
TCGA-AH-6897-01	Rectum Adenocarcinoma	Rectum Adenocarcinoma	Rectum	Primary Tumor	Male	TCGA	tumor	CRC	CRC_tumor
TCGA-DC-6157-01	Rectum Adenocarcinoma	Rectum Adenocarcinoma	Rectum	Primary Tumor	Male	TCGA	tumor	CRC	CRC_tumor
TCGA-AH-6903-01	Rectum Adenocarcinoma	Rectum Adenocarcinoma	Rectum	Primary Tumor	Male	TCGA	tumor	CRC	CRC_tumor
TCGA-CI-6623-01	Rectum Adenocarcinoma	Rectum Adenocarcinoma	Rectum	Primary Tumor	Male	TCGA	tumor	CRC	CRC_tumor
TCGA-AF-6672-01	Rectum Adenocarcinoma	Rectum Adenocarcinoma	Rectum	Primary Tumor	Male	TCGA	tumor	CRC	CRC_tumor
TCGA-DC-6683-01	Rectum Adenocarcinoma	Rectum Adenocarcinoma	Rectum	Primary Tumor	Male	TCGA	tumor	CRC	CRC_tumor
TCGA-CI-6619-01	Rectum Adenocarcinoma	Rectum Adenocarcinoma	Rectum	Primary Tumor	Male	TCGA	tumor	CRC	CRC_tumor
TCGA-EI-6917-01	Rectum Adenocarcinoma	Rectum Adenocarcinoma	Rectum	Primary Tumor	Male	TCGA	tumor	CRC	CRC_tumor
TCGA-AG-3725-01	Rectum Adenocarcinoma	Rectum Adenocarcinoma	Rectum	Primary Tumor	Female	TCGA	tumor	CRC	CRC_tumor
TCGA-CL-5918-01	Rectum Adenocarcinoma	Rectum Adenocarcinoma	Rectum	Primary Tumor	Female	TCGA	tumor	CRC	CRC_tumor
TCGA-AG-3742-01	Rectum Adenocarcinoma	Rectum Adenocarcinoma	Rectum	Primary Tumor	Female	TCGA	tumor	CRC	CRC_tumor
TCGA-AG-4021-01	Rectum Adenocarcinoma	Rectum Adenocarcinoma	Rectum	Primary Tumor	Female	TCGA	tumor	CRC	CRC_tumor
TCGA-AH-6547-01	Rectum Adenocarcinoma	Rectum Adenocarcinoma	Rectum	Primary Tumor	Female	TCGA	tumor	CRC	CRC_tumor
TCGA-CL-4957-01	Rectum Adenocarcinoma	Rectum Adenocarcinoma	Rectum	Primary Tumor	Female	TCGA	tumor	CRC	CRC_tumor
TCGA-AG-3732-01	Rectum Adenocarcinoma	Rectum Adenocarcinoma	Rectum	Primary Tumor	Female	TCGA	tumor	CRC	CRC_tumor
TCGA-EI-6506-01	Rectum Adenocarcinoma	Rectum Adenocarcinoma	Rectum	Primary Tumor	Female	TCGA	tumor	CRC	CRC_tumor
TCGA-DY-A1DD-01	Rectum Adenocarcinoma	Rectum Adenocarcinoma	Rectum	Primary Tumor	Female	TCGA	tumor	CRC	CRC_tumor
TCGA-DY-A1H8-01	Rectum Adenocarcinoma	Rectum Adenocarcinoma	Rectum	Primary Tumor	Female	TCGA	tumor	CRC	CRC_tumor
TCGA-EI-6510-01	Rectum Adenocarcinoma	Rectum Adenocarcinoma	Rectum	Primary Tumor	Female	TCGA	tumor	CRC	CRC_tumor
TCGA-F5-6464-01	Rectum Adenocarcinoma	Rectum Adenocarcinoma	Rectum	Primary Tumor	Female	TCGA	tumor	CRC	CRC_tumor
TCGA-AF-2690-01	Rectum Adenocarcinoma	Rectum Adenocarcinoma	Rectum	Primary Tumor	Female	TCGA	tumor	CRC	CRC_tumor
TCGA-F5-6864-01	Rectum Adenocarcinoma	Rectum Adenocarcinoma	Rectum	Primary Tumor	Female	TCGA	tumor	CRC	CRC_tumor
TCGA-AF-5654-01	Rectum Adenocarcinoma	Rectum Adenocarcinoma	Rectum	Primary Tumor	Female	TCGA	tumor	CRC	CRC_tumor
TCGA-DY-A1DF-01	Rectum Adenocarcinoma	Rectum Adenocarcinoma	Rectum	Primary Tumor	Female	TCGA	tumor	CRC	CRC_tumor
TCGA-AF-6136-01	Rectum Adenocarcinoma	Rectum Adenocarcinoma	Rectum	Primary Tumor	Female	TCGA	tumor	CRC	CRC_tumor
TCGA-DY-A1DC-01	Rectum Adenocarcinoma	Rectum Adenocarcinoma	Rectum	Primary Tumor	Female	TCGA	tumor	CRC	CRC_tumor
TCGA-F5-6811-01	Rectum Adenocarcinoma	Rectum Adenocarcinoma	Rectum	Primary Tumor	Female	TCGA	tumor	CRC	CRC_tumor
TCGA-CL-5917-01	Rectum Adenocarcinoma	Rectum Adenocarcinoma	Rectum	Primary Tumor	Female	TCGA	tumor	CRC	CRC_tumor
TCGA-F5-6863-01	Rectum Adenocarcinoma	Rectum Adenocarcinoma	Rectum	Primary Tumor	Female	TCGA	tumor	CRC	CRC_tumor
TCGA-DC-6681-01	Rectum Adenocarcinoma	Rectum Adenocarcinoma	Rectum	Primary Tumor	Female	TCGA	tumor	CRC	CRC_tumor
TCGA-AG-3591-01	Rectum Adenocarcinoma	Rectum Adenocarcinoma	Rectum	Primary Tumor	Female	TCGA	tumor	CRC	CRC_tumor
TCGA-EI-6512-01	Rectum Adenocarcinoma	Rectum Adenocarcinoma	Rectum	Primary Tumor	Female	TCGA	tumor	CRC	CRC_tumor
TCGA-F5-6465-01	Rectum Adenocarcinoma	Rectum Adenocarcinoma	Rectum	Primary Tumor	Female	TCGA	tumor	CRC	CRC_tumor
TCGA-DC-5869-01	Rectum Adenocarcinoma	Rectum Adenocarcinoma	Rectum	Primary Tumor	Female	TCGA	tumor	CRC	CRC_tumor
TCGA-F5-6571-01	Rectum Adenocarcinoma	Rectum Adenocarcinoma	Rectum	Primary Tumor	Female	TCGA	tumor	CRC	CRC_tumor
TCGA-F5-6861-01	Rectum Adenocarcinoma	Rectum Adenocarcinoma	Rectum	Primary Tumor	Female	TCGA	tumor	CRC	CRC_tumor
TCGA-AG-4022-01	Rectum Adenocarcinoma	Rectum Adenocarcinoma	Rectum	Primary Tumor	Female	TCGA	tumor	CRC	CRC_tumor
TCGA-EI-6514-01	Rectum Adenocarcinoma	Rectum Adenocarcinoma	Rectum	Primary Tumor	Female	TCGA	tumor	CRC	CRC_tumor
TCGA-DC-6154-01	Rectum Adenocarcinoma	Rectum Adenocarcinoma	Rectum	Primary Tumor	Female	TCGA	tumor	CRC	CRC_tumor
TCGA-DY-A0XA-01	Rectum Adenocarcinoma	Rectum Adenocarcinoma	Rectum	Primary Tumor	Female	TCGA	tumor	CRC	CRC_tumor
TCGA-EI-6885-01	Rectum Adenocarcinoma	Rectum Adenocarcinoma	Rectum	Primary Tumor	Female	TCGA	tumor	CRC	CRC_tumor
TCGA-DY-A1DE-01	Rectum Adenocarcinoma	Rectum Adenocarcinoma	Rectum	Primary Tumor	Female	TCGA	tumor	CRC	CRC_tumor
TCGA-CI-6624-01	Rectum Adenocarcinoma	Rectum Adenocarcinoma	Rectum	Primary Tumor	Female	TCGA	tumor	CRC	CRC_tumor
TCGA-DC-4745-01	Rectum Adenocarcinoma	Rectum Adenocarcinoma	Rectum	Primary Tumor	Female	TCGA	tumor	CRC	CRC_tumor
TCGA-AF-A56L-01	Rectum Adenocarcinoma	Rectum Adenocarcinoma	Rectum	Primary Tumor	Female	TCGA	tumor	CRC	CRC_tumor
TCGA-EI-6508-01	Rectum Adenocarcinoma	Rectum Adenocarcinoma	Rectum	Primary Tumor	Female	TCGA	tumor	CRC	CRC_tumor
TCGA-AF-A56N-01	Rectum Adenocarcinoma	Rectum Adenocarcinoma	Rectum	Primary Tumor	Female	TCGA	tumor	CRC	CRC_tumor
TCGA-CI-6620-01	Rectum Adenocarcinoma	Rectum Adenocarcinoma	Rectum	Primary Tumor	Female	TCGA	tumor	CRC	CRC_tumor
TCGA-EI-7004-01	Rectum Adenocarcinoma	Rectum Adenocarcinoma	Rectum	Primary Tumor	Female	TCGA	tumor	CRC	CRC_tumor
TCGA-DC-6155-01	Rectum Adenocarcinoma	Rectum Adenocarcinoma	Rectum	Primary Tumor	Female	TCGA	tumor	CRC	CRC_tumor
TCGA-F5-6810-01	Rectum Adenocarcinoma	Rectum Adenocarcinoma	Rectum	Primary Tumor	NA	TCGA	tumor	CRC	CRC_tumor
TCGA-CH-5768-11	Prostate Adenocarcinoma	Prostate Adenocarcinoma	Prostate	Solid Tissue Normal	Male	TCGA	adjacent	PRAD	PRAD_adjacent
TCGA-EJ-7317-11	Prostate Adenocarcinoma	Prostate Adenocarcinoma	Prostate	Solid Tissue Normal	Male	TCGA	adjacent	PRAD	PRAD_adjacent
TCGA-EJ-7782-11	Prostate Adenocarcinoma	Prostate Adenocarcinoma	Prostate	Solid Tissue Normal	Male	TCGA	adjacent	PRAD	PRAD_adjacent
TCGA-G9-6365-11	Prostate Adenocarcinoma	Prostate Adenocarcinoma	Prostate	Solid Tissue Normal	Male	TCGA	adjacent	PRAD	PRAD_adjacent
TCGA-EJ-7328-11	Prostate Adenocarcinoma	Prostate Adenocarcinoma	Prostate	Solid Tissue Normal	Male	TCGA	adjacent	PRAD	PRAD_adjacent
TCGA-EJ-7783-11	Prostate Adenocarcinoma	Prostate Adenocarcinoma	Prostate	Solid Tissue Normal	Male	TCGA	adjacent	PRAD	PRAD_adjacent
TCGA-EJ-7315-11	Prostate Adenocarcinoma	Prostate Adenocarcinoma	Prostate	Solid Tissue Normal	Male	TCGA	adjacent	PRAD	PRAD_adjacent
TCGA-EJ-7330-11	Prostate Adenocarcinoma	Prostate Adenocarcinoma	Prostate	Solid Tissue Normal	Male	TCGA	adjacent	PRAD	PRAD_adjacent
TCGA-G9-6348-11	Prostate Adenocarcinoma	Prostate Adenocarcinoma	Prostate	Solid Tissue Normal	Male	TCGA	adjacent	PRAD	PRAD_adjacent
TCGA-J4-A83J-11	Prostate Adenocarcinoma	Prostate Adenocarcinoma	Prostate	Solid Tissue Normal	Male	TCGA	adjacent	PRAD	PRAD_adjacent
TCGA-EJ-7794-11	Prostate Adenocarcinoma	Prostate Adenocarcinoma	Prostate	Solid Tissue Normal	Male	TCGA	adjacent	PRAD	PRAD_adjacent
TCGA-CH-5767-11	Prostate Adenocarcinoma	Prostate Adenocarcinoma	Prostate	Solid Tissue Normal	Male	TCGA	adjacent	PRAD	PRAD_adjacent
TCGA-EJ-7789-11	Prostate Adenocarcinoma	Prostate Adenocarcinoma	Prostate	Solid Tissue Normal	Male	TCGA	adjacent	PRAD	PRAD_adjacent
TCGA-G9-6333-11	Prostate Adenocarcinoma	Prostate Adenocarcinoma	Prostate	Solid Tissue Normal	Male	TCGA	adjacent	PRAD	PRAD_adjacent
TCGA-G9-6499-11	Prostate Adenocarcinoma	Prostate Adenocarcinoma	Prostate	Solid Tissue Normal	Male	TCGA	adjacent	PRAD	PRAD_adjacent
TCGA-EJ-7115-11	Prostate Adenocarcinoma	Prostate Adenocarcinoma	Prostate	Solid Tissue Normal	Male	TCGA	adjacent	PRAD	PRAD_adjacent
TCGA-EJ-7781-11	Prostate Adenocarcinoma	Prostate Adenocarcinoma	Prostate	Solid Tissue Normal	Male	TCGA	adjacent	PRAD	PRAD_adjacent
TCGA-HC-7745-11	Prostate Adenocarcinoma	Prostate Adenocarcinoma	Prostate	Solid Tissue Normal	Male	TCGA	adjacent	PRAD	PRAD_adjacent
TCGA-EJ-7331-11	Prostate Adenocarcinoma	Prostate Adenocarcinoma	Prostate	Solid Tissue Normal	Male	TCGA	adjacent	PRAD	PRAD_adjacent
TCGA-G9-6363-11	Prostate Adenocarcinoma	Prostate Adenocarcinoma	Prostate	Solid Tissue Normal	Male	TCGA	adjacent	PRAD	PRAD_adjacent
TCGA-EJ-7784-11	Prostate Adenocarcinoma	Prostate Adenocarcinoma	Prostate	Solid Tissue Normal	Male	TCGA	adjacent	PRAD	PRAD_adjacent
TCGA-EJ-7314-11	Prostate Adenocarcinoma	Prostate Adenocarcinoma	Prostate	Solid Tissue Normal	Male	TCGA	adjacent	PRAD	PRAD_adjacent
TCGA-EJ-7786-11	Prostate Adenocarcinoma	Prostate Adenocarcinoma	Prostate	Solid Tissue Normal	Male	TCGA	adjacent	PRAD	PRAD_adjacent
TCGA-HC-7211-11	Prostate Adenocarcinoma	Prostate Adenocarcinoma	Prostate	Solid Tissue Normal	Male	TCGA	adjacent	PRAD	PRAD_adjacent
TCGA-CH-5761-11	Prostate Adenocarcinoma	Prostate Adenocarcinoma	Prostate	Solid Tissue Normal	Male	TCGA	adjacent	PRAD	PRAD_adjacent
TCGA-EJ-7327-11	Prostate Adenocarcinoma	Prostate Adenocarcinoma	Prostate	Solid Tissue Normal	Male	TCGA	adjacent	PRAD	PRAD_adjacent
TCGA-G9-6342-11	Prostate Adenocarcinoma	Prostate Adenocarcinoma	Prostate	Solid Tissue Normal	Male	TCGA	adjacent	PRAD	PRAD_adjacent
TCGA-G9-6496-11	Prostate Adenocarcinoma	Prostate Adenocarcinoma	Prostate	Solid Tissue Normal	Male	TCGA	adjacent	PRAD	PRAD_adjacent
TCGA-HC-7752-11	Prostate Adenocarcinoma	Prostate Adenocarcinoma	Prostate	Solid Tissue Normal	Male	TCGA	adjacent	PRAD	PRAD_adjacent
TCGA-G9-6356-11	Prostate Adenocarcinoma	Prostate Adenocarcinoma	Prostate	Solid Tissue Normal	Male	TCGA	adjacent	PRAD	PRAD_adjacent
TCGA-EJ-7123-11	Prostate Adenocarcinoma	Prostate Adenocarcinoma	Prostate	Solid Tissue Normal	Male	TCGA	adjacent	PRAD	PRAD_adjacent
TCGA-HC-7740-11	Prostate Adenocarcinoma	Prostate Adenocarcinoma	Prostate	Solid Tissue Normal	Male	TCGA	adjacent	PRAD	PRAD_adjacent
TCGA-HC-7738-11	Prostate Adenocarcinoma	Prostate Adenocarcinoma	Prostate	Solid Tissue Normal	Male	TCGA	adjacent	PRAD	PRAD_adjacent
TCGA-HC-7742-11	Prostate Adenocarcinoma	Prostate Adenocarcinoma	Prostate	Solid Tissue Normal	Male	TCGA	adjacent	PRAD	PRAD_adjacent
TCGA-EJ-7321-11	Prostate Adenocarcinoma	Prostate Adenocarcinoma	Prostate	Solid Tissue Normal	Male	TCGA	adjacent	PRAD	PRAD_adjacent
TCGA-G9-6362-11	Prostate Adenocarcinoma	Prostate Adenocarcinoma	Prostate	Solid Tissue Normal	Male	TCGA	adjacent	PRAD	PRAD_adjacent
TCGA-HC-8262-11	Prostate Adenocarcinoma	Prostate Adenocarcinoma	Prostate	Solid Tissue Normal	Male	TCGA	adjacent	PRAD	PRAD_adjacent
TCGA-HC-8258-11	Prostate Adenocarcinoma	Prostate Adenocarcinoma	Prostate	Solid Tissue Normal	Male	TCGA	adjacent	PRAD	PRAD_adjacent
TCGA-HC-7737-11	Prostate Adenocarcinoma	Prostate Adenocarcinoma	Prostate	Solid Tissue Normal	Male	TCGA	adjacent	PRAD	PRAD_adjacent
TCGA-EJ-7785-11	Prostate Adenocarcinoma	Prostate Adenocarcinoma	Prostate	Solid Tissue Normal	Male	TCGA	adjacent	PRAD	PRAD_adjacent
TCGA-EJ-7792-11	Prostate Adenocarcinoma	Prostate Adenocarcinoma	Prostate	Solid Tissue Normal	Male	TCGA	adjacent	PRAD	PRAD_adjacent
TCGA-EJ-7797-11	Prostate Adenocarcinoma	Prostate Adenocarcinoma	Prostate	Solid Tissue Normal	Male	TCGA	adjacent	PRAD	PRAD_adjacent
TCGA-G9-6384-11	Prostate Adenocarcinoma	Prostate Adenocarcinoma	Prostate	Solid Tissue Normal	Male	TCGA	adjacent	PRAD	PRAD_adjacent
TCGA-HC-7819-11	Prostate Adenocarcinoma	Prostate Adenocarcinoma	Prostate	Solid Tissue Normal	Male	TCGA	adjacent	PRAD	PRAD_adjacent
TCGA-EJ-A8FO-11	Prostate Adenocarcinoma	Prostate Adenocarcinoma	Prostate	Solid Tissue Normal	Male	TCGA	adjacent	PRAD	PRAD_adjacent
TCGA-G9-6351-11	Prostate Adenocarcinoma	Prostate Adenocarcinoma	Prostate	Solid Tissue Normal	Male	TCGA	adjacent	PRAD	PRAD_adjacent
TCGA-HC-8259-11	Prostate Adenocarcinoma	Prostate Adenocarcinoma	Prostate	Solid Tissue Normal	Male	TCGA	adjacent	PRAD	PRAD_adjacent
TCGA-EJ-7793-11	Prostate Adenocarcinoma	Prostate Adenocarcinoma	Prostate	Solid Tissue Normal	Male	TCGA	adjacent	PRAD	PRAD_adjacent
TCGA-CH-5769-11	Prostate Adenocarcinoma	Prostate Adenocarcinoma	Prostate	Solid Tissue Normal	Male	TCGA	adjacent	PRAD	PRAD_adjacent
TCGA-EJ-7125-11	Prostate Adenocarcinoma	Prostate Adenocarcinoma	Prostate	Solid Tissue Normal	Male	TCGA	adjacent	PRAD	PRAD_adjacent
TCGA-HC-8260-11	Prostate Adenocarcinoma	Prostate Adenocarcinoma	Prostate	Solid Tissue Normal	Male	TCGA	adjacent	PRAD	PRAD_adjacent
TCGA-XK-AAIW-01	Prostate Adenocarcinoma	Prostate Adenocarcinoma	Prostate	Primary Tumor	Male	TCGA	tumor	PRAD	PRAD_tumor
TCGA-FC-A6HD-01	Prostate Adenocarcinoma	Prostate Adenocarcinoma	Prostate	Primary Tumor	Male	TCGA	tumor	PRAD	PRAD_tumor
TCGA-J4-A67Q-01	Prostate Adenocarcinoma	Prostate Adenocarcinoma	Prostate	Primary Tumor	Male	TCGA	tumor	PRAD	PRAD_tumor
TCGA-VP-A87H-01	Prostate Adenocarcinoma	Prostate Adenocarcinoma	Prostate	Primary Tumor	Male	TCGA	tumor	PRAD	PRAD_tumor
TCGA-KC-A4BR-01	Prostate Adenocarcinoma	Prostate Adenocarcinoma	Prostate	Primary Tumor	Male	TCGA	tumor	PRAD	PRAD_tumor
TCGA-XK-AAIR-01	Prostate Adenocarcinoma	Prostate Adenocarcinoma	Prostate	Primary Tumor	Male	TCGA	tumor	PRAD	PRAD_tumor
TCGA-XK-AAJT-01	Prostate Adenocarcinoma	Prostate Adenocarcinoma	Prostate	Primary Tumor	Male	TCGA	tumor	PRAD	PRAD_tumor
TCGA-FC-A66V-01	Prostate Adenocarcinoma	Prostate Adenocarcinoma	Prostate	Primary Tumor	Male	TCGA	tumor	PRAD	PRAD_tumor
TCGA-HC-7210-01	Prostate Adenocarcinoma	Prostate Adenocarcinoma	Prostate	Primary Tumor	Male	TCGA	tumor	PRAD	PRAD_tumor
TCGA-YL-A8SL-01	Prostate Adenocarcinoma	Prostate Adenocarcinoma	Prostate	Primary Tumor	Male	TCGA	tumor	PRAD	PRAD_tumor
TCGA-CH-5737-01	Prostate Adenocarcinoma	Prostate Adenocarcinoma	Prostate	Primary Tumor	Male	TCGA	tumor	PRAD	PRAD_tumor
TCGA-HC-7233-01	Prostate Adenocarcinoma	Prostate Adenocarcinoma	Prostate	Primary Tumor	Male	TCGA	tumor	PRAD	PRAD_tumor
TCGA-HC-A76W-01	Prostate Adenocarcinoma	Prostate Adenocarcinoma	Prostate	Primary Tumor	Male	TCGA	tumor	PRAD	PRAD_tumor
TCGA-TK-A8OK-01	Prostate Adenocarcinoma	Prostate Adenocarcinoma	Prostate	Primary Tumor	Male	TCGA	tumor	PRAD	PRAD_tumor
TCGA-ZG-A9KY-01	Prostate Adenocarcinoma	Prostate Adenocarcinoma	Prostate	Primary Tumor	Male	TCGA	tumor	PRAD	PRAD_tumor
TCGA-ZG-A9N3-01	Prostate Adenocarcinoma	Prostate Adenocarcinoma	Prostate	Primary Tumor	Male	TCGA	tumor	PRAD	PRAD_tumor
TCGA-ZG-A9NI-01	Prostate Adenocarcinoma	Prostate Adenocarcinoma	Prostate	Primary Tumor	Male	TCGA	tumor	PRAD	PRAD_tumor
TCGA-CH-5738-01	Prostate Adenocarcinoma	Prostate Adenocarcinoma	Prostate	Primary Tumor	Male	TCGA	tumor	PRAD	PRAD_tumor
TCGA-CH-5750-01	Prostate Adenocarcinoma	Prostate Adenocarcinoma	Prostate	Primary Tumor	Male	TCGA	tumor	PRAD	PRAD_tumor
TCGA-CH-5768-01	Prostate Adenocarcinoma	Prostate Adenocarcinoma	Prostate	Primary Tumor	Male	TCGA	tumor	PRAD	PRAD_tumor
TCGA-CH-5791-01	Prostate Adenocarcinoma	Prostate Adenocarcinoma	Prostate	Primary Tumor	Male	TCGA	tumor	PRAD	PRAD_tumor
TCGA-G9-6364-01	Prostate Adenocarcinoma	Prostate Adenocarcinoma	Prostate	Primary Tumor	Male	TCGA	tumor	PRAD	PRAD_tumor
TCGA-HC-7820-01	Prostate Adenocarcinoma	Prostate Adenocarcinoma	Prostate	Primary Tumor	Male	TCGA	tumor	PRAD	PRAD_tumor
TCGA-KK-A5A1-01	Prostate Adenocarcinoma	Prostate Adenocarcinoma	Prostate	Primary Tumor	Male	TCGA	tumor	PRAD	PRAD_tumor
TCGA-Y6-A9XI-01	Prostate Adenocarcinoma	Prostate Adenocarcinoma	Prostate	Primary Tumor	Male	TCGA	tumor	PRAD	PRAD_tumor
TCGA-ZG-A8QW-01	Prostate Adenocarcinoma	Prostate Adenocarcinoma	Prostate	Primary Tumor	Male	TCGA	tumor	PRAD	PRAD_tumor
TCGA-ZG-A9LB-01	Prostate Adenocarcinoma	Prostate Adenocarcinoma	Prostate	Primary Tumor	Male	TCGA	tumor	PRAD	PRAD_tumor
TCGA-ZG-A9LM-01	Prostate Adenocarcinoma	Prostate Adenocarcinoma	Prostate	Primary Tumor	Male	TCGA	tumor	PRAD	PRAD_tumor
TCGA-EJ-7218-01	Prostate Adenocarcinoma	Prostate Adenocarcinoma	Prostate	Primary Tumor	Male	TCGA	tumor	PRAD	PRAD_tumor
TCGA-EJ-7317-01	Prostate Adenocarcinoma	Prostate Adenocarcinoma	Prostate	Primary Tumor	Male	TCGA	tumor	PRAD	PRAD_tumor
TCGA-EJ-7782-01	Prostate Adenocarcinoma	Prostate Adenocarcinoma	Prostate	Primary Tumor	Male	TCGA	tumor	PRAD	PRAD_tumor
TCGA-EJ-A46G-01	Prostate Adenocarcinoma	Prostate Adenocarcinoma	Prostate	Primary Tumor	Male	TCGA	tumor	PRAD	PRAD_tumor
TCGA-G9-6365-01	Prostate Adenocarcinoma	Prostate Adenocarcinoma	Prostate	Primary Tumor	Male	TCGA	tumor	PRAD	PRAD_tumor
TCGA-J4-AATV-01	Prostate Adenocarcinoma	Prostate Adenocarcinoma	Prostate	Primary Tumor	Male	TCGA	tumor	PRAD	PRAD_tumor
TCGA-J9-A52D-01	Prostate Adenocarcinoma	Prostate Adenocarcinoma	Prostate	Primary Tumor	Male	TCGA	tumor	PRAD	PRAD_tumor
TCGA-VN-A943-01	Prostate Adenocarcinoma	Prostate Adenocarcinoma	Prostate	Primary Tumor	Male	TCGA	tumor	PRAD	PRAD_tumor
TCGA-ZG-A9L0-01	Prostate Adenocarcinoma	Prostate Adenocarcinoma	Prostate	Primary Tumor	Male	TCGA	tumor	PRAD	PRAD_tumor
TCGA-2A-A8VX-01	Prostate Adenocarcinoma	Prostate Adenocarcinoma	Prostate	Primary Tumor	Male	TCGA	tumor	PRAD	PRAD_tumor
TCGA-CH-5753-01	Prostate Adenocarcinoma	Prostate Adenocarcinoma	Prostate	Primary Tumor	Male	TCGA	tumor	PRAD	PRAD_tumor
TCGA-EJ-7328-01	Prostate Adenocarcinoma	Prostate Adenocarcinoma	Prostate	Primary Tumor	Male	TCGA	tumor	PRAD	PRAD_tumor
TCGA-EJ-7783-01	Prostate Adenocarcinoma	Prostate Adenocarcinoma	Prostate	Primary Tumor	Male	TCGA	tumor	PRAD	PRAD_tumor
TCGA-EJ-A6RA-01	Prostate Adenocarcinoma	Prostate Adenocarcinoma	Prostate	Primary Tumor	Male	TCGA	tumor	PRAD	PRAD_tumor
TCGA-FC-A4JI-01	Prostate Adenocarcinoma	Prostate Adenocarcinoma	Prostate	Primary Tumor	Male	TCGA	tumor	PRAD	PRAD_tumor
TCGA-HC-7749-01	Prostate Adenocarcinoma	Prostate Adenocarcinoma	Prostate	Primary Tumor	Male	TCGA	tumor	PRAD	PRAD_tumor
TCGA-HC-8257-01	Prostate Adenocarcinoma	Prostate Adenocarcinoma	Prostate	Primary Tumor	Male	TCGA	tumor	PRAD	PRAD_tumor
TCGA-HC-A6AS-01	Prostate Adenocarcinoma	Prostate Adenocarcinoma	Prostate	Primary Tumor	Male	TCGA	tumor	PRAD	PRAD_tumor
TCGA-KK-A8ID-01	Prostate Adenocarcinoma	Prostate Adenocarcinoma	Prostate	Primary Tumor	Male	TCGA	tumor	PRAD	PRAD_tumor
TCGA-M7-A721-01	Prostate Adenocarcinoma	Prostate Adenocarcinoma	Prostate	Primary Tumor	Male	TCGA	tumor	PRAD	PRAD_tumor
TCGA-VP-A879-01	Prostate Adenocarcinoma	Prostate Adenocarcinoma	Prostate	Primary Tumor	Male	TCGA	tumor	PRAD	PRAD_tumor
TCGA-VP-AA1N-01	Prostate Adenocarcinoma	Prostate Adenocarcinoma	Prostate	Primary Tumor	Male	TCGA	tumor	PRAD	PRAD_tumor
TCGA-WW-A8ZI-01	Prostate Adenocarcinoma	Prostate Adenocarcinoma	Prostate	Primary Tumor	Male	TCGA	tumor	PRAD	PRAD_tumor
TCGA-ZG-A9L2-01	Prostate Adenocarcinoma	Prostate Adenocarcinoma	Prostate	Primary Tumor	Male	TCGA	tumor	PRAD	PRAD_tumor
TCGA-2A-A8W3-01	Prostate Adenocarcinoma	Prostate Adenocarcinoma	Prostate	Primary Tumor	Male	TCGA	tumor	PRAD	PRAD_tumor
TCGA-CH-5788-01	Prostate Adenocarcinoma	Prostate Adenocarcinoma	Prostate	Primary Tumor	Male	TCGA	tumor	PRAD	PRAD_tumor
TCGA-EJ-5527-01	Prostate Adenocarcinoma	Prostate Adenocarcinoma	Prostate	Primary Tumor	Male	TCGA	tumor	PRAD	PRAD_tumor
TCGA-EJ-8474-01	Prostate Adenocarcinoma	Prostate Adenocarcinoma	Prostate	Primary Tumor	Male	TCGA	tumor	PRAD	PRAD_tumor
TCGA-HC-7078-01	Prostate Adenocarcinoma	Prostate Adenocarcinoma	Prostate	Primary Tumor	Male	TCGA	tumor	PRAD	PRAD_tumor
TCGA-KK-A6E4-01	Prostate Adenocarcinoma	Prostate Adenocarcinoma	Prostate	Primary Tumor	Male	TCGA	tumor	PRAD	PRAD_tumor
TCGA-KK-A6E6-01	Prostate Adenocarcinoma	Prostate Adenocarcinoma	Prostate	Primary Tumor	Male	TCGA	tumor	PRAD	PRAD_tumor
TCGA-KK-A8I8-01	Prostate Adenocarcinoma	Prostate Adenocarcinoma	Prostate	Primary Tumor	Male	TCGA	tumor	PRAD	PRAD_tumor
TCGA-KK-A8IA-01	Prostate Adenocarcinoma	Prostate Adenocarcinoma	Prostate	Primary Tumor	Male	TCGA	tumor	PRAD	PRAD_tumor
TCGA-YL-A8SA-01	Prostate Adenocarcinoma	Prostate Adenocarcinoma	Prostate	Primary Tumor	Male	TCGA	tumor	PRAD	PRAD_tumor
TCGA-YL-A8SH-01	Prostate Adenocarcinoma	Prostate Adenocarcinoma	Prostate	Primary Tumor	Male	TCGA	tumor	PRAD	PRAD_tumor
TCGA-YL-A8SI-01	Prostate Adenocarcinoma	Prostate Adenocarcinoma	Prostate	Primary Tumor	Male	TCGA	tumor	PRAD	PRAD_tumor
TCGA-ZG-A9MC-01	Prostate Adenocarcinoma	Prostate Adenocarcinoma	Prostate	Primary Tumor	Male	TCGA	tumor	PRAD	PRAD_tumor
TCGA-CH-5745-01	Prostate Adenocarcinoma	Prostate Adenocarcinoma	Prostate	Primary Tumor	Male	TCGA	tumor	PRAD	PRAD_tumor
TCGA-CH-5751-01	Prostate Adenocarcinoma	Prostate Adenocarcinoma	Prostate	Primary Tumor	Male	TCGA	tumor	PRAD	PRAD_tumor
TCGA-EJ-5495-01	Prostate Adenocarcinoma	Prostate Adenocarcinoma	Prostate	Primary Tumor	Male	TCGA	tumor	PRAD	PRAD_tumor
TCGA-EJ-7315-01	Prostate Adenocarcinoma	Prostate Adenocarcinoma	Prostate	Primary Tumor	Male	TCGA	tumor	PRAD	PRAD_tumor
TCGA-EJ-7330-01	Prostate Adenocarcinoma	Prostate Adenocarcinoma	Prostate	Primary Tumor	Male	TCGA	tumor	PRAD	PRAD_tumor
TCGA-FC-A8O0-01	Prostate Adenocarcinoma	Prostate Adenocarcinoma	Prostate	Primary Tumor	Male	TCGA	tumor	PRAD	PRAD_tumor
TCGA-G9-6348-01	Prostate Adenocarcinoma	Prostate Adenocarcinoma	Prostate	Primary Tumor	Male	TCGA	tumor	PRAD	PRAD_tumor
TCGA-G9-6373-01	Prostate Adenocarcinoma	Prostate Adenocarcinoma	Prostate	Primary Tumor	Male	TCGA	tumor	PRAD	PRAD_tumor
TCGA-G9-6379-01	Prostate Adenocarcinoma	Prostate Adenocarcinoma	Prostate	Primary Tumor	Male	TCGA	tumor	PRAD	PRAD_tumor
TCGA-H9-7775-01	Prostate Adenocarcinoma	Prostate Adenocarcinoma	Prostate	Primary Tumor	Male	TCGA	tumor	PRAD	PRAD_tumor
TCGA-HC-A8D1-01	Prostate Adenocarcinoma	Prostate Adenocarcinoma	Prostate	Primary Tumor	Male	TCGA	tumor	PRAD	PRAD_tumor
TCGA-J4-A67K-01	Prostate Adenocarcinoma	Prostate Adenocarcinoma	Prostate	Primary Tumor	Male	TCGA	tumor	PRAD	PRAD_tumor
TCGA-J4-A6G1-01	Prostate Adenocarcinoma	Prostate Adenocarcinoma	Prostate	Primary Tumor	Male	TCGA	tumor	PRAD	PRAD_tumor
TCGA-J4-A83J-01	Prostate Adenocarcinoma	Prostate Adenocarcinoma	Prostate	Primary Tumor	Male	TCGA	tumor	PRAD	PRAD_tumor
TCGA-KK-A6E8-01	Prostate Adenocarcinoma	Prostate Adenocarcinoma	Prostate	Primary Tumor	Male	TCGA	tumor	PRAD	PRAD_tumor
TCGA-KK-A7B2-01	Prostate Adenocarcinoma	Prostate Adenocarcinoma	Prostate	Primary Tumor	Male	TCGA	tumor	PRAD	PRAD_tumor
TCGA-V1-A9ZI-01	Prostate Adenocarcinoma	Prostate Adenocarcinoma	Prostate	Primary Tumor	Male	TCGA	tumor	PRAD	PRAD_tumor
TCGA-V1-A9ZK-01	Prostate Adenocarcinoma	Prostate Adenocarcinoma	Prostate	Primary Tumor	Male	TCGA	tumor	PRAD	PRAD_tumor
TCGA-V1-A9ZR-01	Prostate Adenocarcinoma	Prostate Adenocarcinoma	Prostate	Primary Tumor	Male	TCGA	tumor	PRAD	PRAD_tumor
TCGA-XA-A8JR-01	Prostate Adenocarcinoma	Prostate Adenocarcinoma	Prostate	Primary Tumor	Male	TCGA	tumor	PRAD	PRAD_tumor
TCGA-YL-A8S8-01	Prostate Adenocarcinoma	Prostate Adenocarcinoma	Prostate	Primary Tumor	Male	TCGA	tumor	PRAD	PRAD_tumor
TCGA-YL-A9WX-01	Prostate Adenocarcinoma	Prostate Adenocarcinoma	Prostate	Primary Tumor	Male	TCGA	tumor	PRAD	PRAD_tumor
TCGA-EJ-5506-01	Prostate Adenocarcinoma	Prostate Adenocarcinoma	Prostate	Primary Tumor	Male	TCGA	tumor	PRAD	PRAD_tumor
TCGA-EJ-5525-01	Prostate Adenocarcinoma	Prostate Adenocarcinoma	Prostate	Primary Tumor	Male	TCGA	tumor	PRAD	PRAD_tumor
TCGA-EJ-7791-01	Prostate Adenocarcinoma	Prostate Adenocarcinoma	Prostate	Primary Tumor	Male	TCGA	tumor	PRAD	PRAD_tumor
TCGA-EJ-7794-01	Prostate Adenocarcinoma	Prostate Adenocarcinoma	Prostate	Primary Tumor	Male	TCGA	tumor	PRAD	PRAD_tumor
TCGA-EJ-A65E-01	Prostate Adenocarcinoma	Prostate Adenocarcinoma	Prostate	Primary Tumor	Male	TCGA	tumor	PRAD	PRAD_tumor
TCGA-G9-6329-01	Prostate Adenocarcinoma	Prostate Adenocarcinoma	Prostate	Primary Tumor	Male	TCGA	tumor	PRAD	PRAD_tumor
TCGA-HC-A631-01	Prostate Adenocarcinoma	Prostate Adenocarcinoma	Prostate	Primary Tumor	Male	TCGA	tumor	PRAD	PRAD_tumor
TCGA-HC-A6AN-01	Prostate Adenocarcinoma	Prostate Adenocarcinoma	Prostate	Primary Tumor	Male	TCGA	tumor	PRAD	PRAD_tumor
TCGA-KC-A7F3-01	Prostate Adenocarcinoma	Prostate Adenocarcinoma	Prostate	Primary Tumor	Male	TCGA	tumor	PRAD	PRAD_tumor
TCGA-KK-A7B0-01	Prostate Adenocarcinoma	Prostate Adenocarcinoma	Prostate	Primary Tumor	Male	TCGA	tumor	PRAD	PRAD_tumor
TCGA-V1-A9OQ-01	Prostate Adenocarcinoma	Prostate Adenocarcinoma	Prostate	Primary Tumor	Male	TCGA	tumor	PRAD	PRAD_tumor
TCGA-VP-A875-01	Prostate Adenocarcinoma	Prostate Adenocarcinoma	Prostate	Primary Tumor	Male	TCGA	tumor	PRAD	PRAD_tumor
TCGA-VP-A87C-01	Prostate Adenocarcinoma	Prostate Adenocarcinoma	Prostate	Primary Tumor	Male	TCGA	tumor	PRAD	PRAD_tumor
TCGA-XJ-A83F-01	Prostate Adenocarcinoma	Prostate Adenocarcinoma	Prostate	Primary Tumor	Male	TCGA	tumor	PRAD	PRAD_tumor
TCGA-XQ-A8TB-01	Prostate Adenocarcinoma	Prostate Adenocarcinoma	Prostate	Primary Tumor	Male	TCGA	tumor	PRAD	PRAD_tumor
TCGA-YJ-A8SW-01	Prostate Adenocarcinoma	Prostate Adenocarcinoma	Prostate	Primary Tumor	Male	TCGA	tumor	PRAD	PRAD_tumor
TCGA-YL-A8HO-01	Prostate Adenocarcinoma	Prostate Adenocarcinoma	Prostate	Primary Tumor	Male	TCGA	tumor	PRAD	PRAD_tumor
TCGA-YL-A8SK-01	Prostate Adenocarcinoma	Prostate Adenocarcinoma	Prostate	Primary Tumor	Male	TCGA	tumor	PRAD	PRAD_tumor
TCGA-YL-A9WH-01	Prostate Adenocarcinoma	Prostate Adenocarcinoma	Prostate	Primary Tumor	Male	TCGA	tumor	PRAD	PRAD_tumor
TCGA-ZG-A8QY-01	Prostate Adenocarcinoma	Prostate Adenocarcinoma	Prostate	Primary Tumor	Male	TCGA	tumor	PRAD	PRAD_tumor
TCGA-ZG-A9LU-01	Prostate Adenocarcinoma	Prostate Adenocarcinoma	Prostate	Primary Tumor	Male	TCGA	tumor	PRAD	PRAD_tumor
TCGA-CH-5743-01	Prostate Adenocarcinoma	Prostate Adenocarcinoma	Prostate	Primary Tumor	Male	TCGA	tumor	PRAD	PRAD_tumor
TCGA-CH-5752-01	Prostate Adenocarcinoma	Prostate Adenocarcinoma	Prostate	Primary Tumor	Male	TCGA	tumor	PRAD	PRAD_tumor
TCGA-CH-5763-01	Prostate Adenocarcinoma	Prostate Adenocarcinoma	Prostate	Primary Tumor	Male	TCGA	tumor	PRAD	PRAD_tumor
TCGA-CH-5764-01	Prostate Adenocarcinoma	Prostate Adenocarcinoma	Prostate	Primary Tumor	Male	TCGA	tumor	PRAD	PRAD_tumor
TCGA-CH-5767-01	Prostate Adenocarcinoma	Prostate Adenocarcinoma	Prostate	Primary Tumor	Male	TCGA	tumor	PRAD	PRAD_tumor
TCGA-EJ-5514-01	Prostate Adenocarcinoma	Prostate Adenocarcinoma	Prostate	Primary Tumor	Male	TCGA	tumor	PRAD	PRAD_tumor
TCGA-EJ-5518-01	Prostate Adenocarcinoma	Prostate Adenocarcinoma	Prostate	Primary Tumor	Male	TCGA	tumor	PRAD	PRAD_tumor
TCGA-EJ-7789-01	Prostate Adenocarcinoma	Prostate Adenocarcinoma	Prostate	Primary Tumor	Male	TCGA	tumor	PRAD	PRAD_tumor
TCGA-EJ-A46B-01	Prostate Adenocarcinoma	Prostate Adenocarcinoma	Prostate	Primary Tumor	Male	TCGA	tumor	PRAD	PRAD_tumor
TCGA-EJ-A65D-01	Prostate Adenocarcinoma	Prostate Adenocarcinoma	Prostate	Primary Tumor	Male	TCGA	tumor	PRAD	PRAD_tumor
TCGA-EJ-A8FS-01	Prostate Adenocarcinoma	Prostate Adenocarcinoma	Prostate	Primary Tumor	Male	TCGA	tumor	PRAD	PRAD_tumor
TCGA-G9-6333-01	Prostate Adenocarcinoma	Prostate Adenocarcinoma	Prostate	Primary Tumor	Male	TCGA	tumor	PRAD	PRAD_tumor
TCGA-G9-6385-01	Prostate Adenocarcinoma	Prostate Adenocarcinoma	Prostate	Primary Tumor	Male	TCGA	tumor	PRAD	PRAD_tumor
TCGA-G9-6494-01	Prostate Adenocarcinoma	Prostate Adenocarcinoma	Prostate	Primary Tumor	Male	TCGA	tumor	PRAD	PRAD_tumor
TCGA-G9-6499-01	Prostate Adenocarcinoma	Prostate Adenocarcinoma	Prostate	Primary Tumor	Male	TCGA	tumor	PRAD	PRAD_tumor
TCGA-G9-7510-01	Prostate Adenocarcinoma	Prostate Adenocarcinoma	Prostate	Primary Tumor	Male	TCGA	tumor	PRAD	PRAD_tumor
TCGA-HC-7080-01	Prostate Adenocarcinoma	Prostate Adenocarcinoma	Prostate	Primary Tumor	Male	TCGA	tumor	PRAD	PRAD_tumor
TCGA-HC-7231-01	Prostate Adenocarcinoma	Prostate Adenocarcinoma	Prostate	Primary Tumor	Male	TCGA	tumor	PRAD	PRAD_tumor
TCGA-HC-7232-01	Prostate Adenocarcinoma	Prostate Adenocarcinoma	Prostate	Primary Tumor	Male	TCGA	tumor	PRAD	PRAD_tumor
TCGA-HC-7818-01	Prostate Adenocarcinoma	Prostate Adenocarcinoma	Prostate	Primary Tumor	Male	TCGA	tumor	PRAD	PRAD_tumor
TCGA-HC-8265-01	Prostate Adenocarcinoma	Prostate Adenocarcinoma	Prostate	Primary Tumor	Male	TCGA	tumor	PRAD	PRAD_tumor
TCGA-J4-AATZ-01	Prostate Adenocarcinoma	Prostate Adenocarcinoma	Prostate	Primary Tumor	Male	TCGA	tumor	PRAD	PRAD_tumor
TCGA-J9-A8CK-01	Prostate Adenocarcinoma	Prostate Adenocarcinoma	Prostate	Primary Tumor	Male	TCGA	tumor	PRAD	PRAD_tumor
TCGA-J9-A8CL-01	Prostate Adenocarcinoma	Prostate Adenocarcinoma	Prostate	Primary Tumor	Male	TCGA	tumor	PRAD	PRAD_tumor
TCGA-J9-A8CM-01	Prostate Adenocarcinoma	Prostate Adenocarcinoma	Prostate	Primary Tumor	Male	TCGA	tumor	PRAD	PRAD_tumor
TCGA-J9-A8CP-01	Prostate Adenocarcinoma	Prostate Adenocarcinoma	Prostate	Primary Tumor	Male	TCGA	tumor	PRAD	PRAD_tumor
TCGA-KC-A4BV-01	Prostate Adenocarcinoma	Prostate Adenocarcinoma	Prostate	Primary Tumor	Male	TCGA	tumor	PRAD	PRAD_tumor
TCGA-KK-A59Z-01	Prostate Adenocarcinoma	Prostate Adenocarcinoma	Prostate	Primary Tumor	Male	TCGA	tumor	PRAD	PRAD_tumor
TCGA-QU-A6IP-01	Prostate Adenocarcinoma	Prostate Adenocarcinoma	Prostate	Primary Tumor	Male	TCGA	tumor	PRAD	PRAD_tumor
TCGA-XK-AAJP-01	Prostate Adenocarcinoma	Prostate Adenocarcinoma	Prostate	Primary Tumor	Male	TCGA	tumor	PRAD	PRAD_tumor
TCGA-YL-A8HM-01	Prostate Adenocarcinoma	Prostate Adenocarcinoma	Prostate	Primary Tumor	Male	TCGA	tumor	PRAD	PRAD_tumor
TCGA-YL-A8SC-01	Prostate Adenocarcinoma	Prostate Adenocarcinoma	Prostate	Primary Tumor	Male	TCGA	tumor	PRAD	PRAD_tumor
TCGA-ZG-A9L1-01	Prostate Adenocarcinoma	Prostate Adenocarcinoma	Prostate	Primary Tumor	Male	TCGA	tumor	PRAD	PRAD_tumor
TCGA-ZG-A9LZ-01	Prostate Adenocarcinoma	Prostate Adenocarcinoma	Prostate	Primary Tumor	Male	TCGA	tumor	PRAD	PRAD_tumor
TCGA-CH-5739-01	Prostate Adenocarcinoma	Prostate Adenocarcinoma	Prostate	Primary Tumor	Male	TCGA	tumor	PRAD	PRAD_tumor
TCGA-CH-5754-01	Prostate Adenocarcinoma	Prostate Adenocarcinoma	Prostate	Primary Tumor	Male	TCGA	tumor	PRAD	PRAD_tumor
TCGA-CH-5794-01	Prostate Adenocarcinoma	Prostate Adenocarcinoma	Prostate	Primary Tumor	Male	TCGA	tumor	PRAD	PRAD_tumor
TCGA-EJ-5504-01	Prostate Adenocarcinoma	Prostate Adenocarcinoma	Prostate	Primary Tumor	Male	TCGA	tumor	PRAD	PRAD_tumor
TCGA-EJ-5508-01	Prostate Adenocarcinoma	Prostate Adenocarcinoma	Prostate	Primary Tumor	Male	TCGA	tumor	PRAD	PRAD_tumor
TCGA-EJ-7115-01	Prostate Adenocarcinoma	Prostate Adenocarcinoma	Prostate	Primary Tumor	Male	TCGA	tumor	PRAD	PRAD_tumor
TCGA-EJ-7781-01	Prostate Adenocarcinoma	Prostate Adenocarcinoma	Prostate	Primary Tumor	Male	TCGA	tumor	PRAD	PRAD_tumor
TCGA-EJ-A65M-01	Prostate Adenocarcinoma	Prostate Adenocarcinoma	Prostate	Primary Tumor	Male	TCGA	tumor	PRAD	PRAD_tumor
TCGA-HC-7745-01	Prostate Adenocarcinoma	Prostate Adenocarcinoma	Prostate	Primary Tumor	Male	TCGA	tumor	PRAD	PRAD_tumor
TCGA-J4-A67R-01	Prostate Adenocarcinoma	Prostate Adenocarcinoma	Prostate	Primary Tumor	Male	TCGA	tumor	PRAD	PRAD_tumor
TCGA-J9-A52E-01	Prostate Adenocarcinoma	Prostate Adenocarcinoma	Prostate	Primary Tumor	Male	TCGA	tumor	PRAD	PRAD_tumor
TCGA-KC-A4BL-01	Prostate Adenocarcinoma	Prostate Adenocarcinoma	Prostate	Primary Tumor	Male	TCGA	tumor	PRAD	PRAD_tumor
TCGA-KK-A7B1-01	Prostate Adenocarcinoma	Prostate Adenocarcinoma	Prostate	Primary Tumor	Male	TCGA	tumor	PRAD	PRAD_tumor
TCGA-KK-A8IB-01	Prostate Adenocarcinoma	Prostate Adenocarcinoma	Prostate	Primary Tumor	Male	TCGA	tumor	PRAD	PRAD_tumor
TCGA-KK-A8IL-01	Prostate Adenocarcinoma	Prostate Adenocarcinoma	Prostate	Primary Tumor	Male	TCGA	tumor	PRAD	PRAD_tumor
TCGA-M7-A722-01	Prostate Adenocarcinoma	Prostate Adenocarcinoma	Prostate	Primary Tumor	Male	TCGA	tumor	PRAD	PRAD_tumor
TCGA-V1-A8MF-01	Prostate Adenocarcinoma	Prostate Adenocarcinoma	Prostate	Primary Tumor	Male	TCGA	tumor	PRAD	PRAD_tumor
TCGA-V1-A9OL-01	Prostate Adenocarcinoma	Prostate Adenocarcinoma	Prostate	Primary Tumor	Male	TCGA	tumor	PRAD	PRAD_tumor
TCGA-X4-A8KQ-01	Prostate Adenocarcinoma	Prostate Adenocarcinoma	Prostate	Primary Tumor	Male	TCGA	tumor	PRAD	PRAD_tumor
TCGA-XK-AAJU-01	Prostate Adenocarcinoma	Prostate Adenocarcinoma	Prostate	Primary Tumor	Male	TCGA	tumor	PRAD	PRAD_tumor
TCGA-Y6-A8TL-01	Prostate Adenocarcinoma	Prostate Adenocarcinoma	Prostate	Primary Tumor	Male	TCGA	tumor	PRAD	PRAD_tumor
TCGA-ZG-A8QZ-01	Prostate Adenocarcinoma	Prostate Adenocarcinoma	Prostate	Primary Tumor	Male	TCGA	tumor	PRAD	PRAD_tumor
TCGA-ZG-A9M4-01	Prostate Adenocarcinoma	Prostate Adenocarcinoma	Prostate	Primary Tumor	Male	TCGA	tumor	PRAD	PRAD_tumor
TCGA-4L-AA1F-01	Prostate Adenocarcinoma	Prostate Adenocarcinoma	Prostate	Primary Tumor	Male	TCGA	tumor	PRAD	PRAD_tumor
TCGA-CH-5744-01	Prostate Adenocarcinoma	Prostate Adenocarcinoma	Prostate	Primary Tumor	Male	TCGA	tumor	PRAD	PRAD_tumor
TCGA-CH-5748-01	Prostate Adenocarcinoma	Prostate Adenocarcinoma	Prostate	Primary Tumor	Male	TCGA	tumor	PRAD	PRAD_tumor
TCGA-CH-5790-01	Prostate Adenocarcinoma	Prostate Adenocarcinoma	Prostate	Primary Tumor	Male	TCGA	tumor	PRAD	PRAD_tumor
TCGA-EJ-5519-01	Prostate Adenocarcinoma	Prostate Adenocarcinoma	Prostate	Primary Tumor	Male	TCGA	tumor	PRAD	PRAD_tumor
TCGA-EJ-7331-01	Prostate Adenocarcinoma	Prostate Adenocarcinoma	Prostate	Primary Tumor	Male	TCGA	tumor	PRAD	PRAD_tumor
TCGA-EJ-A6RC-01	Prostate Adenocarcinoma	Prostate Adenocarcinoma	Prostate	Primary Tumor	Male	TCGA	tumor	PRAD	PRAD_tumor
TCGA-EJ-A7NG-01	Prostate Adenocarcinoma	Prostate Adenocarcinoma	Prostate	Primary Tumor	Male	TCGA	tumor	PRAD	PRAD_tumor
TCGA-EJ-A7NM-01	Prostate Adenocarcinoma	Prostate Adenocarcinoma	Prostate	Primary Tumor	Male	TCGA	tumor	PRAD	PRAD_tumor
TCGA-EJ-A8FU-01	Prostate Adenocarcinoma	Prostate Adenocarcinoma	Prostate	Primary Tumor	Male	TCGA	tumor	PRAD	PRAD_tumor
TCGA-G9-6363-01	Prostate Adenocarcinoma	Prostate Adenocarcinoma	Prostate	Primary Tumor	Male	TCGA	tumor	PRAD	PRAD_tumor
TCGA-G9-7525-01	Prostate Adenocarcinoma	Prostate Adenocarcinoma	Prostate	Primary Tumor	Male	TCGA	tumor	PRAD	PRAD_tumor
TCGA-HC-7077-01	Prostate Adenocarcinoma	Prostate Adenocarcinoma	Prostate	Primary Tumor	Male	TCGA	tumor	PRAD	PRAD_tumor
TCGA-HC-A6AL-01	Prostate Adenocarcinoma	Prostate Adenocarcinoma	Prostate	Primary Tumor	Male	TCGA	tumor	PRAD	PRAD_tumor
TCGA-HC-A9TE-01	Prostate Adenocarcinoma	Prostate Adenocarcinoma	Prostate	Primary Tumor	Male	TCGA	tumor	PRAD	PRAD_tumor
TCGA-J4-A83M-01	Prostate Adenocarcinoma	Prostate Adenocarcinoma	Prostate	Primary Tumor	Male	TCGA	tumor	PRAD	PRAD_tumor
TCGA-KK-A59V-01	Prostate Adenocarcinoma	Prostate Adenocarcinoma	Prostate	Primary Tumor	Male	TCGA	tumor	PRAD	PRAD_tumor
TCGA-KK-A7B4-01	Prostate Adenocarcinoma	Prostate Adenocarcinoma	Prostate	Primary Tumor	Male	TCGA	tumor	PRAD	PRAD_tumor
TCGA-KK-A8I4-01	Prostate Adenocarcinoma	Prostate Adenocarcinoma	Prostate	Primary Tumor	Male	TCGA	tumor	PRAD	PRAD_tumor
TCGA-M7-A724-01	Prostate Adenocarcinoma	Prostate Adenocarcinoma	Prostate	Primary Tumor	Male	TCGA	tumor	PRAD	PRAD_tumor
TCGA-QU-A6IL-01	Prostate Adenocarcinoma	Prostate Adenocarcinoma	Prostate	Primary Tumor	Male	TCGA	tumor	PRAD	PRAD_tumor
TCGA-TP-A8TT-01	Prostate Adenocarcinoma	Prostate Adenocarcinoma	Prostate	Primary Tumor	Male	TCGA	tumor	PRAD	PRAD_tumor
TCGA-V1-A8WL-01	Prostate Adenocarcinoma	Prostate Adenocarcinoma	Prostate	Primary Tumor	Male	TCGA	tumor	PRAD	PRAD_tumor
TCGA-V1-A9O5-01	Prostate Adenocarcinoma	Prostate Adenocarcinoma	Prostate	Primary Tumor	Male	TCGA	tumor	PRAD	PRAD_tumor
TCGA-V1-A9ZG-01	Prostate Adenocarcinoma	Prostate Adenocarcinoma	Prostate	Primary Tumor	Male	TCGA	tumor	PRAD	PRAD_tumor
TCGA-YL-A8SO-01	Prostate Adenocarcinoma	Prostate Adenocarcinoma	Prostate	Primary Tumor	Male	TCGA	tumor	PRAD	PRAD_tumor
TCGA-YL-A8SR-01	Prostate Adenocarcinoma	Prostate Adenocarcinoma	Prostate	Primary Tumor	Male	TCGA	tumor	PRAD	PRAD_tumor
TCGA-ZG-A9L6-01	Prostate Adenocarcinoma	Prostate Adenocarcinoma	Prostate	Primary Tumor	Male	TCGA	tumor	PRAD	PRAD_tumor
TCGA-ZG-A9LS-01	Prostate Adenocarcinoma	Prostate Adenocarcinoma	Prostate	Primary Tumor	Male	TCGA	tumor	PRAD	PRAD_tumor
TCGA-CH-5771-01	Prostate Adenocarcinoma	Prostate Adenocarcinoma	Prostate	Primary Tumor	Male	TCGA	tumor	PRAD	PRAD_tumor
TCGA-CH-5772-01	Prostate Adenocarcinoma	Prostate Adenocarcinoma	Prostate	Primary Tumor	Male	TCGA	tumor	PRAD	PRAD_tumor
TCGA-EJ-5509-01	Prostate Adenocarcinoma	Prostate Adenocarcinoma	Prostate	Primary Tumor	Male	TCGA	tumor	PRAD	PRAD_tumor
TCGA-EJ-5521-01	Prostate Adenocarcinoma	Prostate Adenocarcinoma	Prostate	Primary Tumor	Male	TCGA	tumor	PRAD	PRAD_tumor
TCGA-EJ-7325-01	Prostate Adenocarcinoma	Prostate Adenocarcinoma	Prostate	Primary Tumor	Male	TCGA	tumor	PRAD	PRAD_tumor
TCGA-EJ-7784-01	Prostate Adenocarcinoma	Prostate Adenocarcinoma	Prostate	Primary Tumor	Male	TCGA	tumor	PRAD	PRAD_tumor
TCGA-EJ-8468-01	Prostate Adenocarcinoma	Prostate Adenocarcinoma	Prostate	Primary Tumor	Male	TCGA	tumor	PRAD	PRAD_tumor
TCGA-EJ-8472-01	Prostate Adenocarcinoma	Prostate Adenocarcinoma	Prostate	Primary Tumor	Male	TCGA	tumor	PRAD	PRAD_tumor
TCGA-H9-A6BY-01	Prostate Adenocarcinoma	Prostate Adenocarcinoma	Prostate	Primary Tumor	Male	TCGA	tumor	PRAD	PRAD_tumor
TCGA-HC-7075-01	Prostate Adenocarcinoma	Prostate Adenocarcinoma	Prostate	Primary Tumor	Male	TCGA	tumor	PRAD	PRAD_tumor
TCGA-HC-A8CY-01	Prostate Adenocarcinoma	Prostate Adenocarcinoma	Prostate	Primary Tumor	Male	TCGA	tumor	PRAD	PRAD_tumor
TCGA-J4-A67S-01	Prostate Adenocarcinoma	Prostate Adenocarcinoma	Prostate	Primary Tumor	Male	TCGA	tumor	PRAD	PRAD_tumor
TCGA-J4-A67T-01	Prostate Adenocarcinoma	Prostate Adenocarcinoma	Prostate	Primary Tumor	Male	TCGA	tumor	PRAD	PRAD_tumor
TCGA-J4-A83I-01	Prostate Adenocarcinoma	Prostate Adenocarcinoma	Prostate	Primary Tumor	Male	TCGA	tumor	PRAD	PRAD_tumor
TCGA-KC-A7F6-01	Prostate Adenocarcinoma	Prostate Adenocarcinoma	Prostate	Primary Tumor	Male	TCGA	tumor	PRAD	PRAD_tumor
TCGA-KC-A7FA-01	Prostate Adenocarcinoma	Prostate Adenocarcinoma	Prostate	Primary Tumor	Male	TCGA	tumor	PRAD	PRAD_tumor
TCGA-KK-A6E5-01	Prostate Adenocarcinoma	Prostate Adenocarcinoma	Prostate	Primary Tumor	Male	TCGA	tumor	PRAD	PRAD_tumor
TCGA-KK-A7AU-01	Prostate Adenocarcinoma	Prostate Adenocarcinoma	Prostate	Primary Tumor	Male	TCGA	tumor	PRAD	PRAD_tumor
TCGA-V1-A8ML-01	Prostate Adenocarcinoma	Prostate Adenocarcinoma	Prostate	Primary Tumor	Male	TCGA	tumor	PRAD	PRAD_tumor
TCGA-V1-A9OH-01	Prostate Adenocarcinoma	Prostate Adenocarcinoma	Prostate	Primary Tumor	Male	TCGA	tumor	PRAD	PRAD_tumor
TCGA-V1-A9Z9-01	Prostate Adenocarcinoma	Prostate Adenocarcinoma	Prostate	Primary Tumor	Male	TCGA	tumor	PRAD	PRAD_tumor
TCGA-VP-A87B-01	Prostate Adenocarcinoma	Prostate Adenocarcinoma	Prostate	Primary Tumor	Male	TCGA	tumor	PRAD	PRAD_tumor
TCGA-VP-A87K-01	Prostate Adenocarcinoma	Prostate Adenocarcinoma	Prostate	Primary Tumor	Male	TCGA	tumor	PRAD	PRAD_tumor
TCGA-XJ-A9DK-01	Prostate Adenocarcinoma	Prostate Adenocarcinoma	Prostate	Primary Tumor	Male	TCGA	tumor	PRAD	PRAD_tumor
TCGA-XK-AAIV-01	Prostate Adenocarcinoma	Prostate Adenocarcinoma	Prostate	Primary Tumor	Male	TCGA	tumor	PRAD	PRAD_tumor
TCGA-YL-A8S9-01	Prostate Adenocarcinoma	Prostate Adenocarcinoma	Prostate	Primary Tumor	Male	TCGA	tumor	PRAD	PRAD_tumor
TCGA-YL-A9WI-01	Prostate Adenocarcinoma	Prostate Adenocarcinoma	Prostate	Primary Tumor	Male	TCGA	tumor	PRAD	PRAD_tumor
TCGA-YL-A9WK-01	Prostate Adenocarcinoma	Prostate Adenocarcinoma	Prostate	Primary Tumor	Male	TCGA	tumor	PRAD	PRAD_tumor
TCGA-EJ-5531-01	Prostate Adenocarcinoma	Prostate Adenocarcinoma	Prostate	Primary Tumor	Male	TCGA	tumor	PRAD	PRAD_tumor
TCGA-EJ-7314-01	Prostate Adenocarcinoma	Prostate Adenocarcinoma	Prostate	Primary Tumor	Male	TCGA	tumor	PRAD	PRAD_tumor
TCGA-EJ-7786-01	Prostate Adenocarcinoma	Prostate Adenocarcinoma	Prostate	Primary Tumor	Male	TCGA	tumor	PRAD	PRAD_tumor
TCGA-EJ-A65J-01	Prostate Adenocarcinoma	Prostate Adenocarcinoma	Prostate	Primary Tumor	Male	TCGA	tumor	PRAD	PRAD_tumor
TCGA-FC-7961-01	Prostate Adenocarcinoma	Prostate Adenocarcinoma	Prostate	Primary Tumor	Male	TCGA	tumor	PRAD	PRAD_tumor
TCGA-G9-6343-01	Prostate Adenocarcinoma	Prostate Adenocarcinoma	Prostate	Primary Tumor	Male	TCGA	tumor	PRAD	PRAD_tumor
TCGA-G9-A9S4-01	Prostate Adenocarcinoma	Prostate Adenocarcinoma	Prostate	Primary Tumor	Male	TCGA	tumor	PRAD	PRAD_tumor
TCGA-HC-7081-01	Prostate Adenocarcinoma	Prostate Adenocarcinoma	Prostate	Primary Tumor	Male	TCGA	tumor	PRAD	PRAD_tumor
TCGA-HC-7211-01	Prostate Adenocarcinoma	Prostate Adenocarcinoma	Prostate	Primary Tumor	Male	TCGA	tumor	PRAD	PRAD_tumor
TCGA-HC-A76X-01	Prostate Adenocarcinoma	Prostate Adenocarcinoma	Prostate	Primary Tumor	Male	TCGA	tumor	PRAD	PRAD_tumor
TCGA-HI-7168-01	Prostate Adenocarcinoma	Prostate Adenocarcinoma	Prostate	Primary Tumor	Male	TCGA	tumor	PRAD	PRAD_tumor
TCGA-J9-A52B-01	Prostate Adenocarcinoma	Prostate Adenocarcinoma	Prostate	Primary Tumor	Male	TCGA	tumor	PRAD	PRAD_tumor
TCGA-KC-A7FD-01	Prostate Adenocarcinoma	Prostate Adenocarcinoma	Prostate	Primary Tumor	Male	TCGA	tumor	PRAD	PRAD_tumor
TCGA-KC-A7FE-01	Prostate Adenocarcinoma	Prostate Adenocarcinoma	Prostate	Primary Tumor	Male	TCGA	tumor	PRAD	PRAD_tumor
TCGA-KK-A7AQ-01	Prostate Adenocarcinoma	Prostate Adenocarcinoma	Prostate	Primary Tumor	Male	TCGA	tumor	PRAD	PRAD_tumor
TCGA-KK-A7B3-01	Prostate Adenocarcinoma	Prostate Adenocarcinoma	Prostate	Primary Tumor	Male	TCGA	tumor	PRAD	PRAD_tumor
TCGA-M7-A71Z-01	Prostate Adenocarcinoma	Prostate Adenocarcinoma	Prostate	Primary Tumor	Male	TCGA	tumor	PRAD	PRAD_tumor
TCGA-TP-A8TV-01	Prostate Adenocarcinoma	Prostate Adenocarcinoma	Prostate	Primary Tumor	Male	TCGA	tumor	PRAD	PRAD_tumor
TCGA-VN-A88N-01	Prostate Adenocarcinoma	Prostate Adenocarcinoma	Prostate	Primary Tumor	Male	TCGA	tumor	PRAD	PRAD_tumor
TCGA-XJ-A9DI-01	Prostate Adenocarcinoma	Prostate Adenocarcinoma	Prostate	Primary Tumor	Male	TCGA	tumor	PRAD	PRAD_tumor
TCGA-XK-AAJA-01	Prostate Adenocarcinoma	Prostate Adenocarcinoma	Prostate	Primary Tumor	Male	TCGA	tumor	PRAD	PRAD_tumor
TCGA-XK-AAK1-01	Prostate Adenocarcinoma	Prostate Adenocarcinoma	Prostate	Primary Tumor	Male	TCGA	tumor	PRAD	PRAD_tumor
TCGA-YL-A8SB-01	Prostate Adenocarcinoma	Prostate Adenocarcinoma	Prostate	Primary Tumor	Male	TCGA	tumor	PRAD	PRAD_tumor
TCGA-YL-A8SF-01	Prostate Adenocarcinoma	Prostate Adenocarcinoma	Prostate	Primary Tumor	Male	TCGA	tumor	PRAD	PRAD_tumor
TCGA-CH-5761-01	Prostate Adenocarcinoma	Prostate Adenocarcinoma	Prostate	Primary Tumor	Male	TCGA	tumor	PRAD	PRAD_tumor
TCGA-CH-5789-01	Prostate Adenocarcinoma	Prostate Adenocarcinoma	Prostate	Primary Tumor	Male	TCGA	tumor	PRAD	PRAD_tumor
TCGA-EJ-5499-01	Prostate Adenocarcinoma	Prostate Adenocarcinoma	Prostate	Primary Tumor	Male	TCGA	tumor	PRAD	PRAD_tumor
TCGA-EJ-5530-01	Prostate Adenocarcinoma	Prostate Adenocarcinoma	Prostate	Primary Tumor	Male	TCGA	tumor	PRAD	PRAD_tumor
TCGA-EJ-7327-01	Prostate Adenocarcinoma	Prostate Adenocarcinoma	Prostate	Primary Tumor	Male	TCGA	tumor	PRAD	PRAD_tumor
TCGA-EJ-A7NN-01	Prostate Adenocarcinoma	Prostate Adenocarcinoma	Prostate	Primary Tumor	Male	TCGA	tumor	PRAD	PRAD_tumor
TCGA-EJ-AB20-01	Prostate Adenocarcinoma	Prostate Adenocarcinoma	Prostate	Primary Tumor	Male	TCGA	tumor	PRAD	PRAD_tumor
TCGA-G9-6338-01	Prostate Adenocarcinoma	Prostate Adenocarcinoma	Prostate	Primary Tumor	Male	TCGA	tumor	PRAD	PRAD_tumor
TCGA-G9-6342-01	Prostate Adenocarcinoma	Prostate Adenocarcinoma	Prostate	Primary Tumor	Male	TCGA	tumor	PRAD	PRAD_tumor
TCGA-G9-6361-01	Prostate Adenocarcinoma	Prostate Adenocarcinoma	Prostate	Primary Tumor	Male	TCGA	tumor	PRAD	PRAD_tumor
TCGA-G9-6366-01	Prostate Adenocarcinoma	Prostate Adenocarcinoma	Prostate	Primary Tumor	Male	TCGA	tumor	PRAD	PRAD_tumor
TCGA-G9-6377-01	Prostate Adenocarcinoma	Prostate Adenocarcinoma	Prostate	Primary Tumor	Male	TCGA	tumor	PRAD	PRAD_tumor
TCGA-G9-6496-01	Prostate Adenocarcinoma	Prostate Adenocarcinoma	Prostate	Primary Tumor	Male	TCGA	tumor	PRAD	PRAD_tumor
TCGA-HC-7752-01	Prostate Adenocarcinoma	Prostate Adenocarcinoma	Prostate	Primary Tumor	Male	TCGA	tumor	PRAD	PRAD_tumor
TCGA-HC-A6AP-01	Prostate Adenocarcinoma	Prostate Adenocarcinoma	Prostate	Primary Tumor	Male	TCGA	tumor	PRAD	PRAD_tumor
TCGA-HC-A8D0-01	Prostate Adenocarcinoma	Prostate Adenocarcinoma	Prostate	Primary Tumor	Male	TCGA	tumor	PRAD	PRAD_tumor
TCGA-J4-A67N-01	Prostate Adenocarcinoma	Prostate Adenocarcinoma	Prostate	Primary Tumor	Male	TCGA	tumor	PRAD	PRAD_tumor
TCGA-J4-A83L-01	Prostate Adenocarcinoma	Prostate Adenocarcinoma	Prostate	Primary Tumor	Male	TCGA	tumor	PRAD	PRAD_tumor
TCGA-KK-A8I9-01	Prostate Adenocarcinoma	Prostate Adenocarcinoma	Prostate	Primary Tumor	Male	TCGA	tumor	PRAD	PRAD_tumor
TCGA-KK-A8II-01	Prostate Adenocarcinoma	Prostate Adenocarcinoma	Prostate	Primary Tumor	Male	TCGA	tumor	PRAD	PRAD_tumor
TCGA-QU-A6IN-01	Prostate Adenocarcinoma	Prostate Adenocarcinoma	Prostate	Primary Tumor	Male	TCGA	tumor	PRAD	PRAD_tumor
TCGA-V1-A9OA-01	Prostate Adenocarcinoma	Prostate Adenocarcinoma	Prostate	Primary Tumor	Male	TCGA	tumor	PRAD	PRAD_tumor
TCGA-V1-A9OT-01	Prostate Adenocarcinoma	Prostate Adenocarcinoma	Prostate	Primary Tumor	Male	TCGA	tumor	PRAD	PRAD_tumor
TCGA-X4-A8KS-01	Prostate Adenocarcinoma	Prostate Adenocarcinoma	Prostate	Primary Tumor	Male	TCGA	tumor	PRAD	PRAD_tumor
TCGA-XK-AAJR-01	Prostate Adenocarcinoma	Prostate Adenocarcinoma	Prostate	Primary Tumor	Male	TCGA	tumor	PRAD	PRAD_tumor
TCGA-YL-A8SQ-01	Prostate Adenocarcinoma	Prostate Adenocarcinoma	Prostate	Primary Tumor	Male	TCGA	tumor	PRAD	PRAD_tumor
TCGA-CH-5762-01	Prostate Adenocarcinoma	Prostate Adenocarcinoma	Prostate	Primary Tumor	Male	TCGA	tumor	PRAD	PRAD_tumor
TCGA-EJ-5515-01	Prostate Adenocarcinoma	Prostate Adenocarcinoma	Prostate	Primary Tumor	Male	TCGA	tumor	PRAD	PRAD_tumor
TCGA-EJ-5542-01	Prostate Adenocarcinoma	Prostate Adenocarcinoma	Prostate	Primary Tumor	Male	TCGA	tumor	PRAD	PRAD_tumor
TCGA-EJ-A46H-01	Prostate Adenocarcinoma	Prostate Adenocarcinoma	Prostate	Primary Tumor	Male	TCGA	tumor	PRAD	PRAD_tumor
TCGA-G9-6356-01	Prostate Adenocarcinoma	Prostate Adenocarcinoma	Prostate	Primary Tumor	Male	TCGA	tumor	PRAD	PRAD_tumor
TCGA-G9-6367-01	Prostate Adenocarcinoma	Prostate Adenocarcinoma	Prostate	Primary Tumor	Male	TCGA	tumor	PRAD	PRAD_tumor
TCGA-H9-A6BX-01	Prostate Adenocarcinoma	Prostate Adenocarcinoma	Prostate	Primary Tumor	Male	TCGA	tumor	PRAD	PRAD_tumor
TCGA-HC-7209-01	Prostate Adenocarcinoma	Prostate Adenocarcinoma	Prostate	Primary Tumor	Male	TCGA	tumor	PRAD	PRAD_tumor
TCGA-HC-7748-01	Prostate Adenocarcinoma	Prostate Adenocarcinoma	Prostate	Primary Tumor	Male	TCGA	tumor	PRAD	PRAD_tumor
TCGA-HC-8264-01	Prostate Adenocarcinoma	Prostate Adenocarcinoma	Prostate	Primary Tumor	Male	TCGA	tumor	PRAD	PRAD_tumor
TCGA-HC-A6AQ-01	Prostate Adenocarcinoma	Prostate Adenocarcinoma	Prostate	Primary Tumor	Male	TCGA	tumor	PRAD	PRAD_tumor
TCGA-KK-A7AY-01	Prostate Adenocarcinoma	Prostate Adenocarcinoma	Prostate	Primary Tumor	Male	TCGA	tumor	PRAD	PRAD_tumor
TCGA-SU-A7E7-01	Prostate Adenocarcinoma	Prostate Adenocarcinoma	Prostate	Primary Tumor	Male	TCGA	tumor	PRAD	PRAD_tumor
TCGA-V1-A8MM-01	Prostate Adenocarcinoma	Prostate Adenocarcinoma	Prostate	Primary Tumor	Male	TCGA	tumor	PRAD	PRAD_tumor
TCGA-V1-A9O7-01	Prostate Adenocarcinoma	Prostate Adenocarcinoma	Prostate	Primary Tumor	Male	TCGA	tumor	PRAD	PRAD_tumor
TCGA-VN-A88P-01	Prostate Adenocarcinoma	Prostate Adenocarcinoma	Prostate	Primary Tumor	Male	TCGA	tumor	PRAD	PRAD_tumor
TCGA-VN-A88Q-01	Prostate Adenocarcinoma	Prostate Adenocarcinoma	Prostate	Primary Tumor	Male	TCGA	tumor	PRAD	PRAD_tumor
TCGA-VP-A872-01	Prostate Adenocarcinoma	Prostate Adenocarcinoma	Prostate	Primary Tumor	Male	TCGA	tumor	PRAD	PRAD_tumor
TCGA-YL-A8SJ-01	Prostate Adenocarcinoma	Prostate Adenocarcinoma	Prostate	Primary Tumor	Male	TCGA	tumor	PRAD	PRAD_tumor
TCGA-ZG-A9L9-01	Prostate Adenocarcinoma	Prostate Adenocarcinoma	Prostate	Primary Tumor	Male	TCGA	tumor	PRAD	PRAD_tumor
TCGA-ZG-A9LY-01	Prostate Adenocarcinoma	Prostate Adenocarcinoma	Prostate	Primary Tumor	Male	TCGA	tumor	PRAD	PRAD_tumor
TCGA-EJ-5496-01	Prostate Adenocarcinoma	Prostate Adenocarcinoma	Prostate	Primary Tumor	Male	TCGA	tumor	PRAD	PRAD_tumor
TCGA-EJ-7123-01	Prostate Adenocarcinoma	Prostate Adenocarcinoma	Prostate	Primary Tumor	Male	TCGA	tumor	PRAD	PRAD_tumor
TCGA-EJ-A65F-01	Prostate Adenocarcinoma	Prostate Adenocarcinoma	Prostate	Primary Tumor	Male	TCGA	tumor	PRAD	PRAD_tumor
TCGA-EJ-A7NJ-01	Prostate Adenocarcinoma	Prostate Adenocarcinoma	Prostate	Primary Tumor	Male	TCGA	tumor	PRAD	PRAD_tumor
TCGA-EJ-A8FP-01	Prostate Adenocarcinoma	Prostate Adenocarcinoma	Prostate	Primary Tumor	Male	TCGA	tumor	PRAD	PRAD_tumor
TCGA-G9-6347-01	Prostate Adenocarcinoma	Prostate Adenocarcinoma	Prostate	Primary Tumor	Male	TCGA	tumor	PRAD	PRAD_tumor
TCGA-HC-7736-01	Prostate Adenocarcinoma	Prostate Adenocarcinoma	Prostate	Primary Tumor	Male	TCGA	tumor	PRAD	PRAD_tumor
TCGA-HC-7740-01	Prostate Adenocarcinoma	Prostate Adenocarcinoma	Prostate	Primary Tumor	Male	TCGA	tumor	PRAD	PRAD_tumor
TCGA-J4-A67O-01	Prostate Adenocarcinoma	Prostate Adenocarcinoma	Prostate	Primary Tumor	Male	TCGA	tumor	PRAD	PRAD_tumor
TCGA-J4-AAU2-01	Prostate Adenocarcinoma	Prostate Adenocarcinoma	Prostate	Primary Tumor	Male	TCGA	tumor	PRAD	PRAD_tumor
TCGA-KK-A6E0-01	Prostate Adenocarcinoma	Prostate Adenocarcinoma	Prostate	Primary Tumor	Male	TCGA	tumor	PRAD	PRAD_tumor
TCGA-KK-A8IJ-01	Prostate Adenocarcinoma	Prostate Adenocarcinoma	Prostate	Primary Tumor	Male	TCGA	tumor	PRAD	PRAD_tumor
TCGA-MG-AAMC-01	Prostate Adenocarcinoma	Prostate Adenocarcinoma	Prostate	Primary Tumor	Male	TCGA	tumor	PRAD	PRAD_tumor
TCGA-QU-A6IM-01	Prostate Adenocarcinoma	Prostate Adenocarcinoma	Prostate	Primary Tumor	Male	TCGA	tumor	PRAD	PRAD_tumor
TCGA-V1-A8WW-01	Prostate Adenocarcinoma	Prostate Adenocarcinoma	Prostate	Primary Tumor	Male	TCGA	tumor	PRAD	PRAD_tumor
TCGA-V1-A9Z8-01	Prostate Adenocarcinoma	Prostate Adenocarcinoma	Prostate	Primary Tumor	Male	TCGA	tumor	PRAD	PRAD_tumor
TCGA-VN-A88I-01	Prostate Adenocarcinoma	Prostate Adenocarcinoma	Prostate	Primary Tumor	Male	TCGA	tumor	PRAD	PRAD_tumor
TCGA-VP-A87E-01	Prostate Adenocarcinoma	Prostate Adenocarcinoma	Prostate	Primary Tumor	Male	TCGA	tumor	PRAD	PRAD_tumor
TCGA-XQ-A8TA-01	Prostate Adenocarcinoma	Prostate Adenocarcinoma	Prostate	Primary Tumor	Male	TCGA	tumor	PRAD	PRAD_tumor
TCGA-YL-A8HK-01	Prostate Adenocarcinoma	Prostate Adenocarcinoma	Prostate	Primary Tumor	Male	TCGA	tumor	PRAD	PRAD_tumor
TCGA-YL-A9WL-01	Prostate Adenocarcinoma	Prostate Adenocarcinoma	Prostate	Primary Tumor	Male	TCGA	tumor	PRAD	PRAD_tumor
TCGA-EJ-7312-01	Prostate Adenocarcinoma	Prostate Adenocarcinoma	Prostate	Primary Tumor	Male	TCGA	tumor	PRAD	PRAD_tumor
TCGA-EJ-8470-01	Prostate Adenocarcinoma	Prostate Adenocarcinoma	Prostate	Primary Tumor	Male	TCGA	tumor	PRAD	PRAD_tumor
TCGA-EJ-A7NK-01	Prostate Adenocarcinoma	Prostate Adenocarcinoma	Prostate	Primary Tumor	Male	TCGA	tumor	PRAD	PRAD_tumor
TCGA-EJ-A8FN-01	Prostate Adenocarcinoma	Prostate Adenocarcinoma	Prostate	Primary Tumor	Male	TCGA	tumor	PRAD	PRAD_tumor
TCGA-G9-6339-01	Prostate Adenocarcinoma	Prostate Adenocarcinoma	Prostate	Primary Tumor	Male	TCGA	tumor	PRAD	PRAD_tumor
TCGA-G9-6353-01	Prostate Adenocarcinoma	Prostate Adenocarcinoma	Prostate	Primary Tumor	Male	TCGA	tumor	PRAD	PRAD_tumor
TCGA-G9-6371-01	Prostate Adenocarcinoma	Prostate Adenocarcinoma	Prostate	Primary Tumor	Male	TCGA	tumor	PRAD	PRAD_tumor
TCGA-G9-7519-01	Prostate Adenocarcinoma	Prostate Adenocarcinoma	Prostate	Primary Tumor	Male	TCGA	tumor	PRAD	PRAD_tumor
TCGA-HC-7738-01	Prostate Adenocarcinoma	Prostate Adenocarcinoma	Prostate	Primary Tumor	Male	TCGA	tumor	PRAD	PRAD_tumor
TCGA-HC-7742-01	Prostate Adenocarcinoma	Prostate Adenocarcinoma	Prostate	Primary Tumor	Male	TCGA	tumor	PRAD	PRAD_tumor
TCGA-HC-8216-01	Prostate Adenocarcinoma	Prostate Adenocarcinoma	Prostate	Primary Tumor	Male	TCGA	tumor	PRAD	PRAD_tumor
TCGA-HC-A9TH-01	Prostate Adenocarcinoma	Prostate Adenocarcinoma	Prostate	Primary Tumor	Male	TCGA	tumor	PRAD	PRAD_tumor
TCGA-HI-7170-01	Prostate Adenocarcinoma	Prostate Adenocarcinoma	Prostate	Primary Tumor	Male	TCGA	tumor	PRAD	PRAD_tumor
TCGA-KK-A7AV-01	Prostate Adenocarcinoma	Prostate Adenocarcinoma	Prostate	Primary Tumor	Male	TCGA	tumor	PRAD	PRAD_tumor
TCGA-KK-A8I6-01	Prostate Adenocarcinoma	Prostate Adenocarcinoma	Prostate	Primary Tumor	Male	TCGA	tumor	PRAD	PRAD_tumor
TCGA-V1-A8MJ-01	Prostate Adenocarcinoma	Prostate Adenocarcinoma	Prostate	Primary Tumor	Male	TCGA	tumor	PRAD	PRAD_tumor
TCGA-VN-A88K-01	Prostate Adenocarcinoma	Prostate Adenocarcinoma	Prostate	Primary Tumor	Male	TCGA	tumor	PRAD	PRAD_tumor
TCGA-VP-A878-01	Prostate Adenocarcinoma	Prostate Adenocarcinoma	Prostate	Primary Tumor	Male	TCGA	tumor	PRAD	PRAD_tumor
TCGA-YL-A8HJ-01	Prostate Adenocarcinoma	Prostate Adenocarcinoma	Prostate	Primary Tumor	Male	TCGA	tumor	PRAD	PRAD_tumor
TCGA-YL-A8HL-01	Prostate Adenocarcinoma	Prostate Adenocarcinoma	Prostate	Primary Tumor	Male	TCGA	tumor	PRAD	PRAD_tumor
TCGA-YL-A8SP-01	Prostate Adenocarcinoma	Prostate Adenocarcinoma	Prostate	Primary Tumor	Male	TCGA	tumor	PRAD	PRAD_tumor
TCGA-ZG-A9L5-01	Prostate Adenocarcinoma	Prostate Adenocarcinoma	Prostate	Primary Tumor	Male	TCGA	tumor	PRAD	PRAD_tumor
TCGA-2A-A8VO-01	Prostate Adenocarcinoma	Prostate Adenocarcinoma	Prostate	Primary Tumor	Male	TCGA	tumor	PRAD	PRAD_tumor
TCGA-2A-AAYF-01	Prostate Adenocarcinoma	Prostate Adenocarcinoma	Prostate	Primary Tumor	Male	TCGA	tumor	PRAD	PRAD_tumor
TCGA-2A-AAYO-01	Prostate Adenocarcinoma	Prostate Adenocarcinoma	Prostate	Primary Tumor	Male	TCGA	tumor	PRAD	PRAD_tumor
TCGA-CH-5740-01	Prostate Adenocarcinoma	Prostate Adenocarcinoma	Prostate	Primary Tumor	Male	TCGA	tumor	PRAD	PRAD_tumor
TCGA-CH-5746-01	Prostate Adenocarcinoma	Prostate Adenocarcinoma	Prostate	Primary Tumor	Male	TCGA	tumor	PRAD	PRAD_tumor
TCGA-CH-5792-01	Prostate Adenocarcinoma	Prostate Adenocarcinoma	Prostate	Primary Tumor	Male	TCGA	tumor	PRAD	PRAD_tumor
TCGA-EJ-5505-01	Prostate Adenocarcinoma	Prostate Adenocarcinoma	Prostate	Primary Tumor	Male	TCGA	tumor	PRAD	PRAD_tumor
TCGA-EJ-5524-01	Prostate Adenocarcinoma	Prostate Adenocarcinoma	Prostate	Primary Tumor	Male	TCGA	tumor	PRAD	PRAD_tumor
TCGA-EJ-5532-01	Prostate Adenocarcinoma	Prostate Adenocarcinoma	Prostate	Primary Tumor	Male	TCGA	tumor	PRAD	PRAD_tumor
TCGA-EJ-7321-01	Prostate Adenocarcinoma	Prostate Adenocarcinoma	Prostate	Primary Tumor	Male	TCGA	tumor	PRAD	PRAD_tumor
TCGA-EJ-A46E-01	Prostate Adenocarcinoma	Prostate Adenocarcinoma	Prostate	Primary Tumor	Male	TCGA	tumor	PRAD	PRAD_tumor
TCGA-EJ-A46F-01	Prostate Adenocarcinoma	Prostate Adenocarcinoma	Prostate	Primary Tumor	Male	TCGA	tumor	PRAD	PRAD_tumor
TCGA-EJ-A46I-01	Prostate Adenocarcinoma	Prostate Adenocarcinoma	Prostate	Primary Tumor	Male	TCGA	tumor	PRAD	PRAD_tumor
TCGA-EJ-A65G-01	Prostate Adenocarcinoma	Prostate Adenocarcinoma	Prostate	Primary Tumor	Male	TCGA	tumor	PRAD	PRAD_tumor
TCGA-G9-6336-01	Prostate Adenocarcinoma	Prostate Adenocarcinoma	Prostate	Primary Tumor	Male	TCGA	tumor	PRAD	PRAD_tumor
TCGA-G9-6362-01	Prostate Adenocarcinoma	Prostate Adenocarcinoma	Prostate	Primary Tumor	Male	TCGA	tumor	PRAD	PRAD_tumor
TCGA-HC-8262-01	Prostate Adenocarcinoma	Prostate Adenocarcinoma	Prostate	Primary Tumor	Male	TCGA	tumor	PRAD	PRAD_tumor
TCGA-J4-A6G3-01	Prostate Adenocarcinoma	Prostate Adenocarcinoma	Prostate	Primary Tumor	Male	TCGA	tumor	PRAD	PRAD_tumor
TCGA-J4-A83N-01	Prostate Adenocarcinoma	Prostate Adenocarcinoma	Prostate	Primary Tumor	Male	TCGA	tumor	PRAD	PRAD_tumor
TCGA-J9-A52C-01	Prostate Adenocarcinoma	Prostate Adenocarcinoma	Prostate	Primary Tumor	Male	TCGA	tumor	PRAD	PRAD_tumor
TCGA-KK-A6E1-01	Prostate Adenocarcinoma	Prostate Adenocarcinoma	Prostate	Primary Tumor	Male	TCGA	tumor	PRAD	PRAD_tumor
TCGA-KK-A7AW-01	Prostate Adenocarcinoma	Prostate Adenocarcinoma	Prostate	Primary Tumor	Male	TCGA	tumor	PRAD	PRAD_tumor
TCGA-KK-A8IF-01	Prostate Adenocarcinoma	Prostate Adenocarcinoma	Prostate	Primary Tumor	Male	TCGA	tumor	PRAD	PRAD_tumor
TCGA-V1-A9OY-01	Prostate Adenocarcinoma	Prostate Adenocarcinoma	Prostate	Primary Tumor	Male	TCGA	tumor	PRAD	PRAD_tumor
TCGA-XJ-A83H-01	Prostate Adenocarcinoma	Prostate Adenocarcinoma	Prostate	Primary Tumor	Male	TCGA	tumor	PRAD	PRAD_tumor
TCGA-YL-A9WY-01	Prostate Adenocarcinoma	Prostate Adenocarcinoma	Prostate	Primary Tumor	Male	TCGA	tumor	PRAD	PRAD_tumor
TCGA-ZG-A9LN-01	Prostate Adenocarcinoma	Prostate Adenocarcinoma	Prostate	Primary Tumor	Male	TCGA	tumor	PRAD	PRAD_tumor
TCGA-2A-AAYU-01	Prostate Adenocarcinoma	Prostate Adenocarcinoma	Prostate	Primary Tumor	Male	TCGA	tumor	PRAD	PRAD_tumor
TCGA-CH-5741-01	Prostate Adenocarcinoma	Prostate Adenocarcinoma	Prostate	Primary Tumor	Male	TCGA	tumor	PRAD	PRAD_tumor
TCGA-EJ-5498-01	Prostate Adenocarcinoma	Prostate Adenocarcinoma	Prostate	Primary Tumor	Male	TCGA	tumor	PRAD	PRAD_tumor
TCGA-EJ-5526-01	Prostate Adenocarcinoma	Prostate Adenocarcinoma	Prostate	Primary Tumor	Male	TCGA	tumor	PRAD	PRAD_tumor
TCGA-EJ-A7NF-01	Prostate Adenocarcinoma	Prostate Adenocarcinoma	Prostate	Primary Tumor	Male	TCGA	tumor	PRAD	PRAD_tumor
TCGA-EJ-A7NH-01	Prostate Adenocarcinoma	Prostate Adenocarcinoma	Prostate	Primary Tumor	Male	TCGA	tumor	PRAD	PRAD_tumor
TCGA-HC-7212-01	Prostate Adenocarcinoma	Prostate Adenocarcinoma	Prostate	Primary Tumor	Male	TCGA	tumor	PRAD	PRAD_tumor
TCGA-HC-8258-01	Prostate Adenocarcinoma	Prostate Adenocarcinoma	Prostate	Primary Tumor	Male	TCGA	tumor	PRAD	PRAD_tumor
TCGA-HC-A4ZV-01	Prostate Adenocarcinoma	Prostate Adenocarcinoma	Prostate	Primary Tumor	Male	TCGA	tumor	PRAD	PRAD_tumor
TCGA-HI-7171-01	Prostate Adenocarcinoma	Prostate Adenocarcinoma	Prostate	Primary Tumor	Male	TCGA	tumor	PRAD	PRAD_tumor
TCGA-KK-A59Y-01	Prostate Adenocarcinoma	Prostate Adenocarcinoma	Prostate	Primary Tumor	Male	TCGA	tumor	PRAD	PRAD_tumor
TCGA-KK-A6E3-01	Prostate Adenocarcinoma	Prostate Adenocarcinoma	Prostate	Primary Tumor	Male	TCGA	tumor	PRAD	PRAD_tumor
TCGA-KK-A7AZ-01	Prostate Adenocarcinoma	Prostate Adenocarcinoma	Prostate	Primary Tumor	Male	TCGA	tumor	PRAD	PRAD_tumor
TCGA-KK-A8IK-01	Prostate Adenocarcinoma	Prostate Adenocarcinoma	Prostate	Primary Tumor	Male	TCGA	tumor	PRAD	PRAD_tumor
TCGA-M7-A725-01	Prostate Adenocarcinoma	Prostate Adenocarcinoma	Prostate	Primary Tumor	Male	TCGA	tumor	PRAD	PRAD_tumor
TCGA-V1-A8MU-01	Prostate Adenocarcinoma	Prostate Adenocarcinoma	Prostate	Primary Tumor	Male	TCGA	tumor	PRAD	PRAD_tumor
TCGA-V1-A8WS-01	Prostate Adenocarcinoma	Prostate Adenocarcinoma	Prostate	Primary Tumor	Male	TCGA	tumor	PRAD	PRAD_tumor
TCGA-V1-A9O9-01	Prostate Adenocarcinoma	Prostate Adenocarcinoma	Prostate	Primary Tumor	Male	TCGA	tumor	PRAD	PRAD_tumor
TCGA-V1-A9OX-01	Prostate Adenocarcinoma	Prostate Adenocarcinoma	Prostate	Primary Tumor	Male	TCGA	tumor	PRAD	PRAD_tumor
TCGA-VP-A87J-01	Prostate Adenocarcinoma	Prostate Adenocarcinoma	Prostate	Primary Tumor	Male	TCGA	tumor	PRAD	PRAD_tumor
TCGA-XK-AAJ3-01	Prostate Adenocarcinoma	Prostate Adenocarcinoma	Prostate	Primary Tumor	Male	TCGA	tumor	PRAD	PRAD_tumor
TCGA-ZG-A8QX-01	Prostate Adenocarcinoma	Prostate Adenocarcinoma	Prostate	Primary Tumor	Male	TCGA	tumor	PRAD	PRAD_tumor
TCGA-CH-5765-01	Prostate Adenocarcinoma	Prostate Adenocarcinoma	Prostate	Primary Tumor	Male	TCGA	tumor	PRAD	PRAD_tumor
TCGA-CH-5766-01	Prostate Adenocarcinoma	Prostate Adenocarcinoma	Prostate	Primary Tumor	Male	TCGA	tumor	PRAD	PRAD_tumor
TCGA-EJ-5501-01	Prostate Adenocarcinoma	Prostate Adenocarcinoma	Prostate	Primary Tumor	Male	TCGA	tumor	PRAD	PRAD_tumor
TCGA-EJ-5511-01	Prostate Adenocarcinoma	Prostate Adenocarcinoma	Prostate	Primary Tumor	Male	TCGA	tumor	PRAD	PRAD_tumor
TCGA-EJ-5517-01	Prostate Adenocarcinoma	Prostate Adenocarcinoma	Prostate	Primary Tumor	Male	TCGA	tumor	PRAD	PRAD_tumor
TCGA-EJ-A65B-01	Prostate Adenocarcinoma	Prostate Adenocarcinoma	Prostate	Primary Tumor	Male	TCGA	tumor	PRAD	PRAD_tumor
TCGA-G9-6332-01	Prostate Adenocarcinoma	Prostate Adenocarcinoma	Prostate	Primary Tumor	Male	TCGA	tumor	PRAD	PRAD_tumor
TCGA-G9-6354-01	Prostate Adenocarcinoma	Prostate Adenocarcinoma	Prostate	Primary Tumor	Male	TCGA	tumor	PRAD	PRAD_tumor
TCGA-G9-6369-01	Prostate Adenocarcinoma	Prostate Adenocarcinoma	Prostate	Primary Tumor	Male	TCGA	tumor	PRAD	PRAD_tumor
TCGA-G9-A9S7-01	Prostate Adenocarcinoma	Prostate Adenocarcinoma	Prostate	Primary Tumor	Male	TCGA	tumor	PRAD	PRAD_tumor
TCGA-HC-7737-01	Prostate Adenocarcinoma	Prostate Adenocarcinoma	Prostate	Primary Tumor	Male	TCGA	tumor	PRAD	PRAD_tumor
TCGA-HC-8266-01	Prostate Adenocarcinoma	Prostate Adenocarcinoma	Prostate	Primary Tumor	Male	TCGA	tumor	PRAD	PRAD_tumor
TCGA-HC-A6HX-01	Prostate Adenocarcinoma	Prostate Adenocarcinoma	Prostate	Primary Tumor	Male	TCGA	tumor	PRAD	PRAD_tumor
TCGA-HI-7169-01	Prostate Adenocarcinoma	Prostate Adenocarcinoma	Prostate	Primary Tumor	Male	TCGA	tumor	PRAD	PRAD_tumor
TCGA-J4-A67M-01	Prostate Adenocarcinoma	Prostate Adenocarcinoma	Prostate	Primary Tumor	Male	TCGA	tumor	PRAD	PRAD_tumor
TCGA-KC-A4BN-01	Prostate Adenocarcinoma	Prostate Adenocarcinoma	Prostate	Primary Tumor	Male	TCGA	tumor	PRAD	PRAD_tumor
TCGA-KK-A59X-01	Prostate Adenocarcinoma	Prostate Adenocarcinoma	Prostate	Primary Tumor	Male	TCGA	tumor	PRAD	PRAD_tumor
TCGA-KK-A7AP-01	Prostate Adenocarcinoma	Prostate Adenocarcinoma	Prostate	Primary Tumor	Male	TCGA	tumor	PRAD	PRAD_tumor
TCGA-KK-A8I5-01	Prostate Adenocarcinoma	Prostate Adenocarcinoma	Prostate	Primary Tumor	Male	TCGA	tumor	PRAD	PRAD_tumor
TCGA-KK-A8I7-01	Prostate Adenocarcinoma	Prostate Adenocarcinoma	Prostate	Primary Tumor	Male	TCGA	tumor	PRAD	PRAD_tumor
TCGA-KK-A8IG-01	Prostate Adenocarcinoma	Prostate Adenocarcinoma	Prostate	Primary Tumor	Male	TCGA	tumor	PRAD	PRAD_tumor
TCGA-KK-A8IM-01	Prostate Adenocarcinoma	Prostate Adenocarcinoma	Prostate	Primary Tumor	Male	TCGA	tumor	PRAD	PRAD_tumor
TCGA-M7-A71Y-01	Prostate Adenocarcinoma	Prostate Adenocarcinoma	Prostate	Primary Tumor	Male	TCGA	tumor	PRAD	PRAD_tumor
TCGA-VN-A88M-01	Prostate Adenocarcinoma	Prostate Adenocarcinoma	Prostate	Primary Tumor	Male	TCGA	tumor	PRAD	PRAD_tumor
TCGA-ZG-A9ND-01	Prostate Adenocarcinoma	Prostate Adenocarcinoma	Prostate	Primary Tumor	Male	TCGA	tumor	PRAD	PRAD_tumor
TCGA-2A-A8W1-01	Prostate Adenocarcinoma	Prostate Adenocarcinoma	Prostate	Primary Tumor	Male	TCGA	tumor	PRAD	PRAD_tumor
TCGA-EJ-5507-01	Prostate Adenocarcinoma	Prostate Adenocarcinoma	Prostate	Primary Tumor	Male	TCGA	tumor	PRAD	PRAD_tumor
TCGA-EJ-7785-01	Prostate Adenocarcinoma	Prostate Adenocarcinoma	Prostate	Primary Tumor	Male	TCGA	tumor	PRAD	PRAD_tumor
TCGA-G9-6378-01	Prostate Adenocarcinoma	Prostate Adenocarcinoma	Prostate	Primary Tumor	Male	TCGA	tumor	PRAD	PRAD_tumor
TCGA-HC-7821-01	Prostate Adenocarcinoma	Prostate Adenocarcinoma	Prostate	Primary Tumor	Male	TCGA	tumor	PRAD	PRAD_tumor
TCGA-J4-A67L-01	Prostate Adenocarcinoma	Prostate Adenocarcinoma	Prostate	Primary Tumor	Male	TCGA	tumor	PRAD	PRAD_tumor
TCGA-KC-A7F5-01	Prostate Adenocarcinoma	Prostate Adenocarcinoma	Prostate	Primary Tumor	Male	TCGA	tumor	PRAD	PRAD_tumor
TCGA-KK-A6E2-01	Prostate Adenocarcinoma	Prostate Adenocarcinoma	Prostate	Primary Tumor	Male	TCGA	tumor	PRAD	PRAD_tumor
TCGA-KK-A8IC-01	Prostate Adenocarcinoma	Prostate Adenocarcinoma	Prostate	Primary Tumor	Male	TCGA	tumor	PRAD	PRAD_tumor
TCGA-M7-A723-01	Prostate Adenocarcinoma	Prostate Adenocarcinoma	Prostate	Primary Tumor	Male	TCGA	tumor	PRAD	PRAD_tumor
TCGA-V1-A9Z7-01	Prostate Adenocarcinoma	Prostate Adenocarcinoma	Prostate	Primary Tumor	Male	TCGA	tumor	PRAD	PRAD_tumor
TCGA-VN-A88L-01	Prostate Adenocarcinoma	Prostate Adenocarcinoma	Prostate	Primary Tumor	Male	TCGA	tumor	PRAD	PRAD_tumor
TCGA-VP-A87D-01	Prostate Adenocarcinoma	Prostate Adenocarcinoma	Prostate	Primary Tumor	Male	TCGA	tumor	PRAD	PRAD_tumor
TCGA-EJ-7788-01	Prostate Adenocarcinoma	Prostate Adenocarcinoma	Prostate	Primary Tumor	Male	TCGA	tumor	PRAD	PRAD_tumor
TCGA-EJ-7792-01	Prostate Adenocarcinoma	Prostate Adenocarcinoma	Prostate	Primary Tumor	Male	TCGA	tumor	PRAD	PRAD_tumor
TCGA-EJ-7797-01	Prostate Adenocarcinoma	Prostate Adenocarcinoma	Prostate	Primary Tumor	Male	TCGA	tumor	PRAD	PRAD_tumor
TCGA-EJ-A46D-01	Prostate Adenocarcinoma	Prostate Adenocarcinoma	Prostate	Primary Tumor	Male	TCGA	tumor	PRAD	PRAD_tumor
TCGA-FC-A5OB-01	Prostate Adenocarcinoma	Prostate Adenocarcinoma	Prostate	Primary Tumor	Male	TCGA	tumor	PRAD	PRAD_tumor
TCGA-G9-6384-01	Prostate Adenocarcinoma	Prostate Adenocarcinoma	Prostate	Primary Tumor	Male	TCGA	tumor	PRAD	PRAD_tumor
TCGA-G9-6498-01	Prostate Adenocarcinoma	Prostate Adenocarcinoma	Prostate	Primary Tumor	Male	TCGA	tumor	PRAD	PRAD_tumor
TCGA-G9-A9S0-01	Prostate Adenocarcinoma	Prostate Adenocarcinoma	Prostate	Primary Tumor	Male	TCGA	tumor	PRAD	PRAD_tumor
TCGA-HC-7213-01	Prostate Adenocarcinoma	Prostate Adenocarcinoma	Prostate	Primary Tumor	Male	TCGA	tumor	PRAD	PRAD_tumor
TCGA-HC-7819-01	Prostate Adenocarcinoma	Prostate Adenocarcinoma	Prostate	Primary Tumor	Male	TCGA	tumor	PRAD	PRAD_tumor
TCGA-HC-8256-01	Prostate Adenocarcinoma	Prostate Adenocarcinoma	Prostate	Primary Tumor	Male	TCGA	tumor	PRAD	PRAD_tumor
TCGA-J4-A6M7-01	Prostate Adenocarcinoma	Prostate Adenocarcinoma	Prostate	Primary Tumor	Male	TCGA	tumor	PRAD	PRAD_tumor
TCGA-J9-A8CN-01	Prostate Adenocarcinoma	Prostate Adenocarcinoma	Prostate	Primary Tumor	Male	TCGA	tumor	PRAD	PRAD_tumor
TCGA-M7-A720-01	Prostate Adenocarcinoma	Prostate Adenocarcinoma	Prostate	Primary Tumor	Male	TCGA	tumor	PRAD	PRAD_tumor
TCGA-QU-A6IO-01	Prostate Adenocarcinoma	Prostate Adenocarcinoma	Prostate	Primary Tumor	Male	TCGA	tumor	PRAD	PRAD_tumor
TCGA-V1-A8MG-01	Prostate Adenocarcinoma	Prostate Adenocarcinoma	Prostate	Primary Tumor	Male	TCGA	tumor	PRAD	PRAD_tumor
TCGA-VN-A88R-01	Prostate Adenocarcinoma	Prostate Adenocarcinoma	Prostate	Primary Tumor	Male	TCGA	tumor	PRAD	PRAD_tumor
TCGA-2A-A8VV-01	Prostate Adenocarcinoma	Prostate Adenocarcinoma	Prostate	Primary Tumor	Male	TCGA	tumor	PRAD	PRAD_tumor
TCGA-FC-7708-01	Prostate Adenocarcinoma	Prostate Adenocarcinoma	Prostate	Primary Tumor	Male	TCGA	tumor	PRAD	PRAD_tumor
TCGA-G9-6370-01	Prostate Adenocarcinoma	Prostate Adenocarcinoma	Prostate	Primary Tumor	Male	TCGA	tumor	PRAD	PRAD_tumor
TCGA-G9-7521-01	Prostate Adenocarcinoma	Prostate Adenocarcinoma	Prostate	Primary Tumor	Male	TCGA	tumor	PRAD	PRAD_tumor
TCGA-HC-7747-01	Prostate Adenocarcinoma	Prostate Adenocarcinoma	Prostate	Primary Tumor	Male	TCGA	tumor	PRAD	PRAD_tumor
TCGA-HC-7817-01	Prostate Adenocarcinoma	Prostate Adenocarcinoma	Prostate	Primary Tumor	Male	TCGA	tumor	PRAD	PRAD_tumor
TCGA-HC-A6AO-01	Prostate Adenocarcinoma	Prostate Adenocarcinoma	Prostate	Primary Tumor	Male	TCGA	tumor	PRAD	PRAD_tumor
TCGA-J4-A83K-01	Prostate Adenocarcinoma	Prostate Adenocarcinoma	Prostate	Primary Tumor	Male	TCGA	tumor	PRAD	PRAD_tumor
TCGA-V1-A8WV-01	Prostate Adenocarcinoma	Prostate Adenocarcinoma	Prostate	Primary Tumor	Male	TCGA	tumor	PRAD	PRAD_tumor
TCGA-2A-A8VL-01	Prostate Adenocarcinoma	Prostate Adenocarcinoma	Prostate	Primary Tumor	Male	TCGA	tumor	PRAD	PRAD_tumor
TCGA-EJ-5522-01	Prostate Adenocarcinoma	Prostate Adenocarcinoma	Prostate	Primary Tumor	Male	TCGA	tumor	PRAD	PRAD_tumor
TCGA-EJ-7318-01	Prostate Adenocarcinoma	Prostate Adenocarcinoma	Prostate	Primary Tumor	Male	TCGA	tumor	PRAD	PRAD_tumor
TCGA-EJ-A8FO-01	Prostate Adenocarcinoma	Prostate Adenocarcinoma	Prostate	Primary Tumor	Male	TCGA	tumor	PRAD	PRAD_tumor
TCGA-EJ-AB27-01	Prostate Adenocarcinoma	Prostate Adenocarcinoma	Prostate	Primary Tumor	Male	TCGA	tumor	PRAD	PRAD_tumor
TCGA-G9-6351-01	Prostate Adenocarcinoma	Prostate Adenocarcinoma	Prostate	Primary Tumor	Male	TCGA	tumor	PRAD	PRAD_tumor
TCGA-HC-7079-01	Prostate Adenocarcinoma	Prostate Adenocarcinoma	Prostate	Primary Tumor	Male	TCGA	tumor	PRAD	PRAD_tumor
TCGA-HC-A6HY-01	Prostate Adenocarcinoma	Prostate Adenocarcinoma	Prostate	Primary Tumor	Male	TCGA	tumor	PRAD	PRAD_tumor
TCGA-V1-A8X3-01	Prostate Adenocarcinoma	Prostate Adenocarcinoma	Prostate	Primary Tumor	Male	TCGA	tumor	PRAD	PRAD_tumor
TCGA-XJ-A83G-01	Prostate Adenocarcinoma	Prostate Adenocarcinoma	Prostate	Primary Tumor	Male	TCGA	tumor	PRAD	PRAD_tumor
TCGA-XJ-A9DX-01	Prostate Adenocarcinoma	Prostate Adenocarcinoma	Prostate	Primary Tumor	Male	TCGA	tumor	PRAD	PRAD_tumor
TCGA-EJ-5494-01	Prostate Adenocarcinoma	Prostate Adenocarcinoma	Prostate	Primary Tumor	Male	TCGA	tumor	PRAD	PRAD_tumor
TCGA-EJ-5502-01	Prostate Adenocarcinoma	Prostate Adenocarcinoma	Prostate	Primary Tumor	Male	TCGA	tumor	PRAD	PRAD_tumor
TCGA-EJ-5503-01	Prostate Adenocarcinoma	Prostate Adenocarcinoma	Prostate	Primary Tumor	Male	TCGA	tumor	PRAD	PRAD_tumor
TCGA-HC-7230-01	Prostate Adenocarcinoma	Prostate Adenocarcinoma	Prostate	Primary Tumor	Male	TCGA	tumor	PRAD	PRAD_tumor
TCGA-HC-7750-01	Prostate Adenocarcinoma	Prostate Adenocarcinoma	Prostate	Primary Tumor	Male	TCGA	tumor	PRAD	PRAD_tumor
TCGA-HC-8259-01	Prostate Adenocarcinoma	Prostate Adenocarcinoma	Prostate	Primary Tumor	Male	TCGA	tumor	PRAD	PRAD_tumor
TCGA-KK-A6DY-01	Prostate Adenocarcinoma	Prostate Adenocarcinoma	Prostate	Primary Tumor	Male	TCGA	tumor	PRAD	PRAD_tumor
TCGA-KK-A8IH-01	Prostate Adenocarcinoma	Prostate Adenocarcinoma	Prostate	Primary Tumor	Male	TCGA	tumor	PRAD	PRAD_tumor
TCGA-EJ-5516-01	Prostate Adenocarcinoma	Prostate Adenocarcinoma	Prostate	Primary Tumor	Male	TCGA	tumor	PRAD	PRAD_tumor
TCGA-EJ-7793-01	Prostate Adenocarcinoma	Prostate Adenocarcinoma	Prostate	Primary Tumor	Male	TCGA	tumor	PRAD	PRAD_tumor
TCGA-G9-7522-01	Prostate Adenocarcinoma	Prostate Adenocarcinoma	Prostate	Primary Tumor	Male	TCGA	tumor	PRAD	PRAD_tumor
TCGA-J4-8198-01	Prostate Adenocarcinoma	Prostate Adenocarcinoma	Prostate	Primary Tumor	Male	TCGA	tumor	PRAD	PRAD_tumor
TCGA-V1-A9OF-01	Prostate Adenocarcinoma	Prostate Adenocarcinoma	Prostate	Primary Tumor	Male	TCGA	tumor	PRAD	PRAD_tumor
TCGA-VN-A88O-01	Prostate Adenocarcinoma	Prostate Adenocarcinoma	Prostate	Primary Tumor	Male	TCGA	tumor	PRAD	PRAD_tumor
TCGA-CH-5769-01	Prostate Adenocarcinoma	Prostate Adenocarcinoma	Prostate	Primary Tumor	Male	TCGA	tumor	PRAD	PRAD_tumor
TCGA-EJ-5510-01	Prostate Adenocarcinoma	Prostate Adenocarcinoma	Prostate	Primary Tumor	Male	TCGA	tumor	PRAD	PRAD_tumor
TCGA-G9-7509-01	Prostate Adenocarcinoma	Prostate Adenocarcinoma	Prostate	Primary Tumor	Male	TCGA	tumor	PRAD	PRAD_tumor
TCGA-HC-8213-01	Prostate Adenocarcinoma	Prostate Adenocarcinoma	Prostate	Primary Tumor	Male	TCGA	tumor	PRAD	PRAD_tumor
TCGA-HC-8261-01	Prostate Adenocarcinoma	Prostate Adenocarcinoma	Prostate	Primary Tumor	Male	TCGA	tumor	PRAD	PRAD_tumor
TCGA-XJ-A9DQ-01	Prostate Adenocarcinoma	Prostate Adenocarcinoma	Prostate	Primary Tumor	Male	TCGA	tumor	PRAD	PRAD_tumor
TCGA-2A-A8VT-01	Prostate Adenocarcinoma	Prostate Adenocarcinoma	Prostate	Primary Tumor	Male	TCGA	tumor	PRAD	PRAD_tumor
TCGA-EJ-5497-01	Prostate Adenocarcinoma	Prostate Adenocarcinoma	Prostate	Primary Tumor	Male	TCGA	tumor	PRAD	PRAD_tumor
TCGA-HC-A48F-01	Prostate Adenocarcinoma	Prostate Adenocarcinoma	Prostate	Primary Tumor	Male	TCGA	tumor	PRAD	PRAD_tumor
TCGA-J4-8200-01	Prostate Adenocarcinoma	Prostate Adenocarcinoma	Prostate	Primary Tumor	Male	TCGA	tumor	PRAD	PRAD_tumor
TCGA-V1-A8WN-01	Prostate Adenocarcinoma	Prostate Adenocarcinoma	Prostate	Primary Tumor	Male	TCGA	tumor	PRAD	PRAD_tumor
TCGA-YL-A9WJ-01	Prostate Adenocarcinoma	Prostate Adenocarcinoma	Prostate	Primary Tumor	Male	TCGA	tumor	PRAD	PRAD_tumor
TCGA-EJ-5512-01	Prostate Adenocarcinoma	Prostate Adenocarcinoma	Prostate	Primary Tumor	Male	TCGA	tumor	PRAD	PRAD_tumor
TCGA-HC-7744-01	Prostate Adenocarcinoma	Prostate Adenocarcinoma	Prostate	Primary Tumor	Male	TCGA	tumor	PRAD	PRAD_tumor
TCGA-KK-A6E7-01	Prostate Adenocarcinoma	Prostate Adenocarcinoma	Prostate	Primary Tumor	Male	TCGA	tumor	PRAD	PRAD_tumor
TCGA-VP-A876-01	Prostate Adenocarcinoma	Prostate Adenocarcinoma	Prostate	Primary Tumor	Male	TCGA	tumor	PRAD	PRAD_tumor
TCGA-EJ-7125-01	Prostate Adenocarcinoma	Prostate Adenocarcinoma	Prostate	Primary Tumor	Male	TCGA	tumor	PRAD	PRAD_tumor
TCGA-G9-7523-01	Prostate Adenocarcinoma	Prostate Adenocarcinoma	Prostate	Primary Tumor	Male	TCGA	tumor	PRAD	PRAD_tumor
TCGA-HC-8260-01	Prostate Adenocarcinoma	Prostate Adenocarcinoma	Prostate	Primary Tumor	Male	TCGA	tumor	PRAD	PRAD_tumor
TCGA-V1-A8MK-01	Prostate Adenocarcinoma	Prostate Adenocarcinoma	Prostate	Primary Tumor	Male	TCGA	tumor	PRAD	PRAD_tumor
TCGA-YB-A89D-11	Pancreatic Adenocarcinoma	Pancreatic Adenocarcinoma	Pancreas	Solid Tissue Normal	Male	TCGA	adjacent	PAAD	PAAD_adjacent
TCGA-HV-A5A3-11	Pancreatic Adenocarcinoma	Pancreatic Adenocarcinoma	Pancreas	Solid Tissue Normal	Male	TCGA	adjacent	PAAD	PAAD_adjacent
TCGA-H6-A45N-11	Pancreatic Adenocarcinoma	Pancreatic Adenocarcinoma	Pancreas	Solid Tissue Normal	Female	TCGA	adjacent	PAAD	PAAD_adjacent
TCGA-H6-8124-11	Pancreatic Adenocarcinoma	Pancreatic Adenocarcinoma	Pancreas	Solid Tissue Normal	Female	TCGA	adjacent	PAAD	PAAD_adjacent
TCGA-FB-AAQ6-01	Pancreatic Adenocarcinoma	Pancreatic Adenocarcinoma	Pancreas	Primary Tumor	Male	TCGA	tumor	PAAD	PAAD_tumor
TCGA-2L-AAQL-01	Pancreatic Adenocarcinoma	Pancreatic Adenocarcinoma	Pancreas	Primary Tumor	Male	TCGA	tumor	PAAD	PAAD_tumor
TCGA-HZ-8005-01	Pancreatic Adenocarcinoma	Pancreatic Adenocarcinoma	Pancreas	Primary Tumor	Male	TCGA	tumor	PAAD	PAAD_tumor
TCGA-HZ-A8P1-01	Pancreatic Adenocarcinoma	Pancreatic Adenocarcinoma	Pancreas	Primary Tumor	Male	TCGA	tumor	PAAD	PAAD_tumor
TCGA-IB-A7M4-01	Pancreatic Adenocarcinoma	Pancreatic Adenocarcinoma	Pancreas	Primary Tumor	Male	TCGA	tumor	PAAD	PAAD_tumor
TCGA-IB-7654-01	Pancreatic Adenocarcinoma	Pancreatic Adenocarcinoma	Pancreas	Primary Tumor	Male	TCGA	tumor	PAAD	PAAD_tumor
TCGA-IB-7886-01	Pancreatic Adenocarcinoma	Pancreatic Adenocarcinoma	Pancreas	Primary Tumor	Male	TCGA	tumor	PAAD	PAAD_tumor
TCGA-F2-A7TX-01	Pancreatic Adenocarcinoma	Pancreatic Adenocarcinoma	Pancreas	Primary Tumor	Male	TCGA	tumor	PAAD	PAAD_tumor
TCGA-HZ-7289-01	Pancreatic Adenocarcinoma	Pancreatic Adenocarcinoma	Pancreas	Primary Tumor	Male	TCGA	tumor	PAAD	PAAD_tumor
TCGA-HZ-A49I-01	Pancreatic Adenocarcinoma	Pancreatic Adenocarcinoma	Pancreas	Primary Tumor	Male	TCGA	tumor	PAAD	PAAD_tumor
TCGA-HZ-A77P-01	Pancreatic Adenocarcinoma	Pancreatic Adenocarcinoma	Pancreas	Primary Tumor	Male	TCGA	tumor	PAAD	PAAD_tumor
TCGA-IB-A5SP-01	Pancreatic Adenocarcinoma	Pancreatic Adenocarcinoma	Pancreas	Primary Tumor	Male	TCGA	tumor	PAAD	PAAD_tumor
TCGA-2L-AAQA-01	Pancreatic Adenocarcinoma	Pancreatic Adenocarcinoma	Pancreas	Primary Tumor	Male	TCGA	tumor	PAAD	PAAD_tumor
TCGA-F2-A8YN-01	Pancreatic Adenocarcinoma	Pancreatic Adenocarcinoma	Pancreas	Primary Tumor	Male	TCGA	tumor	PAAD	PAAD_tumor
TCGA-HZ-A8P0-01	Pancreatic Adenocarcinoma	Pancreatic Adenocarcinoma	Pancreas	Primary Tumor	Male	TCGA	tumor	PAAD	PAAD_tumor
TCGA-IB-AAUM-01	Pancreatic Adenocarcinoma	Pancreatic Adenocarcinoma	Pancreas	Primary Tumor	Male	TCGA	tumor	PAAD	PAAD_tumor
TCGA-2J-AAB6-01	Pancreatic Adenocarcinoma	Pancreatic Adenocarcinoma	Pancreas	Primary Tumor	Male	TCGA	tumor	PAAD	PAAD_tumor
TCGA-3A-A9J0-01	Pancreatic Adenocarcinoma	Pancreatic Adenocarcinoma	Pancreas	Primary Tumor	Male	TCGA	tumor	PAAD	PAAD_tumor
TCGA-HZ-A4BH-01	Pancreatic Adenocarcinoma	Pancreatic Adenocarcinoma	Pancreas	Primary Tumor	Male	TCGA	tumor	PAAD	PAAD_tumor
TCGA-OE-A75W-01	Pancreatic Adenocarcinoma	Pancreatic Adenocarcinoma	Pancreas	Primary Tumor	Male	TCGA	tumor	PAAD	PAAD_tumor
TCGA-2J-AABV-01	Pancreatic Adenocarcinoma	Pancreatic Adenocarcinoma	Pancreas	Primary Tumor	Male	TCGA	tumor	PAAD	PAAD_tumor
TCGA-FB-A5VM-01	Pancreatic Adenocarcinoma	Pancreatic Adenocarcinoma	Pancreas	Primary Tumor	Male	TCGA	tumor	PAAD	PAAD_tumor
TCGA-2J-AABE-01	Pancreatic Adenocarcinoma	Pancreatic Adenocarcinoma	Pancreas	Primary Tumor	Male	TCGA	tumor	PAAD	PAAD_tumor
TCGA-2J-AABF-01	Pancreatic Adenocarcinoma	Pancreatic Adenocarcinoma	Pancreas	Primary Tumor	Male	TCGA	tumor	PAAD	PAAD_tumor
TCGA-HZ-8519-01	Pancreatic Adenocarcinoma	Pancreatic Adenocarcinoma	Pancreas	Primary Tumor	Male	TCGA	tumor	PAAD	PAAD_tumor
TCGA-IB-7890-01	Pancreatic Adenocarcinoma	Pancreatic Adenocarcinoma	Pancreas	Primary Tumor	Male	TCGA	tumor	PAAD	PAAD_tumor
TCGA-US-A77E-01	Pancreatic Adenocarcinoma	Pancreatic Adenocarcinoma	Pancreas	Primary Tumor	Male	TCGA	tumor	PAAD	PAAD_tumor
TCGA-HV-A7OP-01	Pancreatic Adenocarcinoma	Pancreatic Adenocarcinoma	Pancreas	Primary Tumor	Male	TCGA	tumor	PAAD	PAAD_tumor
TCGA-HZ-7918-01	Pancreatic Adenocarcinoma	Pancreatic Adenocarcinoma	Pancreas	Primary Tumor	Male	TCGA	tumor	PAAD	PAAD_tumor
TCGA-HZ-A4BK-01	Pancreatic Adenocarcinoma	Pancreatic Adenocarcinoma	Pancreas	Primary Tumor	Male	TCGA	tumor	PAAD	PAAD_tumor
TCGA-2J-AAB8-01	Pancreatic Adenocarcinoma	Pancreatic Adenocarcinoma	Pancreas	Primary Tumor	Male	TCGA	tumor	PAAD	PAAD_tumor
TCGA-2J-AABK-01	Pancreatic Adenocarcinoma	Pancreatic Adenocarcinoma	Pancreas	Primary Tumor	Male	TCGA	tumor	PAAD	PAAD_tumor
TCGA-3E-AAAZ-01	Pancreatic Adenocarcinoma	Pancreatic Adenocarcinoma	Pancreas	Primary Tumor	Male	TCGA	tumor	PAAD	PAAD_tumor
TCGA-FB-AAPP-01	Pancreatic Adenocarcinoma	Pancreatic Adenocarcinoma	Pancreas	Primary Tumor	Male	TCGA	tumor	PAAD	PAAD_tumor
TCGA-FB-AAPY-01	Pancreatic Adenocarcinoma	Pancreatic Adenocarcinoma	Pancreas	Primary Tumor	Male	TCGA	tumor	PAAD	PAAD_tumor
TCGA-HZ-7920-01	Pancreatic Adenocarcinoma	Pancreatic Adenocarcinoma	Pancreas	Primary Tumor	Male	TCGA	tumor	PAAD	PAAD_tumor
TCGA-IB-A5SO-01	Pancreatic Adenocarcinoma	Pancreatic Adenocarcinoma	Pancreas	Primary Tumor	Male	TCGA	tumor	PAAD	PAAD_tumor
TCGA-F2-6880-01	Pancreatic Adenocarcinoma	Pancreatic Adenocarcinoma	Pancreas	Primary Tumor	Male	TCGA	tumor	PAAD	PAAD_tumor
TCGA-HV-A7OL-01	Pancreatic Adenocarcinoma	Pancreatic Adenocarcinoma	Pancreas	Primary Tumor	Male	TCGA	tumor	PAAD	PAAD_tumor
TCGA-HZ-A9TJ-01	Pancreatic Adenocarcinoma	Pancreatic Adenocarcinoma	Pancreas	Primary Tumor	Male	TCGA	tumor	PAAD	PAAD_tumor
TCGA-HZ-8001-01	Pancreatic Adenocarcinoma	Pancreatic Adenocarcinoma	Pancreas	Primary Tumor	Male	TCGA	tumor	PAAD	PAAD_tumor
TCGA-FB-AAQ0-01	Pancreatic Adenocarcinoma	Pancreatic Adenocarcinoma	Pancreas	Primary Tumor	Male	TCGA	tumor	PAAD	PAAD_tumor
TCGA-IB-AAUP-01	Pancreatic Adenocarcinoma	Pancreatic Adenocarcinoma	Pancreas	Primary Tumor	Male	TCGA	tumor	PAAD	PAAD_tumor
TCGA-3A-A9I9-01	Pancreatic Adenocarcinoma	Pancreatic Adenocarcinoma	Pancreas	Primary Tumor	Male	TCGA	tumor	PAAD	PAAD_tumor
TCGA-3A-A9IS-01	Pancreatic Adenocarcinoma	Pancreatic Adenocarcinoma	Pancreas	Primary Tumor	Male	TCGA	tumor	PAAD	PAAD_tumor
TCGA-3E-AAAY-01	Pancreatic Adenocarcinoma	Pancreatic Adenocarcinoma	Pancreas	Primary Tumor	Male	TCGA	tumor	PAAD	PAAD_tumor
TCGA-IB-AAUR-01	Pancreatic Adenocarcinoma	Pancreatic Adenocarcinoma	Pancreas	Primary Tumor	Male	TCGA	tumor	PAAD	PAAD_tumor
TCGA-S4-A8RM-01	Pancreatic Adenocarcinoma	Pancreatic Adenocarcinoma	Pancreas	Primary Tumor	Male	TCGA	tumor	PAAD	PAAD_tumor
TCGA-XN-A8T3-01	Pancreatic Adenocarcinoma	Pancreatic Adenocarcinoma	Pancreas	Primary Tumor	Male	TCGA	tumor	PAAD	PAAD_tumor
TCGA-2L-AAQI-01	Pancreatic Adenocarcinoma	Pancreatic Adenocarcinoma	Pancreas	Primary Tumor	Male	TCGA	tumor	PAAD	PAAD_tumor
TCGA-HZ-7925-01	Pancreatic Adenocarcinoma	Pancreatic Adenocarcinoma	Pancreas	Primary Tumor	Male	TCGA	tumor	PAAD	PAAD_tumor
TCGA-2J-AAB1-01	Pancreatic Adenocarcinoma	Pancreatic Adenocarcinoma	Pancreas	Primary Tumor	Male	TCGA	tumor	PAAD	PAAD_tumor
TCGA-3A-A9IJ-01	Pancreatic Adenocarcinoma	Pancreatic Adenocarcinoma	Pancreas	Primary Tumor	Male	TCGA	tumor	PAAD	PAAD_tumor
TCGA-3A-A9IU-01	Pancreatic Adenocarcinoma	Pancreatic Adenocarcinoma	Pancreas	Primary Tumor	Male	TCGA	tumor	PAAD	PAAD_tumor
TCGA-F2-A44H-01	Pancreatic Adenocarcinoma	Pancreatic Adenocarcinoma	Pancreas	Primary Tumor	Male	TCGA	tumor	PAAD	PAAD_tumor
TCGA-FB-AAPQ-01	Pancreatic Adenocarcinoma	Pancreatic Adenocarcinoma	Pancreas	Primary Tumor	Male	TCGA	tumor	PAAD	PAAD_tumor
TCGA-HZ-7923-01	Pancreatic Adenocarcinoma	Pancreatic Adenocarcinoma	Pancreas	Primary Tumor	Male	TCGA	tumor	PAAD	PAAD_tumor
TCGA-IB-A6UG-01	Pancreatic Adenocarcinoma	Pancreatic Adenocarcinoma	Pancreas	Primary Tumor	Male	TCGA	tumor	PAAD	PAAD_tumor
TCGA-IB-AAUT-01	Pancreatic Adenocarcinoma	Pancreatic Adenocarcinoma	Pancreas	Primary Tumor	Male	TCGA	tumor	PAAD	PAAD_tumor
TCGA-F2-7276-01	Pancreatic Adenocarcinoma	Pancreatic Adenocarcinoma	Pancreas	Primary Tumor	Male	TCGA	tumor	PAAD	PAAD_tumor
TCGA-IB-7893-01	Pancreatic Adenocarcinoma	Pancreatic Adenocarcinoma	Pancreas	Primary Tumor	Male	TCGA	tumor	PAAD	PAAD_tumor
TCGA-US-A77G-01	Pancreatic Adenocarcinoma	Pancreatic Adenocarcinoma	Pancreas	Primary Tumor	Male	TCGA	tumor	PAAD	PAAD_tumor
TCGA-IB-A6UF-01	Pancreatic Adenocarcinoma	Pancreatic Adenocarcinoma	Pancreas	Primary Tumor	Male	TCGA	tumor	PAAD	PAAD_tumor
TCGA-2J-AABH-01	Pancreatic Adenocarcinoma	Pancreatic Adenocarcinoma	Pancreas	Primary Tumor	Male	TCGA	tumor	PAAD	PAAD_tumor
TCGA-HZ-8002-01	Pancreatic Adenocarcinoma	Pancreatic Adenocarcinoma	Pancreas	Primary Tumor	Male	TCGA	tumor	PAAD	PAAD_tumor
TCGA-US-A776-01	Pancreatic Adenocarcinoma	Pancreatic Adenocarcinoma	Pancreas	Primary Tumor	Male	TCGA	tumor	PAAD	PAAD_tumor
TCGA-IB-7646-01	Pancreatic Adenocarcinoma	Pancreatic Adenocarcinoma	Pancreas	Primary Tumor	Male	TCGA	tumor	PAAD	PAAD_tumor
TCGA-IB-8127-01	Pancreatic Adenocarcinoma	Pancreatic Adenocarcinoma	Pancreas	Primary Tumor	Male	TCGA	tumor	PAAD	PAAD_tumor
TCGA-YB-A89D-01	Pancreatic Adenocarcinoma	Pancreatic Adenocarcinoma	Pancreas	Primary Tumor	Male	TCGA	tumor	PAAD	PAAD_tumor
TCGA-Q3-A5QY-01	Pancreatic Adenocarcinoma	Pancreatic Adenocarcinoma	Pancreas	Primary Tumor	Male	TCGA	tumor	PAAD	PAAD_tumor
TCGA-3A-A9I5-01	Pancreatic Adenocarcinoma	Pancreatic Adenocarcinoma	Pancreas	Primary Tumor	Male	TCGA	tumor	PAAD	PAAD_tumor
TCGA-F2-6879-01	Pancreatic Adenocarcinoma	Pancreatic Adenocarcinoma	Pancreas	Primary Tumor	Male	TCGA	tumor	PAAD	PAAD_tumor
TCGA-HZ-7926-01	Pancreatic Adenocarcinoma	Pancreatic Adenocarcinoma	Pancreas	Primary Tumor	Male	TCGA	tumor	PAAD	PAAD_tumor
TCGA-IB-A7LX-01	Pancreatic Adenocarcinoma	Pancreatic Adenocarcinoma	Pancreas	Primary Tumor	Male	TCGA	tumor	PAAD	PAAD_tumor
TCGA-2J-AABU-01	Pancreatic Adenocarcinoma	Pancreatic Adenocarcinoma	Pancreas	Primary Tumor	Male	TCGA	tumor	PAAD	PAAD_tumor
[truncated: 9,410 more rows]

## Sheet: S4
Supplementary Table S4. Bulk RNA-seq survival data (TCGA)
sample	OS	OS.time	DSS	DSS.time	DFI	DFI.time	PFI	PFI.time
TCGA-2F-A9KO-01	1	734	1	734	NA	NA	1	651
TCGA-2F-A9KP-01	1	364	1	364	NA	NA	1	343
TCGA-2F-A9KQ-01	0	2886	0	2886	0	2886	0	2886
TCGA-2F-A9KR-01	1	3183	1	3183	1	3086	1	3086
TCGA-2F-A9KT-01	0	3314	0	3314	0	3314	0	3314
TCGA-2F-A9KW-01	1	254	1	254	NA	NA	1	85
TCGA-4Z-AA7M-01	0	495	0	495	0	495	0	495
TCGA-4Z-AA7N-01	1	1367	0	1367	0	1367	0	1367
TCGA-4Z-AA7O-01	0	512	0	512	0	512	0	512
TCGA-4Z-AA7Q-01	1	510	0	510	NA	NA	0	510
TCGA-4Z-AA7R-01	1	522	1	522	NA	NA	1	353
TCGA-4Z-AA7S-01	1	1064	0	1064	NA	NA	0	1064
TCGA-4Z-AA7W-01	0	840	0	840	1	760	1	760
TCGA-4Z-AA7Y-01	0	1522	0	1522	0	1522	0	1522
TCGA-4Z-AA80-01	1	19	0	19	NA	NA	0	19
TCGA-4Z-AA81-01	1	1270	0	1270	0	1270	0	1270
TCGA-4Z-AA82-01	1	1556	1	1556	NA	NA	1	1150
TCGA-4Z-AA83-01	0	2024	0	2024	0	2024	0	2024
TCGA-4Z-AA84-01	0	460	0	460	NA	NA	0	460
TCGA-4Z-AA86-01	1	311	1	311	NA	NA	1	136
TCGA-4Z-AA87-01	0	1454	0	1454	NA	NA	1	221
TCGA-4Z-AA89-01	0	1029	0	1029	NA	NA	1	648
TCGA-5N-A9KI-01	1	76	0	76	0	76	0	76
TCGA-5N-A9KM-01	1	530	1	530	1	276	1	276
TCGA-BL-A0C8-01	0	1219	0	1219	1	630	1	630
TCGA-BL-A13I-01	1	223	1	223	NA	NA	1	216
TCGA-BL-A13J-01	1	81	1	81	NA	NA	1	81
TCGA-BL-A13J-11	1	81	1	81	NA	NA	1	81
TCGA-BL-A3JM-01	1	205	1	205	NA	NA	1	111
TCGA-BL-A5ZZ-01	0	377	0	377	1	242	1	242
TCGA-BT-A0S7-01	1	200	1	200	NA	NA	1	200
TCGA-BT-A0YX-01	1	400	1	400	NA	NA	1	326
TCGA-BT-A20J-01	1	579	1	579	NA	NA	1	254
TCGA-BT-A20N-01	1	795	1	795	NA	NA	1	795
TCGA-BT-A20N-11	1	795	1	795	NA	NA	1	795
TCGA-BT-A20O-01	1	370	1	370	NA	NA	1	315
TCGA-BT-A20P-01	1	544	NA	544	NA	NA	0	544
TCGA-BT-A20Q-01	1	593	1	593	NA	NA	1	593
TCGA-BT-A20Q-11	1	593	1	593	NA	NA	1	593
TCGA-BT-A20R-01	1	154	NA	154	NA	NA	0	154
TCGA-BT-A20R-11	1	154	NA	154	NA	NA	0	154
TCGA-BT-A20T-01	1	453	1	453	NA	NA	1	314
TCGA-BT-A20U-01	1	455	0	455	0	455	0	455
TCGA-BT-A20U-11	1	455	0	455	0	455	0	455
TCGA-BT-A20V-01	1	154	NA	154	NA	NA	0	154
TCGA-BT-A20W-01	1	254	0	254	0	254	0	254
TCGA-BT-A20W-11	1	254	0	254	0	254	0	254
TCGA-BT-A20X-01	1	251	1	251	NA	NA	1	251
TCGA-BT-A2LA-01	0	522	0	522	0	522	0	522
TCGA-BT-A2LA-11	0	522	0	522	0	522	0	522
TCGA-BT-A2LB-01	1	492	0	492	0	492	0	492
TCGA-BT-A2LB-11	1	492	0	492	0	492	0	492
TCGA-BT-A2LD-01	1	623	1	623	NA	NA	1	555
TCGA-BT-A3PH-01	1	142	1	142	NA	NA	1	142
TCGA-BT-A3PJ-01	0	789	0	789	0	789	0	789
TCGA-BT-A3PK-01	1	303	1	303	NA	NA	1	303
TCGA-BT-A42C-01	0	873	0	873	0	873	0	873
TCGA-BT-A42E-01	0	1108	0	1108	0	1108	0	1108
TCGA-BT-A42F-01	0	864	0	864	NA	NA	0	864
TCGA-C4-A0EZ-01	1	273	1	273	NA	NA	1	273
TCGA-C4-A0F0-01	0	59	0	59	NA	NA	0	59
TCGA-C4-A0F1-01	0	89	0	89	NA	NA	0	89
TCGA-C4-A0F6-01	0	700	0	700	NA	NA	0	700
TCGA-C4-A0F7-01	1	62	1	62	NA	NA	1	62
TCGA-CF-A1HR-01	0	389	0	389	1	294	1	294
TCGA-CF-A1HS-01	0	382	0	382	1	133	1	133
TCGA-CF-A27C-01	0	425	0	425	0	425	0	425
TCGA-CF-A3MF-01	0	383	0	383	0	383	0	383
TCGA-CF-A3MG-01	0	369	0	369	0	369	0	369
TCGA-CF-A3MH-01	0	398	0	398	0	398	0	398
TCGA-CF-A3MI-01	0	370	0	370	0	370	0	370
TCGA-CF-A47S-01	0	333	0	333	0	333	0	333
TCGA-CF-A47T-01	1	385	1	385	1	139	1	139
TCGA-CF-A47V-01	0	379	0	379	0	379	0	379
TCGA-CF-A47W-01	0	368	0	368	0	368	0	368
TCGA-CF-A47X-01	0	384	0	384	0	384	0	384
TCGA-CF-A47Y-01	0	373	0	373	0	373	0	373
TCGA-CF-A5U8-01	0	399	0	399	0	399	0	399
TCGA-CF-A5UA-01	0	365	0	365	0	365	0	365
TCGA-CF-A7I0-01	0	368	0	368	0	368	0	368
TCGA-CF-A8HX-01	0	345	0	345	0	345	0	345
TCGA-CF-A8HY-01	0	345	0	345	0	345	0	345
TCGA-CF-A9FF-01	0	361	0	361	0	361	0	361
TCGA-CF-A9FH-01	0	0	0	0	0	0	0	0
TCGA-CF-A9FL-01	1	565	1	565	1	322	1	322
TCGA-CF-A9FM-01	0	398	0	398	0	398	0	398
TCGA-CU-A0YN-01	1	393	NA	393	NA	NA	0	393
TCGA-CU-A0YN-11	1	393	NA	393	NA	NA	0	393
TCGA-CU-A0YO-01	1	149	1	149	NA	NA	1	118
TCGA-CU-A0YR-01	1	460	1	460	NA	NA	1	219
TCGA-CU-A0YR-11	1	460	1	460	NA	NA	1	219
TCGA-CU-A3KJ-01	0	562	0	562	NA	NA	1	166
TCGA-CU-A3QU-01	0	158	0	158	NA	NA	0	158
TCGA-CU-A3YL-01	0	906	0	906	1	370	1	370
TCGA-CU-A5W6-01	1	56	0	56	0	56	0	56
TCGA-CU-A72E-01	1	413	1	413	NA	NA	1	256
TCGA-DK-A1A3-01	1	665	1	665	NA	NA	1	665
TCGA-DK-A1A5-01	1	65	0	65	0	65	0	65
TCGA-DK-A1A6-01	0	2020	0	2020	NA	NA	0	2020
TCGA-DK-A1A7-01	0	560	0	560	NA	NA	1	112
TCGA-DK-A1AA-01	0	578	0	578	0	578	0	578
TCGA-DK-A1AB-01	1	508	NA	508	NA	NA	1	364
TCGA-DK-A1AC-01	0	3981	0	3981	0	3981	0	3981
TCGA-DK-A1AD-01	0	3420	0	3420	NA	NA	0	3420
TCGA-DK-A1AE-01	0	491	0	491	NA	NA	1	211
TCGA-DK-A1AF-01	0	536	0	536	NA	NA	1	283
TCGA-DK-A1AG-01	0	475	0	475	0	475	0	475
TCGA-DK-A2HX-01	1	1420	0	1420	NA	NA	0	1420
TCGA-DK-A2I1-01	0	546	0	546	0	546	0	546
TCGA-DK-A2I2-01	1	237	1	237	NA	NA	1	163
TCGA-DK-A2I4-01	0	4343	0	4343	0	4343	0	4343
TCGA-DK-A2I6-01	0	2656	0	2656	NA	NA	0	2656
TCGA-DK-A3IK-01	1	146	0	146	NA	NA	0	146
TCGA-DK-A3IL-01	1	413	0	413	NA	NA	0	413
TCGA-DK-A3IM-01	1	248	1	248	1	201	1	201
TCGA-DK-A3IN-01	1	250	0	250	0	250	0	250
TCGA-DK-A3IQ-01	1	539	1	539	1	250	1	250
TCGA-DK-A3IS-01	0	1529	0	1529	0	1529	0	1529
TCGA-DK-A3IT-01	0	648	0	648	0	648	0	648
TCGA-DK-A3IU-01	1	706	1	706	1	462	1	462
TCGA-DK-A3IV-01	1	294	1	294	NA	NA	1	212
TCGA-DK-A3WW-01	0	633	0	633	0	633	0	633
TCGA-DK-A3WX-01	1	321	1	321	NA	NA	1	167
TCGA-DK-A3WY-01	0	4967	0	4967	0	4967	0	4967
TCGA-DK-A3X1-01	0	2009	0	2009	0	2009	0	2009
TCGA-DK-A3X2-01	1	547	1	547	NA	NA	1	533
TCGA-DK-A6AV-01	0	1952	0	1952	0	1952	0	1952
TCGA-DK-A6AW-01	0	1621	0	1621	0	1621	0	1621
TCGA-DK-A6B0-01	0	2330	0	2330	0	2330	0	2330
TCGA-DK-A6B1-01	0	2049	0	2049	0	2049	0	2049
TCGA-DK-A6B2-01	0	477	0	477	NA	NA	1	268
TCGA-DK-A6B5-01	0	1542	0	1542	NA	NA	0	1542
TCGA-DK-A6B6-01	0	1115	0	1115	0	1115	0	1115
TCGA-DK-AA6L-01	1	1163	1	1163	NA	NA	1	920
TCGA-DK-AA6M-01	0	1582	0	1582	NA	NA	0	1582
TCGA-DK-AA6P-01	0	457	0	457	NA	NA	1	16
TCGA-DK-AA6Q-01	1	413	1	413	NA	NA	1	285
TCGA-DK-AA6R-01	0	5041	0	5041	NA	NA	1	4907
TCGA-DK-AA6S-01	0	5050	0	5050	1	539	1	539
TCGA-DK-AA6T-01	0	572	0	572	0	572	0	572
TCGA-DK-AA6U-01	0	578	0	578	0	578	0	578
TCGA-DK-AA6W-01	1	415	1	415	NA	NA	1	379
TCGA-DK-AA6X-01	0	467	0	467	NA	NA	0	467
TCGA-DK-AA71-01	0	415	0	415	NA	NA	0	415
TCGA-DK-AA74-01	0	1708	0	1708	0	1708	0	1708
TCGA-DK-AA75-01	1	340	1	340	NA	NA	1	328
TCGA-DK-AA76-01	0	366	0	366	0	366	0	366
TCGA-DK-AA77-01	0	618	0	618	NA	NA	1	467
TCGA-E5-A2PC-01	0	1326	0	1326	NA	NA	0	1326
TCGA-E5-A4TZ-01	1	467	1	467	NA	NA	1	435
TCGA-E5-A4U1-01	0	1181	0	1181	1	705	1	705
TCGA-E7-A3X6-01	1	904	1	904	1	369	1	369
TCGA-E7-A3Y1-01	0	163	0	163	0	163	0	163
TCGA-E7-A4IJ-01	1	674	1	674	1	620	1	620
TCGA-E7-A4XJ-01	1	68	0	68	0	68	0	68
TCGA-E7-A519-01	0	508	0	508	0	508	0	508
TCGA-E7-A541-01	1	778	0	778	0	778	0	778
TCGA-E7-A5KE-01	0	17	0	17	NA	NA	0	17
TCGA-E7-A5KF-01	0	20	0	20	NA	NA	0	20
TCGA-E7-A677-01	0	820	0	820	0	820	0	820
TCGA-E7-A678-01	0	798	0	798	0	798	0	798
TCGA-E7-A6MD-01	0	129	0	129	NA	NA	0	129
TCGA-E7-A6ME-01	0	731	0	731	0	731	0	731
TCGA-E7-A6MF-01	0	750	0	750	0	750	0	750
TCGA-E7-A7DU-01	0	28	0	28	0	28	0	28
TCGA-E7-A7DV-01	0	37	0	37	NA	NA	0	37
TCGA-E7-A7PW-01	0	416	0	416	1	174	1	174
TCGA-E7-A7XN-01	0	428	0	428	NA	NA	1	190
TCGA-E7-A85H-01	0	394	0	394	0	394	0	394
TCGA-E7-A8O7-01	0	466	0	466	0	466	0	466
TCGA-E7-A8O8-01	0	13	0	13	0	13	0	13
TCGA-E7-A97P-01	1	437	0	437	0	437	0	437
TCGA-E7-A97Q-01	1	246	1	246	NA	NA	1	246
TCGA-FD-A3B3-01	1	974	0	974	0	974	0	974
TCGA-FD-A3B4-01	1	510	1	510	1	359	1	359
TCGA-FD-A3B5-01	1	272	1	272	NA	NA	1	272
TCGA-FD-A3B6-01	1	1005	0	1005	0	1005	0	1005
TCGA-FD-A3B7-01	1	122	1	122	NA	NA	1	110
TCGA-FD-A3B8-01	0	384	0	384	0	384	0	384
TCGA-FD-A3N5-01	1	685	1	685	NA	NA	1	346
TCGA-FD-A3N6-01	0	851	0	851	0	851	0	851
TCGA-FD-A3NA-01	0	1845	0	1845	0	1845	1	1338
TCGA-FD-A3SJ-01	1	739	1	739	NA	NA	1	281
TCGA-FD-A3SL-01	1	712	1	712	NA	NA	1	260
TCGA-FD-A3SM-01	1	547	1	547	NA	NA	1	144
TCGA-FD-A3SN-01	0	887	0	887	NA	NA	1	110
TCGA-FD-A3SO-01	1	168	1	168	NA	NA	1	143
TCGA-FD-A3SP-01	0	783	0	783	0	783	0	783
TCGA-FD-A3SQ-01	1	1423	1	1423	NA	NA	1	991
TCGA-FD-A3SR-01	1	602	1	602	NA	NA	1	372
TCGA-FD-A3SS-01	1	391	1	391	NA	NA	1	220
TCGA-FD-A43N-01	0	699	0	699	NA	NA	0	699
TCGA-FD-A43P-01	0	832	0	832	0	832	0	832
TCGA-FD-A43S-01	0	455	0	455	0	455	0	455
TCGA-FD-A43U-01	0	636	0	636	NA	NA	1	497
TCGA-FD-A43X-01	0	110	0	110	0	110	0	110
TCGA-FD-A43Y-01	1	474	0	474	0	474	0	474
TCGA-FD-A5BR-01	0	813	0	813	0	813	0	813
TCGA-FD-A5BS-01	0	1639	0	1639	0	1639	0	1639
TCGA-FD-A5BT-01	1	328	0	328	NA	NA	0	328
TCGA-FD-A5BU-01	0	588	0	588	0	588	0	588
TCGA-FD-A5BV-01	1	163	1	163	NA	NA	1	134
TCGA-FD-A5BX-01	1	173	1	173	NA	NA	1	99
TCGA-FD-A5BY-01	0	251	0	251	0	251	0	251
TCGA-FD-A5BZ-01	1	835	1	835	NA	NA	1	533
TCGA-FD-A5C0-01	1	550	1	550	NA	NA	1	27
TCGA-FD-A5C1-01	0	1792	0	1792	0	1792	0	1792
TCGA-FD-A62N-01	0	82	0	82	0	82	0	82
TCGA-FD-A62O-01	1	216	0	216	NA	NA	0	216
TCGA-FD-A62P-01	1	191	1	191	NA	NA	1	191
TCGA-FD-A62S-01	1	406	1	406	NA	NA	1	306
TCGA-FD-A6TA-01	0	1912	0	1912	NA	NA	0	1912
TCGA-FD-A6TB-01	0	572	0	572	0	572	0	572
TCGA-FD-A6TC-01	0	187	0	187	0	187	0	187
TCGA-FD-A6TD-01	1	386	0	386	0	386	0	386
TCGA-FD-A6TE-01	0	376	0	376	NA	NA	1	321
TCGA-FD-A6TF-01	1	69	0	69	NA	NA	0	69
TCGA-FD-A6TG-01	1	93	0	93	NA	NA	0	93
TCGA-FD-A6TH-01	1	131	1	131	NA	NA	1	126
TCGA-FD-A6TI-01	1	294	0	294	NA	NA	0	294
TCGA-FD-A6TK-01	0	330	0	330	0	330	0	330
TCGA-FJ-A3Z7-01	0	945	0	945	NA	NA	0	945
TCGA-FJ-A3Z9-01	1	385	0	385	0	385	0	385
TCGA-FJ-A3ZE-01	1	324	1	324	NA	NA	1	152
TCGA-FJ-A3ZF-01	0	524	0	524	0	524	0	524
TCGA-FJ-A871-01	1	272	1	272	NA	NA	1	106
TCGA-FT-A3EE-01	1	99	0	99	NA	NA	0	99
TCGA-FT-A61P-01	0	337	0	337	NA	NA	0	337
TCGA-G2-A2EC-01	1	696	1	696	NA	NA	1	679
TCGA-G2-A2EF-01	0	1884	0	1884	NA	NA	0	1884
TCGA-G2-A2EJ-01	0	1460	0	1460	1	910	1	910
TCGA-G2-A2EK-01	0	485	0	485	NA	NA	1	485
TCGA-G2-A2EL-01	1	819	1	819	NA	NA	1	105
TCGA-G2-A2EO-01	1	1804	0	1804	0	1804	0	1804
TCGA-G2-A2ES-01	1	1004	1	1004	NA	NA	1	897
TCGA-G2-A3IB-01	1	220	1	220	NA	NA	1	220
TCGA-G2-A3IE-01	1	612	1	612	NA	NA	1	612
TCGA-G2-A3VY-01	0	536	0	536	NA	NA	0	536
TCGA-G2-AA3B-01	0	2008	0	2008	0	2008	0	2008
TCGA-G2-AA3C-01	1	211	1	211	NA	NA	1	211
TCGA-G2-AA3D-01	0	2139	0	2139	NA	NA	0	2139
TCGA-G2-AA3F-01	0	893	0	893	NA	NA	0	893
TCGA-GC-A3BM-01	1	651	1	651	NA	NA	1	651
TCGA-GC-A3BM-11	1	651	1	651	NA	NA	1	651
TCGA-GC-A3I6-01	1	630	1	630	NA	NA	1	546
TCGA-GC-A3OO-01	0	481	0	481	0	481	0	481
TCGA-GC-A3RB-01	0	582	0	582	0	582	0	582
TCGA-GC-A3RC-01	0	484	0	484	0	484	0	484
TCGA-GC-A3RD-01	0	428	0	428	0	428	0	428
TCGA-GC-A3WC-01	0	540	0	540	0	540	0	540
TCGA-GC-A3WC-11	0	540	0	540	0	540	0	540
TCGA-GC-A3YS-01	0	758	0	758	NA	NA	0	758
TCGA-GC-A4ZW-01	0	15	0	15	NA	NA	0	15
TCGA-GC-A6I1-01	1	272	0	272	0	272	0	272
TCGA-GC-A6I3-01	0	423	0	423	NA	NA	0	423
TCGA-GC-A6I3-11	0	423	0	423	NA	NA	0	423
TCGA-GD-A2C5-01	0	812	0	812	NA	NA	1	214
TCGA-GD-A2C5-11	0	812	0	812	NA	NA	1	214
TCGA-GD-A3OP-01	0	64	0	64	NA	NA	0	64
TCGA-GD-A3OP-11	0	64	0	64	NA	NA	0	64
TCGA-GD-A3OQ-01	0	95	0	95	NA	NA	0	95
TCGA-GD-A3OQ-11	0	95	0	95	NA	NA	0	95
TCGA-GD-A3OS-01	0	638	0	638	NA	NA	1	223
TCGA-GD-A6C6-01	0	67	0	67	0	67	0	67
TCGA-GD-A76B-01	0	224	0	224	0	224	0	224
TCGA-GU-A42P-01	1	332	0	332	NA	NA	0	332
TCGA-GU-A42Q-01	1	344	0	344	0	344	0	344
TCGA-GU-A42R-01	1	577	1	577	NA	NA	1	91
TCGA-GU-A762-01	1	232	1	232	NA	NA	1	232
TCGA-GU-A763-01	0	997	0	997	NA	NA	1	303
TCGA-GU-A764-01	0	610	0	610	0	610	0	610
TCGA-GU-A766-01	0	480	0	480	NA	NA	0	480
TCGA-GU-A767-01	1	144	1	144	NA	NA	1	144
TCGA-GU-AATO-01	1	324	1	324	NA	NA	1	324
TCGA-GU-AATP-01	0	1003	0	1003	NA	NA	1	596
TCGA-GU-AATQ-01	1	213	1	213	NA	NA	1	213
TCGA-GV-A3JV-01	1	434	1	434	NA	NA	1	134
TCGA-GV-A3JW-01	0	649	0	649	NA	NA	1	271
TCGA-GV-A3JX-01	0	581	0	581	0	581	0	581
TCGA-GV-A3JZ-01	0	603	0	603	NA	NA	0	603
TCGA-GV-A3QF-01	1	617	0	617	NA	NA	0	617
TCGA-GV-A3QG-01	1	NA	1	NA	NA	NA	1	84
TCGA-GV-A3QH-01	1	258	0	258	NA	NA	1	125
TCGA-GV-A3QI-01	0	1110	0	1110	1	768	1	768
TCGA-GV-A3QK-01	0	832	0	832	NA	NA	0	832
TCGA-GV-A40E-01	1	261	1	261	NA	NA	1	219
TCGA-GV-A40G-01	0	580	0	580	0	580	0	580
TCGA-GV-A6ZA-01	0	691	0	691	0	691	0	691
TCGA-H4-A2HO-01	0	46	0	46	0	46	0	46
TCGA-H4-A2HQ-01	0	590	0	590	NA	NA	1	318
TCGA-HQ-A2OE-01	0	1174	0	1174	NA	NA	0	1174
TCGA-HQ-A2OF-01	0	1947	0	1947	1	907	1	907
TCGA-HQ-A5ND-01	1	274	1	274	NA	NA	1	84
TCGA-HQ-A5NE-01	1	370	1	370	1	211	1	211
TCGA-K4-A3WS-01	0	761	0	761	0	761	0	761
TCGA-K4-A3WU-01	0	105	0	105	NA	NA	0	105
TCGA-K4-A3WV-01	0	646	0	646	NA	NA	0	646
TCGA-K4-A3WV-11	0	646	0	646	NA	NA	0	646
TCGA-K4-A4AB-01	0	84	0	84	NA	NA	0	84
TCGA-K4-A4AC-01	1	278	1	278	NA	NA	1	170
TCGA-K4-A54R-01	0	842	0	842	0	842	0	842
TCGA-K4-A54R-11	0	842	0	842	0	842	0	842
TCGA-K4-A5RH-01	0	276	0	276	NA	NA	1	196
TCGA-K4-A5RI-01	1	356	1	356	NA	NA	1	236
TCGA-K4-A5RI-11	1	356	1	356	NA	NA	1	236
TCGA-K4-A5RJ-01	0	539	0	539	0	539	0	539
TCGA-K4-A6FZ-01	0	55	0	55	0	55	0	55
TCGA-K4-A6MB-01	0	469	0	469	NA	NA	0	469
TCGA-K4-A83P-01	0	495	0	495	NA	NA	1	70
TCGA-K4-AAQO-01	0	359	0	359	NA	NA	0	359
TCGA-KQ-A41N-01	0	1604	0	1604	0	1604	0	1604
TCGA-KQ-A41O-01	0	1538	0	1538	NA	NA	0	1538
TCGA-KQ-A41P-01	0	1094	0	1094	NA	NA	1	178
TCGA-KQ-A41Q-01	0	1429	0	1429	NA	NA	1	1314
TCGA-KQ-A41R-01	0	1350	0	1350	0	1350	0	1350
TCGA-KQ-A41S-01	0	35	0	35	0	35	0	35
TCGA-LC-A66R-01	0	466	0	466	NA	NA	0	466
TCGA-LT-A5Z6-01	0	474	0	474	0	474	0	474
TCGA-LT-A8JT-01	0	641	0	641	0	641	0	641
TCGA-MV-A51V-01	0	410	0	410	0	410	0	410
TCGA-PQ-A6FI-01	0	372	0	372	0	372	0	372
TCGA-PQ-A6FN-01	0	507	0	507	NA	NA	0	507
TCGA-R3-A69X-01	0	433	0	433	0	433	0	433
TCGA-S5-A6DX-01	1	56	1	56	NA	NA	1	56
TCGA-S5-AA26-01	0	503	0	503	0	503	0	503
TCGA-SY-A9G0-01	1	1008	0	1008	NA	NA	0	1008
TCGA-SY-A9G5-01	0	1186	0	1186	0	1186	0	1186
TCGA-UY-A78K-01	1	536	NA	536	NA	NA	0	536
TCGA-UY-A78L-01	0	1127	0	1127	NA	NA	1	355
TCGA-UY-A78M-01	1	690	1	690	NA	NA	1	690
TCGA-UY-A78N-01	1	2641	1	2641	NA	NA	1	2472
TCGA-UY-A78O-01	0	2312	0	2312	0	2312	0	2312
TCGA-UY-A78P-01	0	2380	0	2380	0	2380	0	2380
TCGA-UY-A8OB-01	0	2109	0	2109	NA	NA	0	2109
TCGA-UY-A8OC-01	1	92	1	92	NA	NA	1	32
TCGA-UY-A8OD-01	0	3432	0	3432	0	3432	0	3432
TCGA-UY-A9PA-01	0	1072	0	1072	0	1072	0	1072
TCGA-UY-A9PB-01	0	899	0	899	0	899	0	899
TCGA-UY-A9PD-01	0	542	0	542	0	542	0	542
TCGA-UY-A9PE-01	0	189	0	189	NA	NA	1	473
TCGA-UY-A9PF-01	0	117	0	117	NA	NA	0	117
TCGA-UY-A9PH-01	0	1561	0	1561	0	1561	0	1561
TCGA-XF-A8HB-01	0	1370	0	1370	0	1370	0	1370
TCGA-XF-A8HC-01	1	200	NA	200	NA	NA	0	200
TCGA-XF-A8HD-01	0	2964	0	2964	0	2964	0	2964
TCGA-XF-A8HE-01	0	3817	0	3817	0	3817	0	3817
TCGA-XF-A8HF-01	1	2954	0	2954	0	2954	0	2954
TCGA-XF-A8HG-01	1	467	1	467	1	398	1	398
TCGA-XF-A8HH-01	1	57	1	57	NA	NA	1	57
TCGA-XF-A8HI-01	1	544	1	544	NA	NA	1	468
TCGA-XF-A9SH-01	1	1971	1	1971	NA	NA	1	547
TCGA-XF-A9SI-01	0	2423	0	2423	0	2423	0	2423
TCGA-XF-A9SJ-01	1	98	1	98	NA	NA	1	98
TCGA-XF-A9SK-01	1	486	1	486	NA	NA	1	382
TCGA-XF-A9SL-01	1	2020	0	2020	NA	NA	0	2020
TCGA-XF-A9SM-01	0	1048	0	1048	0	1048	0	1048
TCGA-XF-A9SP-01	1	454	1	454	NA	NA	1	310
TCGA-XF-A9ST-01	1	128	NA	128	NA	NA	0	128
TCGA-XF-A9SU-01	1	182	1	182	NA	NA	1	103
TCGA-XF-A9SV-01	1	388	1	388	NA	NA	1	237
TCGA-XF-A9SW-01	1	362	1	362	NA	NA	1	362
TCGA-XF-A9SX-01	1	719	1	719	NA	NA	1	475
TCGA-XF-A9SY-01	0	640	0	640	NA	NA	1	168
TCGA-XF-A9SZ-01	1	859	1	859	NA	NA	1	854
TCGA-XF-A9T0-01	0	799	0	799	0	799	0	799
TCGA-XF-A9T2-01	1	575	NA	575	NA	NA	0	575
TCGA-XF-A9T3-01	0	68	0	68	NA	NA	0	68
TCGA-XF-A9T4-01	1	495	1	495	NA	NA	1	182
TCGA-XF-A9T5-01	0	2027	0	2027	NA	NA	1	664
TCGA-XF-A9T6-01	0	64	0	64	NA	NA	0	64
TCGA-XF-A9T8-01	1	418	NA	418	NA	NA	0	418
TCGA-XF-AAME-01	1	2828	1	2828	NA	NA	1	1651
TCGA-XF-AAMG-01	0	3364	0	3364	0	3364	0	3364
TCGA-XF-AAMH-01	1	344	1	344	NA	NA	1	313
TCGA-XF-AAMJ-01	1	1670	0	1670	0	1670	0	1670
TCGA-XF-AAML-01	1	232	0	232	0	232	0	232
TCGA-XF-AAMQ-01	0	2177	0	2177	0	2177	0	2177
TCGA-XF-AAMR-01	0	2790	0	2790	0	2790	0	2790
TCGA-XF-AAMT-01	1	90	1	90	NA	NA	1	90
TCGA-XF-AAMW-01	1	253	1	253	NA	NA	1	253
TCGA-XF-AAMX-01	1	206	0	206	0	206	0	206
TCGA-XF-AAMY-01	0	3011	0	3011	1	637	1	637
TCGA-XF-AAMZ-01	1	1348	1	1348	NA	NA	1	1344
TCGA-XF-AAN0-01	1	1718	1	1718	NA	NA	1	603
TCGA-XF-AAN1-01	1	941	1	941	NA	NA	1	650
TCGA-XF-AAN2-01	1	1869	0	1869	0	1869	0	1869
TCGA-XF-AAN3-01	0	2625	0	2625	NA	NA	0	2625
TCGA-XF-AAN4-01	1	823	0	823	0	823	0	823
TCGA-XF-AAN5-01	0	2293	0	2293	0	2293	0	2293
TCGA-XF-AAN7-01	1	565	1	565	NA	NA	1	321
TCGA-XF-AAN8-01	1	118	NA	118	NA	NA	0	118
TCGA-YC-A89H-01	0	573	0	573	0	573	0	573
TCGA-YC-A8S6-01	0	293	0	293	0	293	0	293
TCGA-YC-A9TC-01	1	20	1	20	NA	NA	1	20
TCGA-YF-AA3L-01	0	364	0	364	0	364	0	364
TCGA-YF-AA3M-01	0	415	0	415	1	381	1	381
TCGA-ZF-A9R0-01	1	680	1	680	NA	NA	1	559
TCGA-ZF-A9R1-01	0	773	0	773	NA	NA	1	758
TCGA-ZF-A9R2-01	0	642	0	642	0	642	0	642
TCGA-ZF-A9R3-01	1	949	1	949	1	917	1	917
TCGA-ZF-A9R4-01	0	921	0	921	0	921	0	921
TCGA-ZF-A9R5-01	0	1090	0	1090	0	1090	0	1090
TCGA-ZF-A9R7-01	0	665	0	665	0	665	0	665
TCGA-ZF-A9R9-01	1	864	1	864	NA	NA	1	629
TCGA-ZF-A9RC-01	0	2868	0	2868	0	2868	0	2868
TCGA-ZF-A9RE-01	1	106	1	106	NA	NA	1	106
TCGA-ZF-A9RF-01	0	1949	0	1949	1	1565	1	1565
TCGA-ZF-A9RL-01	0	2703	0	2703	1	1064	1	1064
TCGA-ZF-A9RM-01	0	1455	0	1455	0	1455	0	1455
TCGA-ZF-A9RN-01	1	615	1	615	NA	NA	1	516
TCGA-ZF-AA4N-01	1	88	1	88	NA	NA	1	88
TCGA-ZF-AA4R-01	1	1036	1	1036	NA	NA	1	750
TCGA-ZF-AA4T-01	1	599	1	599	NA	NA	1	511
TCGA-ZF-AA4U-01	1	262	1	262	NA	NA	1	199
TCGA-ZF-AA4V-01	0	1806	0	1806	0	1806	0	1806
TCGA-ZF-AA4W-01	0	1830	0	1830	1	1679	1	1679
TCGA-ZF-AA4X-01	0	2044	0	2044	1	1665	1	1665
TCGA-ZF-AA51-01	0	1714	0	1714	0	1714	0	1714
TCGA-ZF-AA52-01	1	1077	NA	1077	NA	NA	0	1077
TCGA-ZF-AA53-01	0	1761	0	1761	0	1761	0	1761
TCGA-ZF-AA54-01	1	590	NA	590	NA	NA	0	590
TCGA-ZF-AA56-01	1	259	1	259	NA	NA	1	248
TCGA-ZF-AA58-01	0	1649	0	1649	NA	NA	0	1649
TCGA-ZF-AA5H-01	0	897	0	897	NA	NA	1	177
TCGA-ZF-AA5N-01	1	168	1	168	NA	NA	1	168
TCGA-ZF-AA5P-01	0	372	0	372	NA	NA	0	372
TCGA-3C-AAAU-01	0	4047	0	4047	1	1808	1	1808
TCGA-3C-AALI-01	0	4005	0	4005	0	4005	0	4005
TCGA-3C-AALJ-01	0	1474	0	1474	0	1474	0	1474
TCGA-3C-AALK-01	0	1448	0	1448	NA	NA	0	1448
TCGA-4H-AAAK-01	0	348	0	348	0	348	0	348
TCGA-5L-AAT0-01	0	1477	0	1477	NA	NA	0	1477
TCGA-5L-AAT1-01	0	1471	0	1471	NA	NA	0	1471
TCGA-5T-A9QA-01	0	303	0	303	NA	NA	0	303
TCGA-A1-A0SB-01	0	259	0	259	0	259	0	259
TCGA-A1-A0SD-01	0	437	0	437	0	437	0	437
TCGA-A1-A0SE-01	0	1321	0	1321	0	1321	0	1321
TCGA-A1-A0SF-01	0	1463	0	1463	0	1463	0	1463
TCGA-A1-A0SG-01	0	434	0	434	0	434	0	434
TCGA-A1-A0SH-01	0	1437	0	1437	0	1437	0	1437
TCGA-A1-A0SI-01	0	635	0	635	0	635	0	635
TCGA-A1-A0SJ-01	0	416	0	416	0	416	0	416
TCGA-A1-A0SK-01	1	967	1	967	NA	NA	1	967
TCGA-A1-A0SM-01	0	242	0	242	0	242	0	242
TCGA-A1-A0SN-01	0	1196	0	1196	0	1196	0	1196
TCGA-A1-A0SO-01	0	852	0	852	0	852	0	852
TCGA-A1-A0SP-01	0	584	0	584	0	584	0	584
TCGA-A1-A0SQ-01	0	554	0	554	0	554	0	554
TCGA-A2-A04N-01	0	4354	0	4354	0	4354	0	4354
TCGA-A2-A04P-01	1	548	1	548	NA	NA	1	102
TCGA-A2-A04Q-01	0	2385	0	2385	0	2385	0	2385
TCGA-A2-A04R-01	0	3709	0	3709	0	3709	0	3709
TCGA-A2-A04T-01	0	2246	0	2246	0	2246	0	2246
TCGA-A2-A04U-01	0	2654	0	2654	0	2654	0	2654
TCGA-A2-A04V-01	1	1920	1	1920	1	1470	1	1470
TCGA-A2-A04W-01	0	3102	0	3102	0	3102	0	3102
TCGA-A2-A04X-01	0	1686	0	1686	0	1686	0	1686
TCGA-A2-A04Y-01	0	1099	0	1099	0	1099	0	1099
TCGA-A2-A0CK-01	0	4159	0	4159	1	1364	1	1364
TCGA-A2-A0CL-01	0	3015	0	3015	NA	NA	0	3015
TCGA-A2-A0CM-01	1	754	1	754	1	382	1	382
TCGA-A2-A0CO-01	1	3492	0	3492	NA	NA	0	3492
TCGA-A2-A0CP-01	0	2813	0	2813	0	2813	0	2813
TCGA-A2-A0CQ-01	0	2695	0	2695	0	2695	0	2695
TCGA-A2-A0CR-01	0	3283	0	3283	NA	NA	0	3283
TCGA-A2-A0CS-01	1	2348	0	2348	NA	NA	0	2348
TCGA-A2-A0CT-01	0	2289	0	2289	0	2289	0	2289
TCGA-A2-A0CU-01	1	158	0	158	NA	NA	0	158
TCGA-A2-A0CV-01	0	3011	0	3011	0	3011	0	3011
TCGA-A2-A0CW-01	0	3283	0	3283	0	3283	0	3283
TCGA-A2-A0CX-01	0	1728	0	1728	0	1728	0	1728
TCGA-A2-A0CY-01	0	1673	0	1673	0	1673	0	1673
TCGA-A2-A0CZ-01	0	1616	0	1616	NA	NA	0	1616
TCGA-A2-A0D0-01	0	2048	0	2048	0	2048	0	2048
TCGA-A2-A0D1-01	0	1051	0	1051	0	1051	0	1051
TCGA-A2-A0D2-01	0	1027	0	1027	0	1027	0	1027
TCGA-A2-A0D3-01	0	1873	0	1873	0	1873	0	1873
TCGA-A2-A0D4-01	0	767	0	767	0	767	0	767
TCGA-A2-A0EM-01	0	3094	0	3094	0	3094	0	3094
TCGA-A2-A0EN-01	0	4088	0	4088	0	4088	0	4088
TCGA-A2-A0EO-01	0	2442	0	2442	NA	NA	0	2442
TCGA-A2-A0EP-01	0	3603	0	3603	0	3603	0	3603
TCGA-A2-A0EQ-01	0	2426	0	2426	0	2426	0	2426
TCGA-A2-A0ER-01	0	2263	0	2263	0	2263	0	2263
TCGA-A2-A0ES-01	0	2190	0	2190	0	2190	0	2190
TCGA-A2-A0ET-01	0	1066	0	1066	0	1066	0	1066
TCGA-A2-A0EU-01	0	1043	0	1043	0	1043	0	1043
TCGA-A2-A0EV-01	0	968	0	968	0	968	0	968
TCGA-A2-A0EW-01	1	1884	1	1884	NA	NA	1	1353
TCGA-A2-A0EX-01	0	752	0	752	0	752	0	752
TCGA-A2-A0EY-01	0	1925	0	1925	0	1925	0	1925
TCGA-A2-A0ST-01	0	3017	0	3017	0	3017	0	3017
TCGA-A2-A0SU-01	0	1662	0	1662	0	1662	0	1662
TCGA-A2-A0SV-01	1	825	1	825	NA	NA	1	825
TCGA-A2-A0SW-01	1	1365	1	1365	NA	NA	1	653
TCGA-A2-A0SX-01	0	1534	0	1534	1	1239	1	1239
TCGA-A2-A0SY-01	0	1347	0	1347	0	1347	0	1347
TCGA-A2-A0T0-01	0	533	0	533	0	533	0	533
TCGA-A2-A0T1-01	0	521	0	521	0	521	0	521
TCGA-A2-A0T2-01	1	255	1	255	NA	NA	1	255
TCGA-A2-A0T3-01	0	1516	0	1516	0	1516	0	1516
TCGA-A2-A0T4-01	0	624	0	624	0	624	0	624
TCGA-A2-A0T5-01	0	531	0	531	0	531	0	531
TCGA-A2-A0T6-01	0	575	0	575	0	575	0	575
TCGA-A2-A0T7-01	0	631	0	631	0	631	0	631
TCGA-A2-A0YC-01	0	990	0	990	NA	NA	1	756
TCGA-A2-A0YD-01	0	769	0	769	0	769	0	769
TCGA-A2-A0YE-01	0	554	0	554	0	554	0	554
TCGA-A2-A0YF-01	0	1535	0	1535	0	1535	0	1535
TCGA-A2-A0YG-01	0	666	0	666	0	666	0	666
TCGA-A2-A0YH-01	0	659	0	659	0	659	0	659
TCGA-A2-A0YI-01	0	1505	0	1505	0	1505	0	1505
TCGA-A2-A0YJ-01	0	566	0	566	1	559	1	559
TCGA-A2-A0YK-01	0	588	0	588	NA	NA	0	588
TCGA-A2-A0YL-01	0	1474	0	1474	0	1474	0	1474
TCGA-A2-A0YM-01	0	965	0	965	0	965	0	965
TCGA-A2-A0YT-01	1	723	0	723	0	723	0	723
TCGA-A2-A1FV-01	0	714	0	714	0	714	0	714
TCGA-A2-A1FW-01	0	528	0	528	0	528	0	528
TCGA-A2-A1FX-01	0	1847	0	1847	0	1847	0	1847
TCGA-A2-A1FZ-01	0	683	0	683	0	683	0	683
TCGA-A2-A1G0-01	0	616	0	616	0	616	0	616
TCGA-A2-A1G1-01	0	584	0	584	0	584	0	584
TCGA-A2-A1G4-01	0	595	0	595	0	595	0	595
TCGA-A2-A1G6-01	0	501	0	501	0	501	0	501
TCGA-A2-A259-01	0	1596	0	1596	NA	NA	0	1596
TCGA-A2-A25A-01	0	3276	0	3276	0	3276	0	3276
TCGA-A2-A25B-01	0	1291	0	1291	NA	NA	1	1290
TCGA-A2-A25C-01	0	523	0	523	0	523	0	523
TCGA-A2-A25D-01	0	552	0	552	NA	NA	0	552
TCGA-A2-A25E-01	0	3204	0	3204	1	2989	1	2989
TCGA-A2-A25F-01	0	322	0	322	0	322	0	322
TCGA-A2-A3KC-01	0	1102	0	1102	0	1102	0	1102
TCGA-A2-A3KD-01	0	1206	0	1206	NA	NA	0	1206
TCGA-A2-A3XS-01	1	1032	1	1032	1	682	1	682
TCGA-A2-A3XT-01	0	2770	0	2770	0	2770	0	2770
TCGA-A2-A3XU-01	1	912	1	912	1	574	1	574
TCGA-A2-A3XV-01	0	996	0	996	0	996	0	996
TCGA-A2-A3XW-01	0	1712	0	1712	0	1712	0	1712
TCGA-A2-A3XX-01	1	1439	0	1439	0	1439	0	1439
TCGA-A2-A3XY-01	1	1093	1	1093	1	802	1	802
TCGA-A2-A3XZ-01	0	1532	0	1532	0	1532	0	1532
TCGA-A2-A3Y0-01	0	1546	0	1546	NA	NA	0	1546
TCGA-A2-A4RW-01	0	222	0	222	0	222	0	222
TCGA-A2-A4RX-01	0	742	0	742	0	742	0	742
TCGA-A2-A4RY-01	0	648	0	648	0	648	0	648
TCGA-A2-A4S0-01	0	706	0	706	0	706	0	706
TCGA-A2-A4S1-01	0	820	0	820	0	820	0	820
TCGA-A2-A4S2-01	0	643	0	643	0	643	0	643
TCGA-A2-A4S3-01	0	666	0	666	0	666	0	666
TCGA-A7-A0CD-01	0	1165	0	1165	0	1165	0	1165
TCGA-A7-A0CE-01	0	1074	0	1074	0	1074	0	1074
TCGA-A7-A0CE-11	0	1074	0	1074	0	1074	0	1074
TCGA-A7-A0CG-01	0	1043	0	1043	NA	NA	0	1043
TCGA-A7-A0CH-01	0	1079	0	1079	0	1079	0	1079
TCGA-A7-A0CH-11	0	1079	0	1079	0	1079	0	1079
TCGA-A7-A0CJ-01	0	931	0	931	NA	NA	0	931
TCGA-A7-A0D9-01	0	1139	0	1139	0	1139	0	1139
TCGA-A7-A0D9-11	0	1139	0	1139	0	1139	0	1139
TCGA-A7-A0DA-01	0	1085	0	1085	0	1085	0	1085
TCGA-A7-A0DB-11	0	1007	0	1007	NA	NA	0	1007
TCGA-A7-A0DB-01	0	1007	0	1007	NA	NA	0	1007
TCGA-A7-A0DC-01	0	906	0	906	0	906	0	906
TCGA-A7-A0DC-11	0	906	0	906	0	906	0	906
TCGA-A7-A13D-01	0	965	0	965	0	965	0	965
TCGA-A7-A13E-11	1	614	1	614	1	556	1	556
TCGA-A7-A13E-01	1	614	1	614	1	556	1	556
TCGA-A7-A13F-01	0	765	0	765	0	765	0	765
TCGA-A7-A13F-11	0	765	0	765	0	765	0	765
TCGA-A7-A13G-01	0	718	0	718	0	718	1	586
TCGA-A7-A13G-11	0	718	0	718	0	718	1	586
TCGA-A7-A13H-01	0	899	0	899	0	899	1	795
TCGA-A7-A26E-01	0	954	0	954	0	954	0	954
TCGA-A7-A26F-01	0	738	0	738	0	738	0	738
TCGA-A7-A26G-01	0	722	0	722	0	722	0	722
TCGA-A7-A26H-01	0	724	0	724	1	291	1	291
TCGA-A7-A26I-01	0	661	0	661	0	661	0	661
TCGA-A7-A26J-01	0	627	0	627	0	627	0	627
TCGA-A7-A2KD-01	0	679	0	679	0	679	0	679
TCGA-A7-A3IY-01	0	345	0	345	0	345	0	345
TCGA-A7-A3IZ-01	0	322	0	322	0	322	0	322
TCGA-A7-A3J0-01	0	313	0	313	0	313	0	313
TCGA-A7-A3J1-01	0	343	0	343	0	343	0	343
TCGA-A7-A3RF-01	0	408	0	408	1	174	1	174
TCGA-A7-A425-01	0	447	0	447	1	419	1	419
TCGA-A7-A426-01	0	364	0	364	0	364	0	364
TCGA-A7-A4SA-01	0	454	0	454	0	454	0	454
TCGA-A7-A4SB-01	0	418	0	418	0	418	0	418
TCGA-A7-A4SC-01	0	446	0	446	0	446	0	446
TCGA-A7-A4SD-01	0	441	0	441	0	441	0	441
TCGA-A7-A4SE-01	0	644	0	644	0	644	0	644
TCGA-A7-A4SF-01	0	545	0	545	NA	NA	0	545
TCGA-A7-A56D-01	0	448	0	448	0	448	0	448
TCGA-A7-A5ZV-01	0	368	0	368	0	368	0	368
TCGA-A7-A5ZW-01	0	326	0	326	0	326	0	326
TCGA-A7-A5ZX-01	0	336	0	336	NA	NA	0	336
TCGA-A7-A6VV-01	0	313	0	313	0	313	0	313
TCGA-A7-A6VW-01	0	285	0	285	NA	NA	0	285
TCGA-A7-A6VX-01	0	317	0	317	0	317	0	317
TCGA-A7-A6VY-01	0	266	0	266	0	266	0	266
TCGA-A8-A06N-01	0	0	0	0	0	0	0	0
TCGA-A8-A06O-01	0	396	0	396	0	396	0	396
TCGA-A8-A06P-01	0	396	0	396	0	396	0	396
TCGA-A8-A06Q-01	0	31	0	31	0	31	0	31
TCGA-A8-A06R-01	0	547	0	547	0	547	0	547
TCGA-A8-A06T-01	0	1614	0	1614	0	1614	0	1614
TCGA-A8-A06U-01	1	883	0	883	0	883	0	883
TCGA-A8-A06X-01	1	943	0	943	0	943	0	943
TCGA-A8-A06Y-01	0	791	0	791	1	791	1	791
TCGA-A8-A06Z-01	0	31	0	31	NA	NA	0	31
TCGA-A8-A075-01	0	518	0	518	0	518	0	518
TCGA-A8-A076-01	0	1642	0	1642	0	1642	0	1642
TCGA-A8-A079-01	0	274	0	274	0	274	0	274
TCGA-A8-A07B-01	0	1308	0	1308	0	1308	0	1308
TCGA-A8-A07C-01	0	1034	0	1034	0	1034	0	1034
TCGA-A8-A07E-01	0	608	0	608	0	608	0	608
TCGA-A8-A07F-01	0	577	0	577	0	577	0	577
TCGA-A8-A07G-01	0	577	0	577	0	577	0	577
TCGA-A8-A07I-01	0	426	0	426	0	426	0	426
TCGA-A8-A07J-01	0	365	0	365	0	365	0	365
TCGA-A8-A07L-01	0	975	0	975	0	975	0	975
TCGA-A8-A07O-01	0	304	0	304	0	304	0	304
TCGA-A8-A07P-01	0	334	0	334	0	334	0	334
TCGA-A8-A07R-01	0	273	0	273	NA	NA	0	273
TCGA-A8-A07S-01	0	243	0	243	NA	NA	0	243
TCGA-A8-A07U-01	0	760	0	760	0	760	0	760
TCGA-A8-A07W-01	0	304	0	304	NA	NA	0	304
TCGA-A8-A07Z-01	0	1371	0	1371	0	1371	0	1371
TCGA-A8-A081-01	0	0	0	0	0	0	0	0
TCGA-A8-A082-01	0	549	0	549	0	549	0	549
TCGA-A8-A083-01	0	0	0	0	0	0	0	0
TCGA-A8-A084-01	0	458	0	458	NA	NA	0	458
TCGA-A8-A085-01	0	1124	0	1124	0	1124	0	1124
TCGA-A8-A086-01	0	396	0	396	0	396	0	396
TCGA-A8-A08A-01	0	30	0	30	0	30	0	30
TCGA-A8-A08B-01	0	1156	0	1156	0	1156	0	1156
TCGA-A8-A08C-01	0	881	0	881	0	881	0	881
TCGA-A8-A08F-01	0	1004	0	1004	0	1004	0	1004
TCGA-A8-A08G-01	0	607	0	607	0	607	0	607
TCGA-A8-A08H-01	0	0	0	0	0	0	0	0
TCGA-A8-A08I-01	0	365	0	365	0	365	0	365
TCGA-A8-A08J-01	1	1127	1	1127	NA	NA	1	1127
TCGA-A8-A08L-01	1	304	0	304	0	304	0	304
TCGA-A8-A08O-01	0	943	0	943	NA	NA	1	762
TCGA-A8-A08P-01	0	943	0	943	0	943	0	943
TCGA-A8-A08R-01	0	30	0	30	0	30	0	30
TCGA-A8-A08S-01	0	1004	0	1004	0	1004	0	1004
TCGA-A8-A08T-01	1	3409	1	3409	NA	NA	1	2557
TCGA-A8-A08X-01	0	1308	0	1308	1	366	1	366
TCGA-A8-A08Z-01	0	1217	0	1217	0	1217	0	1217
TCGA-A8-A090-01	0	0	0	0	0	0	0	0
TCGA-A8-A091-01	0	1004	0	1004	1	243	1	243
TCGA-A8-A092-01	0	942	0	942	0	942	0	942
TCGA-A8-A093-01	0	546	0	546	0	546	0	546
TCGA-A8-A094-01	0	0	0	0	0	0	0	0
TCGA-A8-A095-01	0	1277	0	1277	0	1277	0	1277
TCGA-A8-A096-01	0	0	0	0	0	0	0	0
TCGA-A8-A097-01	0	365	0	365	0	365	0	365
TCGA-A8-A099-01	0	304	0	304	NA	NA	0	304
TCGA-A8-A09A-01	0	304	0	304	NA	NA	0	304
TCGA-A8-A09B-01	0	365	0	365	0	365	0	365
TCGA-A8-A09C-01	0	31	0	31	NA	NA	0	31
TCGA-A8-A09D-01	0	1522	0	1522	0	1522	0	1522
TCGA-A8-A09E-01	0	1492	0	1492	NA	NA	0	1492
TCGA-A8-A09G-01	0	0	0	0	0	0	0	0
TCGA-A8-A09I-01	0	1371	0	1371	0	1371	0	1371
TCGA-A8-A09K-01	0	912	0	912	0	912	0	912
TCGA-A8-A09M-01	0	1006	0	1006	0	1006	0	1006
TCGA-A8-A09N-01	0	31	0	31	0	31	0	31
TCGA-A8-A09Q-01	0	761	0	761	NA	NA	0	761
TCGA-A8-A09R-01	0	273	0	273	0	273	0	273
TCGA-A8-A09T-01	0	579	0	579	0	579	0	579
TCGA-A8-A09V-01	0	457	0	457	0	457	0	457
TCGA-A8-A09W-01	0	30	0	30	NA	NA	0	30
TCGA-A8-A09X-01	1	426	NA	426	NA	NA	0	426
TCGA-A8-A09Z-01	0	0	0	0	NA	NA	0	0
TCGA-A8-A0A1-01	0	365	0	365	0	365	0	365
TCGA-A8-A0A2-01	0	579	0	579	0	579	0	579
TCGA-A8-A0A4-01	0	396	0	396	0	396	0	396
TCGA-A8-A0A6-01	0	640	0	640	0	640	0	640
TCGA-A8-A0A7-01	0	30	0	30	0	30	0	30
TCGA-A8-A0A9-01	0	822	0	822	0	822	0	822
TCGA-A8-A0AB-01	0	518	0	518	0	518	0	518
TCGA-A8-A0AD-01	0	1157	0	1157	0	1157	0	1157
TCGA-AC-A23C-01	0	585	0	585	0	585	0	585
TCGA-AC-A23E-01	0	698	0	698	0	698	0	698
TCGA-AC-A23G-01	0	2248	0	2248	0	2248	0	2248
TCGA-AC-A23H-01	1	174	1	174	NA	NA	1	174
TCGA-AC-A23H-11	1	174	1	174	NA	NA	1	174
TCGA-AC-A2B8-01	0	677	0	677	0	677	1	654
TCGA-AC-A2BK-01	0	2222	0	2222	0	2222	0	2222
TCGA-AC-A2BM-01	0	3022	0	3022	0	3022	0	3022
TCGA-AC-A2FB-01	0	1234	0	1234	0	1234	0	1234
TCGA-AC-A2FB-11	0	1234	0	1234	0	1234	0	1234
TCGA-AC-A2FE-01	1	2636	1	2636	1	766	1	766
TCGA-AC-A2FF-01	0	2759	0	2759	0	2759	0	2759
TCGA-AC-A2FF-11	0	2759	0	2759	0	2759	0	2759
TCGA-AC-A2FG-01	0	1853	0	1853	0	1853	0	1853
TCGA-AC-A2FK-01	0	2650	0	2650	0	2650	0	2650
TCGA-AC-A2FM-01	1	792	1	792	1	780	1	780
TCGA-AC-A2FM-11	1	792	1	792	1	780	1	780
TCGA-AC-A2FO-01	0	2255	0	2255	0	2255	0	2255
TCGA-AC-A2QH-01	0	1005	0	1005	0	1005	0	1005
TCGA-AC-A2QI-01	0	588	0	588	0	588	0	588
TCGA-AC-A2QJ-01	1	446	1	446	1	237	1	237
TCGA-AC-A3BB-01	0	987	0	987	0	987	0	987
TCGA-AC-A3EH-01	1	197	0	197	0	197	0	197
TCGA-AC-A3HN-01	0	496	0	496	0	496	0	496
TCGA-AC-A3OD-01	0	451	0	451	0	451	0	451
TCGA-AC-A3QP-01	0	675	0	675	0	675	0	675
TCGA-AC-A3QQ-01	0	734	0	734	NA	NA	0	734
TCGA-AC-A3TM-01	0	762	0	762	0	762	0	762
TCGA-AC-A3TN-01	0	456	0	456	0	456	0	456
TCGA-AC-A3W5-01	0	504	0	504	NA	NA	0	504
TCGA-AC-A3W6-01	0	602	0	602	0	602	0	602
TCGA-AC-A3W7-01	0	471	0	471	0	471	0	471
TCGA-AC-A3YI-01	0	707	0	707	0	707	0	707
TCGA-AC-A3YJ-01	0	754	0	754	0	754	0	754
TCGA-AC-A4ZE-01	0	890	0	890	0	890	0	890
TCGA-AC-A5EH-01	0	511	0	511	0	511	0	511
TCGA-AC-A5XS-01	0	588	0	588	0	588	0	588
TCGA-AC-A5XU-01	0	455	0	455	0	455	0	455
TCGA-AC-A62V-01	1	348	1	348	NA	NA	1	348
TCGA-AC-A62X-01	0	417	0	417	0	417	0	417
TCGA-AC-A62Y-01	0	530	0	530	NA	NA	0	530
TCGA-AC-A6IV-01	0	568	0	568	0	568	0	568
TCGA-AC-A6IW-01	0	413	0	413	0	413	0	413
TCGA-AC-A6IX-01	0	373	0	373	0	373	0	373
TCGA-AC-A6NO-01	0	51	0	51	0	51	0	51
TCGA-AC-A7VB-01	0	250	0	250	0	250	0	250
TCGA-AC-A7VC-01	0	1	0	1	0	1	0	1
TCGA-AC-A8OP-01	0	614	0	614	0	614	0	614
TCGA-AC-A8OQ-01	0	34	0	34	0	34	0	34
TCGA-AC-A8OR-01	0	40	0	40	0	40	0	40
TCGA-AC-A8OS-01	0	70	0	70	0	70	0	70
TCGA-AN-A03X-01	0	10	0	10	0	10	0	10
TCGA-AN-A03Y-01	0	10	0	10	0	10	0	10
TCGA-AN-A041-01	0	7	0	7	0	7	0	7
TCGA-AN-A046-01	0	10	0	10	0	10	0	10
TCGA-AN-A049-01	0	19	0	19	NA	NA	0	19
TCGA-AN-A04A-01	0	90	0	90	NA	NA	0	90
TCGA-AN-A04C-01	0	54	0	54	NA	NA	0	54
TCGA-AN-A04D-01	0	52	0	52	NA	NA	0	52
TCGA-AN-A0AJ-01	0	303	0	303	0	303	0	303
TCGA-AN-A0AK-01	0	224	0	224	0	224	0	224
TCGA-AN-A0AL-01	0	227	0	227	0	227	0	227
TCGA-AN-A0AM-01	0	5	0	5	0	5	0	5
TCGA-AN-A0AR-01	0	10	0	10	0	10	0	10
TCGA-AN-A0AS-01	0	10	0	10	0	10	0	10
TCGA-AN-A0AT-01	0	10	0	10	0	10	0	10
TCGA-AN-A0FD-01	0	196	0	196	0	196	0	196
TCGA-AN-A0FF-01	0	172	0	172	0	172	0	172
TCGA-AN-A0FJ-01	0	242	0	242	NA	NA	0	242
TCGA-AN-A0FK-01	0	213	0	213	0	213	0	213
TCGA-AN-A0FL-01	0	231	0	231	0	231	0	231
TCGA-AN-A0FN-01	0	218	0	218	0	218	0	218
TCGA-AN-A0FS-01	0	210	0	210	0	210	0	210
TCGA-AN-A0FT-01	0	214	0	214	0	214	0	214
TCGA-AN-A0FV-01	0	10	0	10	0	10	0	10
TCGA-AN-A0FW-01	0	11	0	11	0	11	0	11
TCGA-AN-A0FX-01	0	10	0	10	0	10	0	10
TCGA-AN-A0FY-01	0	10	0	10	0	10	0	10
TCGA-AN-A0FZ-01	0	10	0	10	0	10	0	10
TCGA-AN-A0G0-01	0	16	0	16	0	16	0	16
TCGA-AN-A0XL-01	0	163	0	163	0	163	0	163
TCGA-AN-A0XN-01	0	10	0	10	0	10	0	10
TCGA-AN-A0XO-01	0	375	0	375	0	375	0	375
TCGA-AN-A0XP-01	0	9	0	9	0	9	0	9
TCGA-AN-A0XR-01	0	10	0	10	0	10	0	10
TCGA-AN-A0XS-01	0	10	0	10	0	10	0	10
TCGA-AN-A0XT-01	0	10	0	10	0	10	0	10
TCGA-AN-A0XU-01	0	10	0	10	0	10	0	10
TCGA-AN-A0XV-01	0	162	0	162	0	162	0	162
TCGA-AN-A0XW-01	0	170	0	170	0	170	0	170
TCGA-AO-A03L-01	0	2442	0	2442	0	2442	0	2442
TCGA-AO-A03M-01	0	1866	0	1866	0	1866	0	1866
TCGA-AO-A03N-01	0	2031	0	2031	1	1645	1	1645
TCGA-AO-A03O-01	1	2483	0	2483	0	2483	0	2483
TCGA-AO-A03P-01	1	2911	1	2911	NA	NA	1	1922
TCGA-AO-A03R-01	0	2091	0	2091	0	2091	0	2091
TCGA-AO-A03T-01	0	2124	0	2124	0	2124	0	2124
TCGA-AO-A03U-01	1	1793	0	1793	0	1793	1	1614
TCGA-AO-A03V-01	0	1351	0	1351	0	1351	0	1351
TCGA-AO-A0J2-01	0	997	0	997	0	997	0	997
TCGA-AO-A0J3-01	0	651	0	651	0	651	0	651
TCGA-AO-A0J4-01	0	1587	0	1587	0	1587	0	1587
TCGA-AO-A0J5-01	1	792	1	792	NA	NA	1	792
TCGA-AO-A0J6-01	0	1140	0	1140	0	1140	0	1140
TCGA-AO-A0J7-01	0	618	0	618	0	618	0	618
TCGA-AO-A0J8-01	0	680	0	680	0	680	0	680
TCGA-AO-A0J9-01	0	1613	0	1613	1	1066	1	1066
TCGA-AO-A0JA-01	0	655	0	655	1	143	1	143
TCGA-AO-A0JB-01	0	1542	0	1542	0	1542	0	1542
TCGA-AO-A0JC-01	0	1547	0	1547	0	1547	0	1547
TCGA-AO-A0JD-01	0	2190	0	2190	0	2190	0	2190
TCGA-AO-A0JE-01	0	2335	0	2335	NA	NA	0	2335
TCGA-AO-A0JF-01	0	1980	0	1980	0	1980	0	1980
TCGA-AO-A0JG-01	0	798	0	798	NA	NA	0	798
TCGA-AO-A0JI-01	0	1528	0	1528	0	1528	0	1528
TCGA-AO-A0JJ-01	0	1887	0	1887	0	1887	0	1887
TCGA-AO-A0JL-01	0	1683	0	1683	0	1683	0	1683
TCGA-AO-A0JM-01	0	2184	0	2184	0	2184	0	2184
TCGA-AO-A124-01	0	3506	0	3506	0	3506	0	3506
TCGA-AO-A125-01	0	3456	0	3456	0	3456	0	3456
TCGA-AO-A126-01	0	3307	0	3307	1	267	1	267
TCGA-AO-A128-01	0	3248	0	3248	0	3248	0	3248
TCGA-AO-A129-01	0	3286	0	3286	0	3286	0	3286
TCGA-AO-A12A-01	0	3112	0	3112	NA	NA	0	3112
TCGA-AO-A12B-01	0	2989	0	2989	0	2989	0	2989
TCGA-AO-A12C-01	0	2372	0	2372	0	2372	0	2372
TCGA-AO-A12D-01	0	2515	0	2515	0	2515	0	2515
TCGA-AO-A12E-01	0	2142	0	2142	0	2142	0	2142
TCGA-AO-A12F-01	0	1842	0	1842	0	1842	0	1842
TCGA-AO-A12G-01	0	1639	0	1639	0	1639	0	1639
TCGA-AO-A12H-01	0	1234	0	1234	0	1234	0	1234
TCGA-AO-A1KO-01	0	622	0	622	0	622	0	622
TCGA-AO-A1KP-01	0	2953	0	2953	0	2953	0	2953
TCGA-AO-A1KQ-01	0	1882	0	1882	0	1882	0	1882
TCGA-AO-A1KR-01	0	2513	0	2513	0	2513	0	2513
TCGA-AO-A1KS-01	0	350	0	350	0	350	0	350
TCGA-AO-A1KT-01	0	541	0	541	0	541	0	541
TCGA-AQ-A04H-01	0	754	0	754	0	754	0	754
TCGA-AQ-A04J-01	0	819	0	819	0	819	0	819
TCGA-AQ-A04L-01	0	3957	0	3957	0	3957	0	3957
TCGA-AQ-A0Y5-01	1	172	0	172	0	172	0	172
TCGA-AQ-A1H2-01	0	475	0	475	0	475	0	475
TCGA-AQ-A1H3-01	0	989	0	989	0	989	0	989
TCGA-AQ-A54N-01	0	78	0	78	0	78	0	78
TCGA-AQ-A54O-01	0	1001	0	1001	0	1001	0	1001
TCGA-AQ-A7U7-01	1	584	0	584	0	584	0	584
TCGA-AR-A0TP-01	0	4275	0	4275	0	4275	0	4275
TCGA-AR-A0TQ-01	0	2991	0	2991	0	2991	0	2991
TCGA-AR-A0TR-01	1	160	NA	160	0	160	0	160
TCGA-AR-A0TS-01	0	2558	0	2558	0	2558	0	2558
TCGA-AR-A0TT-01	0	3316	0	3316	0	3316	0	3316
TCGA-AR-A0TU-01	0	709	0	709	0	709	0	709
TCGA-AR-A0TV-01	0	2288	0	2288	0	2288	0	2288
TCGA-AR-A0TW-01	0	3009	0	3009	1	739	1	739
TCGA-AR-A0TX-01	0	1972	0	1972	0	1972	0	1972
TCGA-AR-A0TY-01	1	1699	1	1699	1	544	1	544
TCGA-AR-A0TZ-01	1	3262	NA	3262	1	1313	1	1313
TCGA-AR-A0U0-01	0	1988	0	1988	0	1988	0	1988
TCGA-AR-A0U2-01	1	2551	1	2551	1	1609	1	1609
TCGA-AR-A0U3-01	0	4080	0	4080	0	4080	0	4080
TCGA-AR-A0U4-01	0	3261	0	3261	0	3261	0	3261
TCGA-AR-A1AH-01	0	3807	0	3807	0	3807	1	1136
TCGA-AR-A1AI-01	0	3296	0	3296	1	588	1	588
TCGA-AR-A1AJ-01	0	3072	0	3072	0	3072	0	3072
TCGA-AR-A1AK-01	0	3159	0	3159	0	3159	0	3159
TCGA-AR-A1AL-01	0	2971	0	2971	0	2971	0	2971
TCGA-AR-A1AM-01	0	2991	0	2991	0	2991	0	2991
TCGA-AR-A1AN-01	0	2920	0	2920	0	2920	0	2920
TCGA-AR-A1AO-01	0	2618	0	2618	0	2618	0	2618
TCGA-AR-A1AP-01	0	2856	0	2856	0	2856	0	2856
TCGA-AR-A1AQ-01	0	3021	0	3021	0	3021	0	3021
TCGA-AR-A1AR-01	1	524	1	524	1	268	1	268
TCGA-AR-A1AS-01	0	1150	0	1150	0	1150	0	1150
TCGA-AR-A1AT-01	1	1272	NA	1272	0	1272	0	1272
TCGA-AR-A1AU-01	0	2868	0	2868	0	2868	0	2868
TCGA-AR-A1AV-01	0	1864	0	1864	0	1864	0	1864
TCGA-AR-A1AW-01	0	2632	0	2632	0	2632	0	2632
TCGA-AR-A1AX-01	0	2629	0	2629	0	2629	0	2629
TCGA-AR-A1AY-01	0	1026	0	1026	0	1026	0	1026
TCGA-AR-A24H-01	0	4894	0	4894	0	4894	0	4894
TCGA-AR-A24K-01	0	1548	0	1548	0	1548	0	1548
TCGA-AR-A24L-01	1	2866	1	2866	1	1414	1	1414
TCGA-AR-A24M-01	0	3660	0	3660	0	3660	0	3660
TCGA-AR-A24N-01	0	3035	0	3035	0	3035	0	3035
TCGA-AR-A24O-01	0	3607	0	3607	1	2561	1	2561
TCGA-AR-A24P-01	0	84	0	84	0	84	0	84
TCGA-AR-A24Q-01	0	3172	0	3172	0	3172	0	3172
TCGA-AR-A24R-01	0	3430	0	3430	0	3430	0	3430
TCGA-AR-A24S-01	0	2976	0	2976	0	2976	0	2976
TCGA-AR-A24T-01	0	3202	0	3202	0	3202	0	3202
TCGA-AR-A24U-01	0	3128	0	3128	0	3128	0	3128
TCGA-AR-A24V-01	0	3203	0	3203	0	3203	0	3203
TCGA-AR-A24W-01	0	1550	0	1550	0	1550	0	1550
TCGA-AR-A24X-01	0	3004	0	3004	0	3004	0	3004
TCGA-AR-A24Z-01	0	3001	0	3001	0	3001	0	3001
TCGA-AR-A250-01	0	2707	0	2707	0	2707	0	2707
TCGA-AR-A251-01	0	3030	0	3030	0	3030	0	3030
TCGA-AR-A252-01	0	2838	0	2838	0	2838	0	2838
TCGA-AR-A254-01	0	2605	0	2605	0	2605	0	2605
TCGA-AR-A255-01	0	2161	0	2161	0	2161	0	2161
TCGA-AR-A256-01	1	2854	NA	2854	1	1640	1	1640
TCGA-AR-A2LE-01	0	5062	0	5062	0	5062	1	4203
TCGA-AR-A2LH-01	1	616	NA	616	1	434	1	434
TCGA-AR-A2LJ-01	0	2632	0	2632	0	2632	0	2632
TCGA-AR-A2LK-01	1	1649	NA	1649	1	1304	1	1304
TCGA-AR-A2LL-01	0	2012	0	2012	0	2012	0	2012
TCGA-AR-A2LM-01	0	1935	0	1935	0	1935	0	1935
TCGA-AR-A2LN-01	0	1161	0	1161	0	1161	0	1161
TCGA-AR-A2LO-01	0	1198	0	1198	0	1198	0	1198
TCGA-AR-A2LQ-01	0	1233	0	1233	0	1233	0	1233
TCGA-AR-A2LR-01	0	1742	0	1742	0	1742	0	1742
TCGA-AR-A5QM-01	0	2231	0	2231	NA	NA	1	968
TCGA-AR-A5QN-01	0	1013	0	1013	NA	NA	0	1013
TCGA-AR-A5QP-01	0	1185	0	1185	NA	NA	0	1185
TCGA-AR-A5QQ-01	1	322	1	322	NA	NA	1	301
TCGA-B6-A0I1-01	1	2361	0	2361	1	1120	1	1120
TCGA-B6-A0I2-01	0	4361	0	4361	NA	NA	0	4361
TCGA-B6-A0I5-01	0	8556	0	8556	0	8556	0	8556
TCGA-B6-A0I6-01	1	991	1	991	1	859	1	859
TCGA-B6-A0I8-01	1	749	1	749	NA	NA	1	746
TCGA-B6-A0I9-01	1	362	1	362	NA	NA	1	362
TCGA-B6-A0IA-01	0	8391	0	8391	0	8391	0	8391
TCGA-B6-A0IB-01	1	3941	1	3941	NA	NA	1	2717
TCGA-B6-A0IC-01	1	1542	0	1542	0	1542	0	1542
TCGA-B6-A0IE-01	1	1993	1	1993	1	834	1	834
TCGA-B6-A0IG-01	1	4456	1	4456	NA	NA	1	4456
TCGA-B6-A0IH-01	1	3418	NA	3418	0	3418	0	3418
TCGA-B6-A0IJ-01	0	7106	0	7106	0	7106	0	7106
TCGA-B6-A0IK-01	1	571	1	571	1	489	1	489
TCGA-B6-A0IM-01	1	3873	0	3873	0	3873	0	3873
TCGA-B6-A0IN-01	1	2573	1	2573	1	1412	1	1412
TCGA-B6-A0IO-01	0	5042	0	5042	0	5042	0	5042
TCGA-B6-A0IP-01	1	3926	0	3926	0	3926	0	3926
TCGA-B6-A0IQ-01	0	4285	0	4285	0	4285	0	4285
TCGA-B6-A0RE-01	0	7777	0	7777	0	7777	0	7777
TCGA-B6-A0RG-01	0	2082	0	2082	0	2082	0	2082
TCGA-B6-A0RH-01	1	6456	0	6456	1	2165	1	2165
TCGA-B6-A0RI-01	0	7126	0	7126	1	1100	1	1100
TCGA-B6-A0RL-01	1	2469	0	2469	0	2469	0	2469
TCGA-B6-A0RM-01	1	2373	0	2373	NA	NA	0	2373
TCGA-B6-A0RN-01	0	8008	0	8008	0	8008	0	8008
TCGA-B6-A0RO-01	0	4929	0	4929	0	4929	0	4929
TCGA-B6-A0RP-01	1	3126	1	3126	1	2787	1	2787
TCGA-B6-A0RQ-01	1	4267	0	4267	0	4267	0	4267
TCGA-B6-A0RS-01	1	3063	1	3063	1	2041	1	2041
TCGA-B6-A0RT-01	0	2721	0	2721	NA	NA	0	2721
TCGA-B6-A0RU-01	0	8605	0	8605	1	3076	1	3076
TCGA-B6-A0RV-01	0	5156	0	5156	0	5156	0	5156
TCGA-B6-A0WS-01	1	2965	0	2965	NA	NA	0	2965
TCGA-B6-A0WT-01	0	5739	0	5739	1	3862	1	3862
TCGA-B6-A0WV-01	1	2417	0	2417	0	2417	0	2417
TCGA-B6-A0WW-01	1	558	1	558	1	447	1	447
TCGA-B6-A0WX-01	1	639	1	639	1	563	1	563
TCGA-B6-A0WY-01	1	3461	1	3461	1	2011	1	2011
TCGA-B6-A0WZ-01	0	6292	0	6292	0	6292	1	5117
TCGA-B6-A0X0-01	1	3945	NA	3945	0	3945	0	3945
TCGA-B6-A0X1-01	1	7455	0	7455	1	490	1	490
TCGA-B6-A0X4-01	1	860	1	860	1	716	1	716
TCGA-B6-A0X5-01	1	2097	1	2097	1	1343	1	1343
TCGA-B6-A0X7-01	1	1781	0	1781	NA	NA	1	1104
TCGA-B6-A1KC-01	0	1326	0	1326	0	1326	0	1326
TCGA-B6-A1KF-01	0	3088	0	3088	0	3088	0	3088
TCGA-B6-A1KI-01	0	2236	0	2236	0	2236	0	2236
TCGA-B6-A1KN-01	0	4233	0	4233	0	4233	0	4233
TCGA-B6-A2IU-01	0	5176	0	5176	0	5176	1	4224
TCGA-B6-A3ZX-01	1	1152	1	1152	NA	NA	1	994
TCGA-B6-A400-01	0	215	0	215	0	215	0	215
TCGA-B6-A401-01	0	2596	0	2596	0	2596	0	2596
TCGA-B6-A402-01	0	2281	0	2281	1	1516	1	1516
TCGA-B6-A408-01	0	2072	0	2072	0	2072	0	2072
TCGA-B6-A409-01	1	573	1	573	1	456	1	456
TCGA-B6-A40B-01	0	3152	0	3152	0	3152	0	3152
TCGA-B6-A40C-01	0	2164	0	2164	0	2164	0	2164
TCGA-BH-A0AU-01	0	1914	0	1914	0	1914	0	1914
TCGA-BH-A0AU-11	0	1914	0	1914	0	1914	0	1914
TCGA-BH-A0AV-01	0	1820	0	1820	0	1820	0	1820
TCGA-BH-A0AW-01	0	622	0	622	0	622	0	622
TCGA-BH-A0AY-11	0	777	0	777	0	777	0	777
TCGA-BH-A0AZ-01	0	1919	0	1919	0	1919	0	1919
TCGA-BH-A0AZ-11	0	1919	0	1919	0	1919	0	1919
TCGA-BH-A0B0-01	0	2477	0	2477	0	2477	0	2477
TCGA-BH-A0B1-01	0	1148	0	1148	0	1148	0	1148
TCGA-BH-A0B3-01	0	1203	0	1203	0	1203	0	1203
TCGA-BH-A0B3-11	0	1203	0	1203	0	1203	0	1203
TCGA-BH-A0B4-01	0	1191	0	1191	0	1191	0	1191
TCGA-BH-A0B5-01	0	2136	0	2136	NA	NA	0	2136
TCGA-BH-A0B5-11	0	2136	0	2136	NA	NA	0	2136
TCGA-BH-A0B6-01	0	2483	0	2483	0	2483	0	2483
TCGA-BH-A0B7-01	0	2559	0	2559	0	2559	0	2559
TCGA-BH-A0B7-11	0	2559	0	2559	0	2559	0	2559
TCGA-BH-A0B8-01	0	1569	0	1569	0	1569	0	1569
TCGA-BH-A0B8-11	0	1569	0	1569	0	1569	0	1569
TCGA-BH-A0B9-01	0	1572	0	1572	0	1572	0	1572
TCGA-BH-A0BA-01	0	1132	0	1132	0	1132	0	1132
TCGA-BH-A0BA-11	0	1132	0	1132	0	1132	0	1132
TCGA-BH-A0BC-01	0	974	0	974	0	974	0	974
TCGA-BH-A0BC-11	0	974	0	974	0	974	0	974
TCGA-BH-A0BD-01	0	554	0	554	0	554	0	554
TCGA-BH-A0BF-01	1	1324	0	1324	0	1324	0	1324
TCGA-BH-A0BG-01	0	1871	0	1871	0	1871	0	1871
TCGA-BH-A0BJ-01	0	660	0	660	0	660	0	660
TCGA-BH-A0BJ-11	0	660	0	660	0	660	0	660
TCGA-BH-A0BL-01	0	2278	0	2278	0	2278	0	2278
TCGA-BH-A0BM-01	0	1876	0	1876	0	1876	0	1876
TCGA-BH-A0BM-11	0	1876	0	1876	0	1876	0	1876
TCGA-BH-A0BO-01	0	2197	0	2197	0	2197	0	2197
TCGA-BH-A0BP-01	1	2296	0	2296	0	2296	0	2296
TCGA-BH-A0BQ-01	0	2255	0	2255	1	1709	1	1709
TCGA-BH-A0BQ-11	0	2255	0	2255	1	1709	1	1709
TCGA-BH-A0BR-01	0	2330	0	2330	0	2330	0	2330
TCGA-BH-A0BS-01	0	2612	0	2612	0	2612	0	2612
TCGA-BH-A0BS-11	0	2612	0	2612	0	2612	0	2612
TCGA-BH-A0BT-01	0	2365	0	2365	0	2365	0	2365
TCGA-BH-A0BT-11	0	2365	0	2365	0	2365	0	2365
TCGA-BH-A0BV-01	0	1519	0	1519	0	1519	0	1519
TCGA-BH-A0BV-11	0	1519	0	1519	0	1519	0	1519
TCGA-BH-A0BW-01	0	2371	0	2371	0	2371	0	2371
TCGA-BH-A0BW-11	0	2371	0	2371	0	2371	0	2371
TCGA-BH-A0BZ-01	0	2255	0	2255	0	2255	0	2255
TCGA-BH-A0BZ-11	0	2255	0	2255	0	2255	0	2255
TCGA-BH-A0C0-01	0	1270	0	1270	0	1270	0	1270
TCGA-BH-A0C0-11	0	1270	0	1270	0	1270	0	1270
TCGA-BH-A0C1-01	1	1411	1	1411	1	1123	1	1123
TCGA-BH-A0C3-01	0	2709	0	2709	1	2674	1	2674
TCGA-BH-A0C3-11	0	2709	0	2709	1	2674	1	2674
TCGA-BH-A0C7-01	0	2767	0	2767	0	2767	0	2767
TCGA-BH-A0DD-01	0	2486	0	2486	0	2486	0	2486
TCGA-BH-A0DD-11	0	2486	0	2486	0	2486	0	2486
TCGA-BH-A0DE-01	0	2372	0	2372	0	2372	0	2372
TCGA-BH-A0DG-01	0	2041	0	2041	0	2041	0	2041
TCGA-BH-A0DG-11	0	2041	0	2041	0	2041	0	2041
TCGA-BH-A0DH-01	0	1156	0	1156	0	1156	0	1156
TCGA-BH-A0DH-11	0	1156	0	1156	0	1156	0	1156
TCGA-BH-A0DI-01	0	912	0	912	0	912	0	912
TCGA-BH-A0DK-01	0	423	0	423	0	423	0	423
TCGA-BH-A0DK-11	0	423	0	423	0	423	0	423
TCGA-BH-A0DL-01	0	2381	0	2381	0	2381	0	2381
TCGA-BH-A0DL-11	0	2381	0	2381	0	2381	0	2381
TCGA-BH-A0DO-01	0	1644	0	1644	0	1644	0	1644
TCGA-BH-A0DO-11	0	1644	0	1644	0	1644	0	1644
TCGA-BH-A0DP-01	0	476	0	476	0	476	0	476
TCGA-BH-A0DP-11	0	476	0	476	0	476	0	476
TCGA-BH-A0DQ-01	0	98	0	98	0	98	0	98
TCGA-BH-A0DQ-11	0	98	0	98	0	98	0	98
TCGA-BH-A0DS-01	0	78	0	78	0	78	0	78
TCGA-BH-A0DT-01	0	2403	0	2403	0	2403	0	2403
TCGA-BH-A0DT-11	0	2403	0	2403	0	2403	0	2403
TCGA-BH-A0DV-01	0	2064	0	2064	0	2064	0	2064
TCGA-BH-A0DV-11	0	2064	0	2064	0	2064	0	2064
TCGA-BH-A0DX-01	0	2156	0	2156	0	2156	0	2156
TCGA-BH-A0DZ-01	0	495	0	495	0	495	0	495
TCGA-BH-A0DZ-11	0	495	0	495	0	495	0	495
TCGA-BH-A0E0-01	0	134	0	134	0	134	0	134
TCGA-BH-A0E0-11	0	134	0	134	0	134	0	134
TCGA-BH-A0E1-01	0	477	0	477	0	477	0	477
TCGA-BH-A0E1-11	0	477	0	477	0	477	0	477
TCGA-BH-A0E2-01	0	435	0	435	0	435	0	435
TCGA-BH-A0E6-01	0	293	0	293	0	293	0	293
TCGA-BH-A0E7-01	0	1363	0	1363	0	1363	0	1363
TCGA-BH-A0E9-01	0	2489	0	2489	0	2489	0	2489
TCGA-BH-A0EA-01	1	991	0	991	0	991	0	991
TCGA-BH-A0EB-01	0	745	0	745	0	745	0	745
TCGA-BH-A0EE-01	0	943	0	943	0	943	0	943
TCGA-BH-A0EI-01	0	1926	0	1926	0	1926	0	1926
TCGA-BH-A0GY-01	0	923	0	923	0	923	0	923
TCGA-BH-A0GZ-01	0	328	0	328	0	328	0	328
TCGA-BH-A0H0-01	0	461	0	461	0	461	0	461
TCGA-BH-A0H3-01	0	1928	0	1928	0	1928	0	1928
TCGA-BH-A0H5-01	0	1620	0	1620	0	1620	0	1620
TCGA-BH-A0H5-11	0	1620	0	1620	0	1620	0	1620
TCGA-BH-A0H6-01	0	747	0	747	0	747	0	747
TCGA-BH-A0H7-01	0	702	0	702	0	702	0	702
TCGA-BH-A0H7-11	0	702	0	702	0	702	0	702
TCGA-BH-A0H9-01	0	1247	0	1247	0	1247	0	1247
TCGA-BH-A0H9-11	0	1247	0	1247	0	1247	0	1247
TCGA-BH-A0HA-01	0	1611	0	1611	0	1611	0	1611
TCGA-BH-A0HA-11	0	1611	0	1611	0	1611	0	1611
TCGA-BH-A0HB-01	0	806	0	806	0	806	0	806
TCGA-BH-A0HF-01	0	727	0	727	0	727	0	727
TCGA-BH-A0HI-01	0	620	0	620	0	620	0	620
TCGA-BH-A0HK-01	0	178	0	178	0	178	0	178
TCGA-BH-A0HK-11	0	178	0	178	0	178	0	178
TCGA-BH-A0HL-01	0	72	0	72	0	72	0	72
TCGA-BH-A0HN-01	0	516	0	516	0	516	0	516
TCGA-BH-A0HO-01	0	76	0	76	0	76	0	76
TCGA-BH-A0HP-01	0	414	0	414	0	414	0	414
TCGA-BH-A0HQ-01	0	1121	0	1121	0	1121	0	1121
TCGA-BH-A0HU-01	0	392	0	392	0	392	0	392
TCGA-BH-A0HW-01	0	1561	0	1561	0	1561	0	1561
TCGA-BH-A0HX-01	0	829	0	829	0	829	0	829
TCGA-BH-A0HY-01	0	1545	0	1545	0	1545	0	1545
TCGA-BH-A0RX-01	0	170	0	170	0	170	0	170
TCGA-BH-A0W3-01	0	728	0	728	NA	NA	0	728
TCGA-BH-A0W4-01	0	759	0	759	NA	NA	0	759
TCGA-BH-A0W5-01	0	1288	0	1288	0	1288	0	1288
TCGA-BH-A0W7-01	0	1363	0	1363	0	1363	0	1363
TCGA-BH-A0WA-01	0	701	0	701	0	701	0	701
TCGA-BH-A18F-01	0	1001	0	1001	0	1001	0	1001
TCGA-BH-A18G-01	0	149	0	149	0	149	0	149
TCGA-BH-A18H-01	0	652	0	652	0	652	0	652
TCGA-BH-A18I-01	0	1093	0	1093	0	1093	0	1093
TCGA-BH-A18J-01	1	612	1	612	NA	NA	1	612
TCGA-BH-A18J-11	1	612	1	612	NA	NA	1	612
TCGA-BH-A18K-01	1	2763	1	2763	NA	NA	1	2763
TCGA-BH-A18K-11	1	2763	1	2763	NA	NA	1	2763
TCGA-BH-A18L-01	1	811	NA	811	0	811	0	811
TCGA-BH-A18L-11	1	811	NA	811	0	811	0	811
TCGA-BH-A18M-01	1	2207	NA	2207	0	2207	0	2207
TCGA-BH-A18M-11	1	2207	NA	2207	0	2207	0	2207
TCGA-BH-A18N-01	1	1148	NA	1148	0	1148	0	1148
TCGA-BH-A18N-11	1	1148	NA	1148	0	1148	0	1148
TCGA-BH-A18P-01	1	921	1	921	NA	NA	1	921
TCGA-BH-A18P-11	1	921	1	921	NA	NA	1	921
TCGA-BH-A18Q-01	1	1692	NA	1692	0	1692	0	1692
TCGA-BH-A18Q-11	1	1692	NA	1692	0	1692	0	1692
TCGA-BH-A18R-01	1	1142	0	1142	0	1142	0	1142
TCGA-BH-A18R-11	1	1142	0	1142	0	1142	0	1142
TCGA-BH-A18S-01	1	2009	0	2009	0	2009	0	2009
TCGA-BH-A18S-11	1	2009	0	2009	0	2009	0	2009
TCGA-BH-A18T-01	1	224	1	224	NA	NA	1	224
TCGA-BH-A18U-01	1	1563	0	1563	0	1563	0	1563
TCGA-BH-A18U-11	1	1563	0	1563	0	1563	0	1563
TCGA-BH-A18V-01	1	1556	NA	1556	0	1556	0	1556
TCGA-BH-A18V-11	1	1556	NA	1556	0	1556	0	1556
TCGA-BH-A1EN-01	1	2127	0	2127	0	2127	0	2127
TCGA-BH-A1EN-11	1	2127	0	2127	0	2127	0	2127
TCGA-BH-A1EO-01	1	2798	0	2798	NA	NA	0	2798
TCGA-BH-A1EO-11	1	2798	0	2798	NA	NA	0	2798
TCGA-BH-A1ES-01	1	3462	1	3462	NA	NA	1	3462
TCGA-BH-A1ET-01	1	2520	0	2520	NA	NA	0	2520
TCGA-BH-A1ET-11	1	2520	0	2520	NA	NA	0	2520
TCGA-BH-A1EU-01	1	1286	0	1286	NA	NA	0	1286
TCGA-BH-A1EU-11	1	1286	0	1286	NA	NA	0	1286
TCGA-BH-A1EV-01	1	365	1	365	NA	NA	1	365
TCGA-BH-A1EV-11	1	365	1	365	NA	NA	1	365
TCGA-BH-A1EW-01	1	1694	1	1694	NA	NA	1	1694
TCGA-BH-A1EW-11	1	1694	1	1694	NA	NA	1	1694
TCGA-BH-A1EX-01	1	1508	1	1508	NA	NA	1	1508
TCGA-BH-A1EY-01	1	538	1	538	NA	NA	1	396
TCGA-BH-A1F0-01	1	785	1	785	NA	NA	1	785
TCGA-BH-A1F0-11	1	785	1	785	NA	NA	1	785
TCGA-BH-A1F2-01	1	959	0	959	NA	NA	0	959
TCGA-BH-A1F2-11	1	959	0	959	NA	NA	0	959
TCGA-BH-A1F5-01	1	2712	0	2712	NA	NA	0	2712
TCGA-BH-A1F6-01	1	2965	NA	2965	NA	NA	0	2965
TCGA-BH-A1F6-11	1	2965	NA	2965	NA	NA	0	2965
TCGA-BH-A1F8-01	1	763	1	763	NA	NA	1	763
TCGA-BH-A1F8-11	1	763	1	763	NA	NA	1	763
TCGA-BH-A1FB-01	1	3669	1	3669	NA	NA	1	3669
TCGA-BH-A1FB-11	1	3669	1	3669	NA	NA	1	3669
TCGA-BH-A1FC-01	1	3472	0	3472	NA	NA	0	3472
TCGA-BH-A1FC-11	1	3472	0	3472	NA	NA	0	3472
TCGA-BH-A1FD-01	1	1009	1	1009	NA	NA	1	1009
TCGA-BH-A1FD-11	1	1009	1	1009	NA	NA	1	1009
TCGA-BH-A1FE-01	1	2273	1	2273	NA	NA	1	2273
TCGA-BH-A1FE-11	1	2273	1	2273	NA	NA	1	2273
TCGA-BH-A1FG-01	1	3736	NA	3736	NA	NA	0	3736
TCGA-BH-A1FG-11	1	3736	NA	3736	NA	NA	0	3736
TCGA-BH-A1FH-01	1	1034	1	1034	NA	NA	1	1034
TCGA-BH-A1FH-11	1	1034	1	1034	NA	NA	1	1034
TCGA-BH-A1FJ-01	1	1927	NA	1927	NA	NA	0	1927
TCGA-BH-A1FJ-11	1	1927	NA	1927	NA	NA	0	1927
TCGA-BH-A1FL-01	1	1673	1	1673	NA	NA	1	1673
TCGA-BH-A1FM-01	1	1388	NA	1388	NA	NA	0	1388
TCGA-BH-A1FM-11	1	1388	NA	1388	NA	NA	0	1388
TCGA-BH-A1FN-01	1	2192	1	2192	NA	NA	1	2192
TCGA-BH-A1FN-11	1	2192	1	2192	NA	NA	1	2192
TCGA-BH-A1FR-01	1	1642	1	1642	NA	NA	1	1642
TCGA-BH-A1FR-11	1	1642	1	1642	NA	NA	1	1642
TCGA-BH-A1FU-01	1	1688	1	1688	NA	NA	1	1688
TCGA-BH-A1FU-11	1	1688	1	1688	NA	NA	1	1688
TCGA-BH-A201-01	0	856	0	856	NA	NA	0	856
TCGA-BH-A202-01	0	795	0	795	NA	NA	0	795
TCGA-BH-A203-01	1	1174	1	1174	NA	NA	1	1174
TCGA-BH-A203-11	1	1174	1	1174	NA	NA	1	1174
TCGA-BH-A204-01	1	2534	NA	2534	NA	NA	0	2534
TCGA-BH-A204-11	1	2534	NA	2534	NA	NA	0	2534
TCGA-BH-A208-01	1	1759	0	1759	NA	NA	0	1759
TCGA-BH-A208-11	1	1759	0	1759	NA	NA	0	1759
TCGA-BH-A209-01	1	3959	0	3959	NA	NA	0	3959
TCGA-BH-A209-11	1	3959	0	3959	NA	NA	0	3959
TCGA-BH-A28O-01	0	1120	0	1120	0	1120	0	1120
TCGA-BH-A28Q-01	0	1119	0	1119	NA	NA	0	1119
TCGA-BH-A2L8-01	0	612	0	612	0	612	0	612
TCGA-BH-A42T-01	1	320	0	320	0	320	0	320
TCGA-BH-A42U-01	0	3364	0	3364	0	3364	0	3364
TCGA-BH-A42V-01	0	635	0	635	0	635	0	635
TCGA-BH-A5IZ-01	0	567	0	567	0	567	0	567
TCGA-BH-A5J0-01	0	715	0	715	0	715	0	715
TCGA-BH-A6R8-01	0	293	0	293	0	293	0	293
TCGA-BH-A6R9-01	0	160	0	160	0	160	0	160
TCGA-BH-A8FY-01	1	295	0	295	0	295	0	295
TCGA-BH-A8FZ-01	0	574	0	574	0	574	0	574
TCGA-BH-A8G0-01	0	662	0	662	0	662	0	662
TCGA-BH-AB28-01	0	287	0	287	0	287	0	287
TCGA-C8-A12K-01	0	0	0	0	0	0	0	0
TCGA-C8-A12L-01	0	363	0	363	0	363	0	363
TCGA-C8-A12M-01	0	358	0	358	0	358	0	358
TCGA-C8-A12N-01	0	358	0	358	0	358	0	358
TCGA-C8-A12O-01	0	385	0	385	0	385	0	385
TCGA-C8-A12P-01	0	358	0	358	0	358	0	358
TCGA-C8-A12Q-01	1	385	1	385	NA	NA	1	385
TCGA-C8-A12T-01	0	0	0	0	0	0	0	0
TCGA-C8-A12U-01	0	385	0	385	0	385	0	385
TCGA-C8-A12V-01	0	385	0	385	NA	NA	0	385
TCGA-C8-A12W-01	0	385	0	385	0	385	0	385
TCGA-C8-A12X-01	0	385	0	385	0	385	0	385
TCGA-C8-A12Y-01	0	1476	0	1476	0	1476	0	1476
TCGA-C8-A12Z-01	0	382	0	382	0	382	0	382
TCGA-C8-A130-01	0	370	0	370	0	370	0	370
TCGA-C8-A131-01	0	411	0	411	0	411	0	411
TCGA-C8-A132-01	0	383	0	383	0	383	0	383
TCGA-C8-A133-01	0	0	0	0	0	0	0	0
TCGA-C8-A134-01	0	383	0	383	0	383	0	383
TCGA-C8-A135-01	0	393	0	393	0	393	0	393
TCGA-C8-A137-01	0	379	0	379	1	136	1	136
TCGA-C8-A138-01	0	380	0	380	0	380	0	380
TCGA-C8-A1HE-01	0	375	0	375	0	375	0	375
TCGA-C8-A1HG-01	0	345	0	345	0	345	0	345
TCGA-C8-A1HI-01	0	343	0	343	0	343	0	343
TCGA-C8-A1HJ-01	0	5	0	5	0	5	0	5
TCGA-C8-A1HK-01	0	366	0	366	0	366	0	366
TCGA-C8-A1HL-01	0	317	0	317	0	317	0	317
TCGA-C8-A1HM-01	0	375	0	375	0	375	0	375
TCGA-C8-A1HN-01	0	394	0	394	0	394	0	394
TCGA-C8-A1HO-01	0	375	0	375	0	375	0	375
TCGA-C8-A26V-01	0	616	0	616	0	616	0	616
TCGA-C8-A26W-01	0	381	0	381	0	381	0	381
TCGA-C8-A26X-01	0	376	0	376	0	376	0	376
TCGA-C8-A26Y-01	0	394	0	394	0	394	0	394
TCGA-C8-A26Z-01	0	470	0	470	0	470	0	470
TCGA-C8-A273-01	0	513	0	513	0	513	0	513
TCGA-C8-A274-01	0	508	0	508	0	508	0	508
TCGA-C8-A275-01	0	1	0	1	0	1	0	1
TCGA-C8-A278-01	0	297	0	297	0	297	0	297
TCGA-C8-A27A-01	0	747	0	747	0	747	0	747
TCGA-C8-A27B-01	0	439	0	439	0	439	0	439
TCGA-C8-A3M7-01	1	1034	1	1034	1	1034	1	1034
TCGA-C8-A3M8-01	0	394	0	394	0	394	0	394
TCGA-C8-A8HP-01	0	396	0	396	0	396	0	396
TCGA-C8-A8HQ-01	0	380	0	380	0	380	0	380
TCGA-C8-A8HR-01	0	408	0	408	0	408	0	408
TCGA-D8-A13Y-01	0	1728	0	1728	0	1728	0	1728
TCGA-D8-A13Z-01	0	635	0	635	0	635	0	635
TCGA-D8-A140-01	0	403	0	403	0	403	0	403
TCGA-D8-A141-01	0	626	0	626	0	626	0	626
TCGA-D8-A142-01	0	425	0	425	0	425	0	425
TCGA-D8-A143-01	0	431	0	431	0	431	0	431
TCGA-D8-A145-01	0	410	0	410	0	410	0	410
TCGA-D8-A146-01	0	643	0	643	0	643	0	643
TCGA-D8-A147-01	0	584	0	584	0	584	0	584
TCGA-D8-A1J8-01	0	431	0	431	0	431	0	431
TCGA-D8-A1J9-01	0	532	0	532	0	532	0	532
TCGA-D8-A1JA-01	0	502	0	502	1	431	1	431
TCGA-D8-A1JB-01	0	1688	0	1688	0	1688	0	1688
TCGA-D8-A1JC-01	0	480	0	480	0	480	0	480
TCGA-D8-A1JD-01	0	552	0	552	0	552	0	552
TCGA-D8-A1JE-01	0	575	0	575	0	575	0	575
TCGA-D8-A1JF-01	0	366	0	366	0	366	0	366
TCGA-D8-A1JG-01	0	1612	0	1612	0	1612	0	1612
TCGA-D8-A1JH-01	0	426	0	426	0	426	0	426
TCGA-D8-A1JI-01	0	577	0	577	0	577	0	577
TCGA-D8-A1JJ-01	0	611	0	611	0	611	0	611
TCGA-D8-A1JK-01	0	612	0	612	0	612	0	612
TCGA-D8-A1JL-01	0	611	0	611	0	611	0	611
TCGA-D8-A1JM-01	0	590	0	590	0	590	0	590
TCGA-D8-A1JN-01	0	620	0	620	0	620	0	620
TCGA-D8-A1JP-01	0	639	0	639	0	639	0	639
TCGA-D8-A1JS-01	0	371	0	371	0	371	0	371
TCGA-D8-A1JT-01	0	405	0	405	0	405	0	405
TCGA-D8-A1JU-01	0	447	0	447	0	447	0	447
TCGA-D8-A1X5-01	0	565	0	565	0	565	0	565
TCGA-D8-A1X6-01	0	541	0	541	0	541	0	541
TCGA-D8-A1X7-01	0	509	0	509	0	509	0	509
TCGA-D8-A1X8-01	0	783	0	783	0	783	0	783
TCGA-D8-A1X9-01	0	727	0	727	NA	NA	0	727
TCGA-D8-A1XA-01	0	839	0	839	0	839	0	839
TCGA-D8-A1XB-01	0	552	0	552	0	552	0	552
TCGA-D8-A1XC-01	1	377	1	377	NA	NA	1	377
TCGA-D8-A1XD-01	0	522	0	522	0	522	0	522
TCGA-D8-A1XF-01	0	463	0	463	NA	NA	0	463
TCGA-D8-A1XG-01	0	448	0	448	0	448	0	448
TCGA-D8-A1XJ-01	0	664	0	664	0	664	0	664
TCGA-D8-A1XK-01	0	441	0	441	0	441	0	441
TCGA-D8-A1XL-01	0	606	0	606	0	606	0	606
TCGA-D8-A1XM-01	0	538	0	538	0	538	0	538
TCGA-D8-A1XO-01	0	1682	0	1682	0	1682	0	1682
TCGA-D8-A1XQ-01	0	499	0	499	0	499	0	499
TCGA-D8-A1XR-01	0	482	0	482	0	482	0	482
TCGA-D8-A1XS-01	0	496	0	496	0	496	0	496
TCGA-D8-A1XT-01	0	506	0	506	0	506	0	506
TCGA-D8-A1XU-01	0	395	0	395	0	395	0	395
TCGA-D8-A1XV-01	0	461	0	461	0	461	0	461
TCGA-D8-A1XW-01	0	1309	0	1309	0	1309	0	1309
TCGA-D8-A1XY-01	0	503	0	503	NA	NA	0	503
TCGA-D8-A1XZ-01	0	466	0	466	0	466	0	466
TCGA-D8-A1Y0-01	0	472	0	472	NA	NA	0	472
TCGA-D8-A1Y1-01	1	302	1	302	NA	NA	1	302
TCGA-D8-A1Y2-01	0	433	0	433	0	433	0	433
TCGA-D8-A1Y3-01	0	430	0	430	0	430	0	430
TCGA-D8-A27E-01	0	530	0	530	0	530	0	530
TCGA-D8-A27F-01	0	488	0	488	0	488	0	488
TCGA-D8-A27G-01	0	409	0	409	0	409	0	409
TCGA-D8-A27H-01	0	397	0	397	0	397	0	397
TCGA-D8-A27I-01	0	439	0	439	0	439	0	439
TCGA-D8-A27K-01	0	1461	0	1461	0	1461	0	1461
TCGA-D8-A27L-01	0	499	0	499	0	499	0	499
TCGA-D8-A27M-01	0	410	0	410	0	410	0	410
TCGA-D8-A27N-01	0	519	0	519	0	519	0	519
TCGA-D8-A27P-01	0	49	0	49	0	49	0	49
TCGA-D8-A27R-01	0	307	0	307	0	307	0	307
TCGA-D8-A27T-01	0	398	0	398	0	398	0	398
TCGA-D8-A27V-01	0	381	0	381	0	381	0	381
TCGA-D8-A27W-01	0	373	0	373	0	373	0	373
TCGA-D8-A3Z5-01	0	1015	0	1015	0	1015	0	1015
TCGA-D8-A3Z6-01	0	563	0	563	0	563	0	563
TCGA-D8-A4Z1-01	0	659	0	659	0	659	0	659
TCGA-D8-A73U-01	0	492	0	492	0	492	0	492
TCGA-D8-A73W-01	1	385	1	385	1	21	1	21
TCGA-D8-A73X-01	0	767	0	767	0	767	0	767
TCGA-E2-A105-01	0	1308	0	1308	0	1308	0	1308
TCGA-E2-A106-01	0	2541	0	2541	0	2541	0	2541
TCGA-E2-A107-01	0	1047	0	1047	0	1047	0	1047
TCGA-E2-A109-01	0	1417	0	1417	0	1417	0	1417
TCGA-E2-A10A-01	0	1229	0	1229	1	75	1	75
TCGA-E2-A10B-01	0	1141	0	1141	NA	NA	1	195
TCGA-E2-A10C-01	0	1220	0	1220	0	1220	0	1220
TCGA-E2-A10E-01	0	865	0	865	0	865	0	865
TCGA-E2-A10F-01	0	878	0	878	0	878	0	878
TCGA-E2-A14N-01	0	1434	0	1434	0	1434	0	1434
TCGA-E2-A14O-01	0	1359	0	1359	0	1359	0	1359
TCGA-E2-A14P-01	0	1246	0	1246	0	1246	0	1246
TCGA-E2-A14Q-01	0	1163	0	1163	0	1163	0	1163
TCGA-E2-A14R-01	0	1174	0	1174	0	1174	1	971
TCGA-E2-A14S-01	0	1009	0	1009	0	1009	0	1009
TCGA-E2-A14T-01	0	2311	0	2311	0	2311	0	2311
TCGA-E2-A14U-01	0	1318	0	1318	0	1318	0	1318
TCGA-E2-A14V-01	0	1042	0	1042	0	1042	0	1042
TCGA-E2-A14W-01	0	974	0	974	0	974	0	974
TCGA-E2-A14X-01	0	972	0	972	0	972	0	972
TCGA-E2-A14Y-01	0	2109	0	2109	0	2109	0	2109
TCGA-E2-A14Z-01	1	563	1	563	1	188	1	188
TCGA-E2-A150-01	0	1935	0	1935	0	1935	0	1935
TCGA-E2-A152-01	0	2128	0	2128	1	54	1	54
TCGA-E2-A153-01	0	707	0	707	0	707	0	707
TCGA-E2-A153-11	0	707	0	707	0	707	0	707
TCGA-E2-A154-01	0	591	0	591	0	591	0	591
TCGA-E2-A155-01	0	640	0	640	0	640	0	640
TCGA-E2-A156-01	0	726	0	726	0	726	0	726
TCGA-E2-A158-01	0	450	0	450	0	450	0	450
TCGA-E2-A158-11	0	450	0	450	0	450	0	450
TCGA-E2-A159-01	0	762	0	762	0	762	0	762
TCGA-E2-A15A-01	0	710	0	710	0	710	0	710
TCGA-E2-A15C-01	0	694	0	694	0	694	0	694
TCGA-E2-A15D-01	0	526	0	526	0	526	0	526
TCGA-E2-A15E-01	0	630	0	630	0	630	0	630
TCGA-E2-A15F-01	0	658	0	658	0	658	0	658
TCGA-E2-A15G-01	0	554	0	554	0	554	0	554
TCGA-E2-A15H-01	0	393	0	393	0	393	0	393
TCGA-E2-A15I-01	0	1692	0	1692	0	1692	0	1692
TCGA-E2-A15I-11	0	1692	0	1692	0	1692	0	1692
TCGA-E2-A15J-01	0	1640	0	1640	0	1640	0	1640
TCGA-E2-A15K-01	0	275	0	275	0	275	0	275
TCGA-E2-A15K-11	0	275	0	275	0	275	0	275
TCGA-E2-A15L-01	0	626	0	626	0	626	0	626
TCGA-E2-A15M-01	1	336	0	336	0	336	0	336
TCGA-E2-A15M-11	1	336	0	336	0	336	0	336
TCGA-E2-A15O-01	0	1545	0	1545	1	1210	1	1210
TCGA-E2-A15P-01	0	595	0	595	0	595	0	595
TCGA-E2-A15R-01	0	1732	0	1732	0	1732	0	1732
TCGA-E2-A15S-01	0	428	0	428	0	428	0	428
TCGA-E2-A15T-01	0	1563	0	1563	0	1563	0	1563
TCGA-E2-A1AZ-01	0	2329	0	2329	0	2329	0	2329
TCGA-E2-A1B0-01	0	1631	0	1631	0	1631	0	1631
TCGA-E2-A1B1-01	0	2653	0	2653	0	2653	0	2653
TCGA-E2-A1B4-01	1	1004	0	1004	0	1004	0	1004
TCGA-E2-A1B5-01	0	984	0	984	0	984	0	984
TCGA-E2-A1B6-01	0	867	0	867	0	867	0	867
TCGA-E2-A1BC-01	0	501	0	501	NA	NA	0	501
TCGA-E2-A1BC-11	0	501	0	501	NA	NA	0	501
TCGA-E2-A1BD-01	0	1133	0	1133	0	1133	0	1133
TCGA-E2-A1IE-01	0	2362	0	2362	1	1810	1	1810
TCGA-E2-A1IF-01	0	1138	0	1138	0	1138	0	1138
TCGA-E2-A1IG-01	0	2140	0	2140	0	2140	0	2140
TCGA-E2-A1IG-11	0	2140	0	2140	0	2140	0	2140
TCGA-E2-A1IH-01	0	1026	0	1026	0	1026	0	1026
TCGA-E2-A1II-01	0	1025	0	1025	0	1025	0	1025
TCGA-E2-A1IJ-01	0	865	0	865	0	865	0	865
TCGA-E2-A1IK-01	0	1800	0	1800	0	1800	0	1800
TCGA-E2-A1IL-01	0	118	0	118	0	118	0	118
TCGA-E2-A1IN-01	0	675	0	675	0	675	0	675
TCGA-E2-A1IO-01	0	1855	0	1855	0	1855	0	1855
TCGA-E2-A1IU-01	0	337	0	337	0	337	0	337
TCGA-E2-A1L6-01	0	1648	0	1648	0	1648	0	1648
TCGA-E2-A1L7-01	0	1836	0	1836	1	1619	1	1619
TCGA-E2-A1L7-11	0	1836	0	1836	1	1619	1	1619
TCGA-E2-A1L8-01	0	2240	0	2240	0	2240	0	2240
TCGA-E2-A1L9-01	0	598	0	598	0	598	0	598
TCGA-E2-A1LA-01	0	748	0	748	0	748	0	748
TCGA-E2-A1LB-01	0	2306	0	2306	0	2306	0	2306
TCGA-E2-A1LB-11	0	2306	0	2306	0	2306	0	2306
TCGA-E2-A1LE-01	1	879	1	879	1	361	1	361
TCGA-E2-A1LG-01	0	1523	0	1523	0	1523	0	1523
TCGA-E2-A1LH-01	0	3247	0	3247	0	3247	0	3247
TCGA-E2-A1LH-11	0	3247	0	3247	0	3247	0	3247
TCGA-E2-A1LI-01	0	3121	0	3121	NA	NA	0	3121
TCGA-E2-A1LK-01	1	266	1	266	1	155	1	155
TCGA-E2-A1LL-01	0	1309	0	1309	1	1303	1	1303
TCGA-E2-A1LS-01	0	1604	0	1604	0	1604	0	1604
TCGA-E2-A1LS-11	0	1604	0	1604	0	1604	0	1604
TCGA-E2-A2P5-01	1	821	1	821	1	597	1	597
TCGA-E2-A2P6-01	0	1051	0	1051	0	1051	0	1051
TCGA-E2-A3DX-01	0	1325	0	1325	NA	NA	0	1325
TCGA-E2-A56Z-01	0	252	0	252	0	252	0	252
TCGA-E2-A570-01	0	931	0	931	0	931	0	931
TCGA-E2-A572-01	0	1208	0	1208	0	1208	0	1208
TCGA-E2-A573-01	0	1062	0	1062	0	1062	0	1062
TCGA-E2-A574-01	0	1179	0	1179	0	1179	0	1179
TCGA-E2-A576-01	0	1043	0	1043	0	1043	0	1043
TCGA-E2-A9RU-01	0	538	0	538	0	538	0	538
TCGA-E9-A1N3-01	0	1059	0	1059	0	1059	0	1059
TCGA-E9-A1N4-01	0	1000	0	1000	0	1000	0	1000
TCGA-E9-A1N4-11	0	1000	0	1000	0	1000	0	1000
TCGA-E9-A1N5-01	0	1120	0	1120	0	1120	0	1120
TCGA-E9-A1N5-11	0	1120	0	1120	0	1120	0	1120
TCGA-E9-A1N6-01	1	678	1	678	1	443	1	443
TCGA-E9-A1N6-11	1	678	1	678	1	443	1	443
TCGA-E9-A1N8-01	0	1039	0	1039	0	1039	0	1039
TCGA-E9-A1N9-01	0	1101	0	1101	0	1101	0	1101
TCGA-E9-A1N9-11	0	1101	0	1101	0	1101	0	1101
TCGA-E9-A1NA-01	0	1112	0	1112	0	1112	0	1112
TCGA-E9-A1NA-11	0	1112	0	1112	0	1112	0	1112
TCGA-E9-A1NC-01	0	1203	0	1203	0	1203	0	1203
TCGA-E9-A1ND-01	0	1266	0	1266	0	1266	0	1266
TCGA-E9-A1ND-11	0	1266	0	1266	0	1266	0	1266
TCGA-E9-A1NE-01	0	1088	0	1088	0	1088	0	1088
TCGA-E9-A1NF-01	1	1072	1	1072	1	90	1	90
TCGA-E9-A1NF-11	1	1072	1	1072	1	90	1	90
TCGA-E9-A1NG-01	1	786	0	786	0	786	0	786
TCGA-E9-A1NG-11	1	786	0	786	0	786	0	786
TCGA-E9-A1NH-01	0	576	0	576	0	576	0	576
TCGA-E9-A1NI-01	0	300	0	300	0	300	0	300
TCGA-E9-A1QZ-01	0	755	0	755	0	755	0	755
TCGA-E9-A1R0-01	0	860	0	860	NA	NA	0	860
TCGA-E9-A1R2-01	0	1063	0	1063	NA	NA	0	1063
TCGA-E9-A1R3-01	0	78	0	78	0	78	0	78
TCGA-E9-A1R4-01	0	186	0	186	0	186	0	186
TCGA-E9-A1R5-01	0	92	0	92	0	92	0	92
TCGA-E9-A1R6-01	0	339	0	339	0	339	0	339
TCGA-E9-A1R7-01	0	1467	0	1467	0	1467	0	1467
TCGA-E9-A1R7-11	0	1467	0	1467	0	1467	0	1467
TCGA-E9-A1RA-01	0	1369	0	1369	0	1369	0	1369
TCGA-E9-A1RB-01	1	976	0	976	0	976	0	976
TCGA-E9-A1RB-11	1	976	0	976	0	976	0	976
TCGA-E9-A1RC-01	0	1224	0	1224	0	1224	0	1224
TCGA-E9-A1RC-11	0	1224	0	1224	0	1224	0	1224
TCGA-E9-A1RD-01	0	34	0	34	0	34	0	34
TCGA-E9-A1RD-11	0	34	0	34	0	34	0	34
TCGA-E9-A1RE-01	0	1419	0	1419	0	1419	0	1419
TCGA-E9-A1RF-01	0	200	0	200	0	200	0	200
TCGA-E9-A1RF-11	0	200	0	200	0	200	0	200
TCGA-E9-A1RG-01	0	647	0	647	0	647	0	647
TCGA-E9-A1RH-01	0	1417	0	1417	0	1417	0	1417
TCGA-E9-A1RH-11	0	1417	0	1417	0	1417	0	1417
TCGA-E9-A1RI-01	0	1449	0	1449	0	1449	0	1449
TCGA-E9-A1RI-11	0	1449	0	1449	0	1449	0	1449
TCGA-E9-A226-01	1	1048	1	1048	1	790	1	790
TCGA-E9-A227-01	0	975	0	975	0	975	0	975
TCGA-E9-A228-01	0	1285	0	1285	0	1285	0	1285
TCGA-E9-A229-01	0	1148	0	1148	0	1148	0	1148
TCGA-E9-A22A-01	0	1189	0	1189	0	1189	0	1189
TCGA-E9-A22B-01	0	1167	0	1167	0	1167	0	1167
TCGA-E9-A22D-01	0	1248	0	1248	0	1248	0	1248
TCGA-E9-A22E-01	0	1269	0	1269	0	1269	0	1269
TCGA-E9-A22G-01	0	1239	0	1239	0	1239	0	1239
TCGA-E9-A22H-01	0	1232	0	1232	0	1232	0	1232
TCGA-E9-A243-01	0	612	0	612	1	305	1	305
TCGA-E9-A244-01	0	21	0	21	0	21	0	21
TCGA-E9-A245-01	0	26	0	26	0	26	0	26
TCGA-E9-A247-01	0	1186	0	1186	0	1186	0	1186
TCGA-E9-A248-01	0	59	0	59	0	59	0	59
TCGA-E9-A249-01	0	217	0	217	0	217	0	217
TCGA-E9-A24A-01	0	747	0	747	0	747	0	747
TCGA-E9-A295-01	0	375	0	375	0	375	0	375
TCGA-E9-A2JS-01	1	904	1	904	1	524	1	524
TCGA-E9-A2JT-01	0	288	0	288	0	288	0	288
TCGA-E9-A3HO-01	0	1158	0	1158	0	1158	0	1158
TCGA-E9-A3Q9-01	0	1001	0	1001	0	1001	0	1001
TCGA-E9-A3QA-01	0	918	0	918	0	918	0	918
TCGA-E9-A3X8-01	0	926	0	926	0	926	0	926
TCGA-E9-A54X-01	0	727	0	727	0	727	0	727
TCGA-E9-A54Y-01	0	725	0	725	0	725	0	725
TCGA-E9-A5FK-01	0	812	0	812	0	812	0	812
TCGA-E9-A5FL-01	0	24	0	24	0	24	0	24
TCGA-E9-A5UO-01	0	785	0	785	0	785	0	785
TCGA-E9-A5UP-01	0	803	0	803	0	803	0	803
TCGA-E9-A6HE-01	0	847	0	847	0	847	0	847
TCGA-EW-A1IW-01	0	371	0	371	0	371	0	371
TCGA-EW-A1IX-01	0	1208	0	1208	0	1208	0	1208
TCGA-EW-A1IY-01	0	258	0	258	0	258	0	258
TCGA-EW-A1IZ-01	0	554	0	554	0	554	0	554
TCGA-EW-A1J1-01	0	575	0	575	0	575	0	575
TCGA-EW-A1J2-01	0	403	0	403	0	403	0	403
TCGA-EW-A1J3-01	0	504	0	504	0	504	0	504
TCGA-EW-A1J5-01	0	477	0	477	0	477	0	477
TCGA-EW-A1J6-01	0	875	0	875	0	875	0	875
TCGA-EW-A1OV-01	0	789	0	789	0	789	0	789
TCGA-EW-A1OW-01	0	694	0	694	0	694	0	694
TCGA-EW-A1OX-01	0	911	0	911	0	911	0	911
TCGA-EW-A1OY-01	0	908	0	908	0	908	0	908
TCGA-EW-A1OZ-01	0	1229	0	1229	0	1229	0	1229
TCGA-EW-A1P0-01	0	1251	0	1251	1	1094	1	1094
TCGA-EW-A1P1-01	0	1210	0	1210	1	1014	1	1014
TCGA-EW-A1P3-01	0	1611	0	1611	0	1611	0	1611
TCGA-EW-A1P4-01	0	907	0	907	0	907	0	907
TCGA-EW-A1P5-01	0	703	0	703	0	703	0	703
TCGA-EW-A1P6-01	0	562	0	562	NA	NA	0	562
TCGA-EW-A1P7-01	0	915	0	915	1	729	1	729
TCGA-EW-A1P8-01	1	239	1	239	1	207	1	207
TCGA-EW-A1PA-01	0	575	0	575	0	575	0	575
TCGA-EW-A1PB-01	0	608	0	608	0	608	0	608
TCGA-EW-A1PC-01	0	187	0	187	0	187	0	187
TCGA-EW-A1PD-01	0	424	0	424	0	424	0	424
TCGA-EW-A1PE-01	0	320	0	320	0	320	0	320
TCGA-EW-A1PF-01	0	439	0	439	0	439	0	439
TCGA-EW-A1PG-01	0	1051	0	1051	0	1051	0	1051
TCGA-EW-A1PH-01	0	607	0	607	0	607	0	607
TCGA-EW-A2FR-01	0	1673	0	1673	0	1673	0	1673
TCGA-EW-A2FS-01	0	1604	0	1604	0	1604	0	1604
TCGA-EW-A2FV-01	0	788	0	788	0	788	0	788
TCGA-EW-A2FW-01	0	672	0	672	0	672	0	672
TCGA-EW-A3E8-01	0	1035	0	1035	0	1035	0	1035
TCGA-EW-A3U0-01	0	532	0	532	0	532	0	532
TCGA-EW-A423-01	0	533	0	533	0	533	0	533
TCGA-EW-A424-01	0	715	0	715	0	715	0	715
TCGA-EW-A6S9-01	0	463	0	463	NA	NA	0	463
TCGA-EW-A6SA-01	0	510	0	510	0	510	0	510
TCGA-EW-A6SB-01	0	760	0	760	0	760	0	760
TCGA-EW-A6SC-01	0	952	0	952	0	952	0	952
TCGA-EW-A6SD-01	0	1010	0	1010	0	1010	0	1010
TCGA-GI-A2C8-01	0	225	0	225	0	225	0	225
TCGA-GI-A2C8-11	0	225	0	225	0	225	0	225
TCGA-GI-A2C9-01	0	3342	0	3342	0	3342	0	3342
TCGA-GI-A2C9-11	0	3342	0	3342	0	3342	0	3342
TCGA-GM-A2D9-01	1	1812	1	1812	1	536	1	536
TCGA-GM-A2DA-01	1	6593	1	6593	1	3014	1	3014
TCGA-GM-A2DB-01	0	2406	0	2406	0	2406	0	2406
TCGA-GM-A2DC-01	0	2535	0	2535	0	2535	0	2535
TCGA-GM-A2DD-01	0	2282	0	2282	0	2282	0	2282
TCGA-GM-A2DF-01	0	2155	0	2155	0	2155	0	2155
TCGA-GM-A2DH-01	0	2193	0	2193	0	2193	0	2193
TCGA-GM-A2DI-01	0	2590	0	2590	0	2590	0	2590
TCGA-GM-A2DK-01	0	2645	0	2645	0	2645	0	2645
TCGA-GM-A2DL-01	0	3519	0	3519	0	3519	0	3519
TCGA-GM-A2DM-01	0	3226	0	3226	0	3226	0	3226
TCGA-GM-A2DN-01	0	3091	0	3091	0	3091	0	3091
TCGA-GM-A2DO-01	0	2596	0	2596	0	2596	0	2596
TCGA-GM-A3NW-01	0	3361	0	3361	0	3361	0	3361
TCGA-GM-A3NY-01	0	1162	0	1162	0	1162	0	1162
TCGA-GM-A3XG-01	0	1330	0	1330	0	1330	0	1330
TCGA-GM-A3XL-01	0	2108	0	2108	0	2108	0	2108
TCGA-GM-A3XN-01	0	2019	0	2019	0	2019	0	2019
TCGA-GM-A4E0-01	0	2191	0	2191	0	2191	0	2191
TCGA-GM-A5PV-01	0	412	0	412	0	412	0	412
TCGA-GM-A5PX-01	0	551	0	551	0	551	0	551
TCGA-HN-A2NL-01	0	79	0	79	0	79	0	79
TCGA-HN-A2OB-01	1	1900	1	1900	1	1543	1	1543
TCGA-JL-A3YW-01	0	360	0	360	0	360	0	360
TCGA-JL-A3YX-01	0	352	0	352	0	352	0	352
TCGA-LD-A66U-01	0	646	0	646	0	646	0	646
TCGA-LD-A74U-01	0	402	0	402	0	402	0	402
TCGA-LD-A7W5-01	0	216	0	216	NA	NA	0	216
TCGA-LD-A7W6-01	0	404	0	404	0	404	0	404
TCGA-LD-A9QF-01	0	323	0	323	0	323	0	323
TCGA-LL-A440-01	0	759	0	759	0	759	0	759
TCGA-LL-A441-01	0	996	0	996	0	996	0	996
TCGA-LL-A442-01	0	889	0	889	0	889	0	889
TCGA-LL-A50Y-01	0	762	0	762	0	762	0	762
TCGA-LL-A5YL-01	0	519	0	519	0	519	0	519
TCGA-LL-A5YM-01	0	466	0	466	1	258	1	258
TCGA-LL-A5YN-01	0	447	0	447	0	447	0	447
TCGA-LL-A5YO-01	0	440	0	440	0	440	0	440
TCGA-LL-A5YP-01	0	450	0	450	0	450	0	450
TCGA-LL-A6FP-01	0	677	0	677	0	677	0	677
TCGA-LL-A6FQ-01	0	80	0	80	0	80	0	80
TCGA-LL-A6FR-01	0	489	0	489	0	489	0	489
TCGA-LL-A73Y-01	0	477	0	477	0	477	0	477
TCGA-LL-A73Z-01	1	227	1	227	NA	NA	1	192
TCGA-LL-A740-01	0	441	0	441	0	441	0	441
TCGA-LL-A7SZ-01	0	594	0	594	0	594	0	594
TCGA-LL-A7T0-01	0	376	0	376	0	376	0	376
TCGA-LL-A8F5-01	0	596	0	596	0	596	0	596
TCGA-LL-A9Q3-01	0	532	0	532	0	532	0	532
TCGA-LQ-A4E4-01	0	849	0	849	NA	NA	1	681
TCGA-MS-A51U-01	0	681	0	681	0	681	0	681
TCGA-OK-A5Q2-01	0	64	0	64	0	64	0	64
TCGA-OL-A5D6-01	1	1104	0	1104	0	1104	0	1104
TCGA-OL-A5D7-01	0	1780	0	1780	0	1780	0	1780
TCGA-OL-A5D8-01	0	973	0	973	NA	NA	0	973
TCGA-OL-A5DA-01	0	1783	0	1783	0	1783	0	1783
TCGA-OL-A5RU-01	0	1219	0	1219	0	1219	0	1219
TCGA-OL-A5RV-01	0	1062	0	1062	0	1062	0	1062
TCGA-OL-A5RW-01	0	1106	0	1106	0	1106	0	1106
TCGA-OL-A5RX-01	0	878	0	878	0	878	0	878
TCGA-OL-A5RY-01	0	752	0	752	0	752	0	752
TCGA-OL-A5RZ-01	0	679	0	679	0	679	0	679
TCGA-OL-A5S0-01	0	620	0	620	0	620	0	620
TCGA-OL-A66H-01	0	NA	0	NA	0	NA	0	NA
TCGA-OL-A66I-01	0	714	0	714	0	714	0	714
TCGA-OL-A66J-01	0	1996	0	1996	0	1996	0	1996
TCGA-OL-A66K-01	1	1275	0	1275	0	1275	0	1275
TCGA-OL-A66L-01	0	1301	0	1301	0	1301	0	1301
TCGA-OL-A66N-01	0	792	0	792	0	792	0	792
TCGA-OL-A66O-01	0	528	0	528	0	528	0	528
TCGA-OL-A66P-01	0	428	0	428	0	428	0	428
TCGA-OL-A6VO-01	0	858	0	858	0	858	0	858
TCGA-OL-A6VQ-01	0	600	0	600	0	600	0	600
TCGA-OL-A6VR-01	0	1220	0	1220	0	1220	0	1220
TCGA-OL-A97C-01	0	271	0	271	NA	NA	1	275
TCGA-PE-A5DC-01	1	1430	0	1430	NA	NA	0	1430
TCGA-PE-A5DD-01	0	1953	0	1953	0	1953	0	1953
TCGA-PE-A5DE-01	0	2645	0	2645	NA	NA	0	2645
TCGA-PL-A8LV-01	0	0	0	0	NA	NA	0	0
TCGA-PL-A8LX-01	0	5	0	5	NA	NA	0	5
TCGA-PL-A8LY-01	0	8	0	8	NA	NA	0	8
TCGA-PL-A8LZ-01	0	302	0	302	NA	NA	0	302
TCGA-S3-A6ZF-01	0	572	0	572	0	572	0	572
TCGA-S3-A6ZG-01	0	562	0	562	0	562	0	562
TCGA-S3-A6ZH-01	0	641	0	641	0	641	0	641
TCGA-S3-AA0Z-01	0	629	0	629	0	629	0	629
TCGA-S3-AA10-01	0	586	0	586	0	586	0	586
TCGA-S3-AA11-01	0	421	0	421	0	421	0	421
TCGA-S3-AA12-01	0	574	0	574	0	574	0	574
TCGA-S3-AA14-01	0	529	0	529	0	529	0	529
TCGA-S3-AA15-01	0	525	0	525	0	525	0	525
TCGA-S3-AA17-01	0	424	0	424	0	424	0	424
TCGA-UL-AAZ6-01	0	518	0	518	NA	NA	0	518
TCGA-UU-A93S-01	1	116	1	116	NA	NA	1	116
TCGA-V7-A7HQ-01	0	2033	0	2033	0	2033	0	2033
TCGA-W8-A86G-01	0	347	0	347	0	347	0	347
TCGA-WT-AB41-01	0	1611	0	1611	0	1611	0	1611
TCGA-WT-AB44-01	0	883	0	883	0	883	0	883
TCGA-XX-A899-01	0	467	0	467	0	467	0	467
TCGA-XX-A89A-01	0	488	0	488	0	488	0	488
TCGA-Z7-A8R5-01	0	3287	0	3287	NA	NA	1	181
TCGA-Z7-A8R6-01	0	3256	0	3256	0	3256	0	3256
TCGA-2W-A8YY-01	0	533	0	533	0	533	0	533
TCGA-4J-AA1J-01	0	542	0	542	0	542	0	542
TCGA-BI-A0VR-01	0	1505	0	1505	NA	NA	0	1505
TCGA-BI-A0VS-01	0	1735	0	1735	0	1735	0	1735
TCGA-BI-A20A-01	0	720	0	720	0	720	0	720
TCGA-C5-A0TN-01	1	348	1	348	NA	NA	1	62
TCGA-C5-A1BE-01	1	2094	1	2094	1	1674	1	1674
TCGA-C5-A1BF-01	1	570	1	570	1	93	1	93
TCGA-C5-A1BI-01	0	1112	0	1112	0	1112	0	1112
TCGA-C5-A1BJ-01	0	4385	0	4385	0	4385	0	4385
TCGA-C5-A1BK-01	0	5385	0	5385	0	5385	0	5385
TCGA-C5-A1BL-01	0	5271	0	5271	0	5271	0	5271
TCGA-C5-A1BM-01	1	2520	0	2520	0	2520	0	2520
TCGA-C5-A1BN-01	1	166	1	166	NA	NA	1	166
TCGA-C5-A1BQ-01	1	604	1	604	NA	NA	0	604
TCGA-C5-A1M5-01	1	2052	1	2052	1	693	1	693
TCGA-C5-A1M6-01	1	955	1	955	1	316	1	316
TCGA-C5-A1M7-01	0	1409	0	1409	0	1409	0	1409
TCGA-C5-A1M8-01	0	919	0	919	0	919	0	919
TCGA-C5-A1M9-01	1	1065	1	1065	1	555	1	555
TCGA-C5-A1ME-01	0	1756	0	1756	0	1756	0	1756
TCGA-C5-A1MF-01	0	1617	0	1617	0	1617	0	1617
TCGA-C5-A1MH-01	1	1186	1	1186	1	178	1	178
TCGA-C5-A1MI-01	1	1083	1	1083	1	805	1	805
TCGA-C5-A1MJ-01	1	14	0	14	NA	NA	0	14
TCGA-C5-A1MK-01	1	74	1	74	NA	NA	1	74
TCGA-C5-A1ML-01	1	636	1	636	NA	NA	1	636
TCGA-C5-A1MN-01	1	1245	0	1245	0	1245	0	1245
TCGA-C5-A1MP-01	0	109	0	109	0	109	0	109
TCGA-C5-A1MQ-01	0	1031	0	1031	0	1031	0	1031
TCGA-C5-A2LS-01	0	1345	0	1345	0	1345	0	1345
TCGA-C5-A2LT-01	0	2226	0	2226	0	2226	0	2226
TCGA-C5-A2LV-01	0	2234	0	2234	0	2234	0	2234
TCGA-C5-A2LX-01	0	2526	0	2526	0	2526	0	2526
TCGA-C5-A2LY-01	0	2383	0	2383	0	2383	0	2383
TCGA-C5-A2LZ-01	1	3046	1	3046	1	2893	1	2893
TCGA-C5-A2M1-01	0	1169	0	1169	0	1169	0	1169
TCGA-C5-A2M2-01	1	1011	NA	1011	NA	NA	0	1011
TCGA-C5-A3HD-01	0	1582	0	1582	0	1582	0	1582
TCGA-C5-A3HE-01	0	548	0	548	NA	NA	1	252
TCGA-C5-A3HF-01	1	543	1	543	NA	NA	1	450
TCGA-C5-A3HL-01	0	621	0	621	0	621	0	621
TCGA-C5-A7CG-01	0	6408	0	6408	NA	NA	0	6408
TCGA-C5-A7CH-01	0	4694	0	4694	NA	NA	0	4694
TCGA-C5-A7CJ-01	1	3097	0	3097	NA	NA	0	3097
TCGA-C5-A7CK-01	1	4086	0	4086	NA	NA	0	4086
TCGA-C5-A7CL-01	1	471	1	471	NA	NA	1	471
TCGA-C5-A7CO-01	0	4482	0	4482	0	4482	0	4482
TCGA-C5-A7UC-01	1	523	0	523	NA	NA	0	523
TCGA-C5-A7UE-01	0	4738	0	4738	0	4738	0	4738
TCGA-C5-A7UH-01	0	3988	0	3988	NA	NA	0	3988
TCGA-C5-A7UI-01	1	2888	0	2888	NA	NA	0	2888
TCGA-C5-A7X3-01	1	284	0	284	NA	NA	0	284
TCGA-C5-A7X5-01	1	414	1	414	NA	NA	1	414
TCGA-C5-A7X8-01	0	83	0	83	NA	NA	0	83
TCGA-C5-A7XC-01	0	1551	0	1551	NA	NA	0	1551
TCGA-C5-A8XH-01	1	1394	0	1394	NA	NA	0	1394
TCGA-C5-A8XI-01	0	254	0	254	NA	NA	0	254
TCGA-C5-A8XJ-01	0	4467	0	4467	NA	NA	0	4467
TCGA-C5-A8XK-01	0	3039	0	3039	NA	NA	0	3039
TCGA-C5-A8YQ-01	1	715	1	715	NA	NA	1	715
TCGA-C5-A8YR-01	1	837	NA	837	NA	NA	1	272
TCGA-C5-A8YT-01	1	633	1	633	NA	NA	1	633
TCGA-C5-A8ZZ-01	0	636	0	636	NA	NA	0	636
TCGA-C5-A901-01	0	518	0	518	NA	NA	0	518
TCGA-C5-A902-01	0	149	0	149	NA	NA	0	149
TCGA-C5-A905-01	0	4879	0	4879	NA	NA	0	4879
TCGA-C5-A907-01	0	448	0	448	NA	NA	0	448
TCGA-DG-A2KH-01	0	34	0	34	NA	NA	0	34
TCGA-DG-A2KJ-01	0	2893	0	2893	0	2893	0	2893
TCGA-DG-A2KK-01	0	2496	0	2496	0	2496	0	2496
TCGA-DG-A2KL-01	0	1367	0	1367	0	1367	0	1367
TCGA-DG-A2KM-01	0	1946	0	1946	0	1946	0	1946
TCGA-DR-A0ZL-01	0	2669	0	2669	0	2669	0	2669
TCGA-DR-A0ZM-01	0	1791	0	1791	0	1791	0	1791
TCGA-DS-A0VK-01	1	1118	1	1118	NA	NA	1	209
TCGA-DS-A0VL-01	0	81	0	81	0	81	0	81
TCGA-DS-A0VM-01	0	3589	0	3589	1	868	1	868
TCGA-DS-A0VN-01	0	3609	0	3609	0	3609	0	3609
TCGA-DS-A1O9-01	1	266	1	266	NA	NA	1	266
TCGA-DS-A1OA-01	1	879	1	879	NA	NA	1	379
TCGA-DS-A1OB-01	1	861	1	861	1	652	1	652
TCGA-DS-A1OC-01	0	376	0	376	0	376	0	376
TCGA-DS-A1OD-01	0	3874	0	3874	0	3874	0	3874
TCGA-DS-A3LQ-01	0	699	0	699	0	699	0	699
TCGA-DS-A5RQ-01	0	512	0	512	0	512	0	512
TCGA-DS-A7WF-01	1	492	1	492	NA	NA	1	321
TCGA-DS-A7WH-01	0	533	0	533	0	533	0	533
TCGA-DS-A7WI-01	1	252	1	252	1	206	1	206
TCGA-EA-A1QS-01	0	1203	0	1203	0	1203	0	1203
TCGA-EA-A1QT-01	0	1243	0	1243	0	1243	0	1243
TCGA-EA-A3HQ-01	0	1136	0	1136	0	1136	0	1136
TCGA-EA-A3HR-01	0	940	0	940	0	940	0	940
TCGA-EA-A3HS-01	0	959	0	959	0	959	0	959
TCGA-EA-A3HT-01	0	954	0	954	0	954	0	954
TCGA-EA-A3HU-01	0	1013	0	1013	0	1013	0	1013
TCGA-EA-A3QD-01	0	397	0	397	0	397	0	397
TCGA-EA-A3QE-01	0	761	0	761	0	761	0	761
TCGA-EA-A3Y4-01	0	1122	0	1122	0	1122	0	1122
TCGA-EA-A410-01	0	803	0	803	0	803	0	803
TCGA-EA-A411-01	0	747	0	747	0	747	0	747
TCGA-EA-A439-01	0	965	0	965	1	316	1	316
TCGA-EA-A43B-01	0	791	0	791	0	791	0	791
TCGA-EA-A44S-01	0	369	0	369	NA	NA	0	369
TCGA-EA-A4BA-01	0	755	0	755	0	755	0	755
TCGA-EA-A50E-01	1	227	1	227	NA	NA	1	208
TCGA-EA-A556-01	0	453	0	453	0	453	0	453
TCGA-EA-A5FO-01	0	815	0	815	0	815	0	815
TCGA-EA-A5O9-01	0	788	0	788	0	788	0	788
TCGA-EA-A5ZD-01	0	830	0	830	0	830	0	830
TCGA-EA-A5ZE-01	0	829	0	829	1	425	1	425
TCGA-EA-A5ZF-01	0	828	0	828	1	440	1	440
TCGA-EA-A6QX-01	0	730	0	730	0	730	0	730
TCGA-EA-A78R-01	0	410	0	410	0	410	0	410
TCGA-EA-A97N-01	0	11	0	11	0	11	0	11
TCGA-EK-A2GZ-01	0	383	0	383	NA	NA	0	383
TCGA-EK-A2H0-01	0	1847	0	1847	0	1847	0	1847
TCGA-EK-A2H1-01	0	799	0	799	NA	NA	0	799
TCGA-EK-A2IP-01	0	202	0	202	NA	NA	0	202
TCGA-EK-A2IR-01	0	3442	0	3442	0	3442	0	3442
TCGA-EK-A2PG-01	0	46	0	46	NA	NA	0	46
TCGA-EK-A2PI-01	0	586	0	586	NA	NA	0	586
TCGA-EK-A2PK-01	0	12	0	12	NA	NA	0	12
TCGA-EK-A2PL-01	0	13	0	13	NA	NA	0	13
TCGA-EK-A2PM-01	0	18	0	18	NA	NA	0	18
TCGA-EK-A2R7-01	0	27	0	27	NA	NA	0	27
TCGA-EK-A2R8-01	0	44	0	44	NA	NA	0	44
TCGA-EK-A2R9-01	0	4	0	4	NA	NA	0	4
TCGA-EK-A2RA-01	0	1246	0	1246	NA	NA	0	1246
TCGA-EK-A2RB-01	0	9	0	9	NA	NA	0	9
TCGA-EK-A2RC-01	0	129	0	129	NA	NA	0	129
TCGA-EK-A2RE-01	0	57	0	57	NA	NA	0	57
TCGA-EK-A2RJ-01	0	53	0	53	NA	NA	0	53
TCGA-EK-A2RK-01	0	13	0	13	NA	NA	0	13
TCGA-EK-A2RL-01	1	1453	1	1453	NA	NA	1	1143
TCGA-EK-A2RM-01	0	50	0	50	NA	NA	0	50
TCGA-EK-A2RN-01	0	71	0	71	NA	NA	0	71
TCGA-EK-A2RO-01	0	2	0	2	NA	NA	0	2
TCGA-EK-A3GJ-01	0	3	0	3	NA	NA	0	3
TCGA-EK-A3GK-01	0	15	0	15	NA	NA	0	15
TCGA-EK-A3GM-01	0	0	0	0	NA	NA	0	0
TCGA-EK-A3GN-01	0	27	0	27	NA	NA	0	27
TCGA-EX-A1H5-01	0	619	0	619	0	619	0	619
TCGA-EX-A1H6-01	0	241	0	241	0	241	0	241
TCGA-EX-A3L1-01	0	463	0	463	0	463	0	463
TCGA-EX-A449-01	0	447	0	447	NA	NA	0	447
TCGA-EX-A69L-01	0	602	0	602	0	602	0	602
TCGA-EX-A69M-01	1	253	0	253	0	253	1	77
TCGA-EX-A8YF-01	0	473	0	473	1	396	1	396
TCGA-FU-A23K-01	0	372	0	372	0	372	0	372
TCGA-FU-A23L-01	0	725	0	725	0	725	0	725
TCGA-FU-A2QG-01	0	579	0	579	0	579	0	579
TCGA-FU-A3EO-01	0	490	0	490	0	490	0	490
TCGA-FU-A3EO-11	0	490	0	490	0	490	0	490
TCGA-FU-A3HY-01	0	954	0	954	0	954	0	954
TCGA-FU-A3HZ-01	0	1103	0	1103	0	1103	0	1103
TCGA-FU-A3NI-01	1	638	0	638	NA	NA	0	638
TCGA-FU-A3TQ-01	0	795	0	795	0	795	0	795
TCGA-FU-A3TX-01	0	45	0	45	NA	NA	0	45
TCGA-FU-A3WB-01	0	491	0	491	0	491	0	491
TCGA-FU-A3YQ-01	0	861	0	861	0	861	0	861
TCGA-FU-A40J-01	0	426	0	426	0	426	0	426
TCGA-FU-A57G-01	0	1078	0	1078	0	1078	0	1078
TCGA-FU-A5XV-01	0	321	0	321	0	321	0	321
TCGA-FU-A770-01	0	34	0	34	NA	NA	0	34
TCGA-GH-A9DA-01	0	540	0	540	0	540	0	540
TCGA-HG-A2PA-01	1	773	1	773	NA	NA	1	773
TCGA-HM-A3JJ-01	1	659	1	659	1	385	1	385
TCGA-HM-A3JJ-11	1	659	1	659	1	385	1	385
TCGA-HM-A3JK-01	0	632	0	632	0	632	0	632
TCGA-HM-A4S6-01	0	454	0	454	0	454	0	454
TCGA-HM-A6W2-01	0	287	0	287	NA	NA	0	287
TCGA-IR-A3L7-01	0	4483	0	4483	0	4483	0	4483
TCGA-IR-A3LA-01	0	4172	0	4172	0	4172	0	4172
TCGA-IR-A3LB-01	1	2032	1	2032	1	317	1	317
TCGA-IR-A3LC-01	0	3935	0	3935	0	3935	0	3935
TCGA-IR-A3LF-01	0	2949	0	2949	0	2949	0	2949
TCGA-IR-A3LH-01	0	2394	0	2394	0	2394	0	2394
TCGA-IR-A3LI-01	0	2493	0	2493	NA	NA	0	2493
TCGA-IR-A3LK-01	1	908	1	908	1	574	1	574
TCGA-IR-A3LL-01	0	1106	0	1106	0	1106	0	1106
TCGA-JW-A5VG-01	0	834	0	834	0	834	0	834
TCGA-JW-A5VH-01	1	100	1	100	NA	NA	1	94
TCGA-JW-A5VI-01	0	747	0	747	1	558	1	558
TCGA-JW-A5VJ-01	0	652	0	652	NA	NA	1	267
TCGA-JW-A5VK-01	0	623	0	623	0	623	0	623
TCGA-JW-A5VL-01	0	474	0	474	0	474	0	474
TCGA-JW-A69B-01	0	863	0	863	0	863	0	863
TCGA-JW-A852-01	1	252	1	252	0	252	1	153
TCGA-JW-AAVH-01	0	552	0	552	0	552	0	552
TCGA-JX-A3PZ-01	1	642	1	642	1	491	1	491
TCGA-JX-A3Q0-01	0	6375	0	6375	0	6375	0	6375
TCGA-JX-A3Q8-01	0	1357	0	1357	0	1357	0	1357
TCGA-JX-A5QV-01	0	636	0	636	0	636	0	636
TCGA-LP-A4AU-01	0	343	0	343	NA	NA	0	343
TCGA-LP-A4AV-01	0	0	0	0	NA	NA	0	0
TCGA-LP-A4AW-01	0	27	0	27	NA	NA	0	27
TCGA-LP-A4AX-01	0	380	0	380	0	380	0	380
TCGA-LP-A5U2-01	0	9	0	9	0	9	0	9
TCGA-LP-A5U3-01	0	25	0	25	0	25	0	25
TCGA-LP-A7HU-01	0	406	0	406	0	406	0	406
TCGA-MA-AA3W-01	0	685	0	685	0	685	0	685
TCGA-MA-AA3X-01	0	617	0	617	0	617	0	617
TCGA-MA-AA3Y-01	0	542	0	542	0	542	0	542
TCGA-MA-AA3Z-01	0	595	0	595	0	595	0	595
TCGA-MA-AA41-01	0	279	0	279	NA	NA	0	279
TCGA-MA-AA42-01	0	259	0	259	0	259	0	259
TCGA-MA-AA43-01	0	346	0	346	0	346	0	346
TCGA-MU-A51Y-01	0	854	0	854	0	854	0	854
TCGA-MU-A5YI-01	0	1053	0	1053	NA	NA	1	630
TCGA-MU-A8JM-01	0	607	0	607	0	607	0	607
TCGA-MY-A5BD-01	0	1667	0	1667	NA	NA	0	1667
TCGA-MY-A5BE-01	0	1066	0	1066	0	1066	0	1066
TCGA-MY-A5BF-01	0	634	0	634	NA	NA	0	634
TCGA-MY-A5BF-11	0	634	0	634	NA	NA	0	634
TCGA-MY-A913-01	0	524	0	524	0	524	0	524
TCGA-PN-A8MA-01	0	90	0	90	NA	NA	0	90
TCGA-Q1-A5R1-01	0	474	0	474	0	474	0	474
TCGA-Q1-A5R2-01	0	499	0	499	NA	NA	0	499
TCGA-Q1-A5R3-01	0	485	0	485	0	485	0	485
TCGA-Q1-A6DT-01	1	275	1	275	NA	NA	1	275
TCGA-Q1-A6DV-01	0	491	0	491	0	491	0	491
TCGA-Q1-A6DW-01	0	534	0	534	NA	NA	0	534
TCGA-Q1-A73O-01	0	428	0	428	0	428	0	428
TCGA-Q1-A73P-01	0	483	0	483	0	483	0	483
TCGA-Q1-A73Q-01	0	284	0	284	NA	NA	0	284
TCGA-Q1-A73R-01	0	567	0	567	0	567	0	567
TCGA-Q1-A73S-01	0	688	0	688	0	688	0	688
TCGA-R2-A69V-01	0	596	0	596	0	596	0	596
TCGA-RA-A741-01	0	444	0	444	0	444	0	444
TCGA-UC-A7PD-01	1	355	1	355	1	202	1	202
TCGA-UC-A7PF-01	1	2859	NA	2859	NA	NA	0	2859
TCGA-UC-A7PG-01	1	370	1	370	NA	NA	1	370
TCGA-UC-A7PI-01	0	2114	0	2114	1	778	1	778
TCGA-VS-A8EB-01	1	305	1	305	NA	NA	1	305
TCGA-VS-A8EC-01	0	1415	0	1415	0	1415	0	1415
TCGA-VS-A8EG-01	0	1386	0	1386	0	1386	0	1386
TCGA-VS-A8EH-01	0	986	0	986	0	986	0	986
TCGA-VS-A8EI-01	0	729	0	729	0	729	0	729
TCGA-VS-A8EJ-01	1	607	1	607	NA	NA	1	607
TCGA-VS-A8EK-01	1	829	1	829	NA	NA	1	829
TCGA-VS-A8EL-01	0	1992	0	1992	0	1992	0	1992
TCGA-VS-A8Q8-01	1	978	1	978	NA	NA	1	488
TCGA-VS-A8Q9-01	0	1630	0	1630	0	1630	0	1630
TCGA-VS-A8QA-01	0	1099	0	1099	0	1099	0	1099
TCGA-VS-A8QC-01	1	350	1	350	NA	NA	1	263
TCGA-VS-A8QF-01	0	1800	0	1800	0	1800	0	1800
TCGA-VS-A8QH-01	1	1210	1	1210	NA	NA	1	1210
TCGA-VS-A8QM-01	1	951	1	951	NA	NA	1	951
TCGA-VS-A94W-01	0	1243	0	1243	0	1243	0	1243
TCGA-VS-A94X-01	1	506	1	506	NA	NA	1	506
TCGA-VS-A94Y-01	1	144	1	144	NA	NA	1	144
TCGA-VS-A94Z-01	0	1015	0	1015	0	1015	0	1015
TCGA-VS-A950-01	0	1221	0	1221	NA	NA	0	1221
TCGA-VS-A952-01	0	1778	0	1778	0	1778	0	1778
TCGA-VS-A953-01	1	477	1	477	NA	NA	1	477
TCGA-VS-A954-01	0	1714	0	1714	0	1714	0	1714
TCGA-VS-A957-01	0	1688	0	1688	0	1688	0	1688
TCGA-VS-A958-01	0	1525	0	1525	0	1525	0	1525
TCGA-VS-A959-01	0	1561	0	1561	0	1561	0	1561
TCGA-VS-A9U5-01	0	1535	0	1535	0	1535	0	1535
TCGA-VS-A9U6-01	0	1320	0	1320	NA	NA	1	711
TCGA-VS-A9U7-01	0	1472	0	1472	0	1472	0	1472
TCGA-VS-A9UB-01	0	911	0	911	0	911	0	911
TCGA-VS-A9UC-01	0	825	0	825	NA	NA	0	825
TCGA-VS-A9UD-01	0	739	0	739	0	739	0	739
TCGA-VS-A9UH-01	0	1427	0	1427	NA	NA	0	1427
TCGA-VS-A9UI-01	1	1372	0	1372	0	1372	0	1372
TCGA-VS-A9UJ-01	1	52	1	52	NA	NA	1	52
TCGA-VS-A9UL-01	1	442	1	442	NA	NA	1	336
TCGA-VS-A9UM-01	1	829	0	829	NA	NA	0	829
TCGA-VS-A9UO-01	0	1456	0	1456	0	1456	0	1456
TCGA-VS-A9UP-01	0	1444	0	1444	1	352	1	352
TCGA-VS-A9UQ-01	0	1263	0	1263	1	561	1	561
TCGA-VS-A9UR-01	0	793	0	793	1	675	1	675
TCGA-VS-A9UT-01	0	482	0	482	0	482	0	482
TCGA-VS-A9UU-01	0	442	0	442	0	442	0	442
TCGA-VS-A9UV-01	1	104	1	104	NA	NA	1	104
TCGA-VS-A9UY-01	1	555	1	555	NA	NA	1	412
TCGA-VS-A9UZ-01	0	2044	0	2044	0	2044	0	2044
TCGA-VS-A9V0-01	0	573	0	573	1	475	1	475
TCGA-VS-A9V1-01	1	157	1	157	NA	NA	1	58
TCGA-VS-A9V2-01	0	555	0	555	0	555	0	555
TCGA-VS-A9V3-01	0	540	0	540	NA	NA	1	456
TCGA-VS-A9V4-01	1	132	1	132	NA	NA	1	100
TCGA-VS-A9V5-01	1	494	1	494	NA	NA	1	494
TCGA-VS-AA62-01	1	469	1	469	NA	NA	1	469
TCGA-WL-A834-01	0	791	0	791	NA	NA	0	791
TCGA-XS-A8TJ-01	0	890	0	890	0	890	0	890
TCGA-ZJ-A8QO-01	0	0	0	0	NA	NA	0	0
TCGA-ZJ-A8QQ-01	0	2056	0	2056	0	2056	0	2056
TCGA-ZJ-A8QR-01	1	582	NA	582	NA	NA	0	582
TCGA-ZJ-AAX4-01	0	21	0	21	NA	NA	0	21
TCGA-ZJ-AAX8-01	0	0	0	0	NA	NA	0	0
TCGA-ZJ-AAXA-01	0	43	0	43	NA	NA	0	43
TCGA-ZJ-AAXB-01	0	0	0	0	NA	NA	0	0
TCGA-ZJ-AAXD-01	0	0	0	0	NA	NA	0	0
TCGA-ZJ-AAXF-01	0	0	0	0	NA	NA	0	0
TCGA-ZJ-AAXI-01	0	0	0	0	NA	NA	0	0
TCGA-ZJ-AAXJ-01	0	0	0	0	NA	NA	0	0
TCGA-ZJ-AAXN-01	0	0	0	0	NA	NA	0	0
TCGA-ZJ-AAXT-01	0	0	0	0	NA	NA	0	0
TCGA-ZJ-AAXU-01	0	5	0	5	NA	NA	0	5
TCGA-ZJ-AB0H-01	0	0	0	0	NA	NA	0	0
TCGA-ZJ-AB0I-01	0	0	0	0	NA	NA	0	0
TCGA-ZX-AA5X-01	0	119	0	119	NA	NA	0	119
TCGA-3L-AA1B-01	0	475	0	475	0	475	0	475
TCGA-4N-A93T-01	0	146	0	146	NA	NA	0	146
TCGA-4T-AA8H-01	0	385	0	385	0	385	0	385
TCGA-5M-AAT4-01	1	49	1	49	NA	NA	1	49
TCGA-5M-AAT6-01	1	290	1	290	NA	NA	1	219
TCGA-5M-AATE-01	0	1200	0	1200	NA	NA	1	810
TCGA-A6-2671-11	1	1331	1	1331	NA	NA	1	535
TCGA-A6-2672-01	0	1419	0	1419	0	1419	0	1419
TCGA-A6-2674-01	0	1331	0	1331	NA	NA	1	735
TCGA-A6-2675-01	0	1321	0	1321	0	1321	0	1321
TCGA-A6-2675-11	0	1321	0	1321	0	1321	0	1321
TCGA-A6-2677-01	1	740	0	740	NA	NA	0	740
TCGA-A6-2678-11	0	1286	0	1286	0	1286	0	1286
TCGA-A6-2679-11	0	1366	0	1366	0	1366	0	1366
TCGA-A6-2680-11	0	1068	0	1068	0	1068	0	1068
TCGA-A6-2682-01	1	424	1	424	NA	NA	1	381
TCGA-A6-2682-11	1	424	1	424	NA	NA	1	381
TCGA-A6-2683-11	1	504	1	504	NA	NA	1	300
TCGA-A6-2684-01	0	1127	0	1127	NA	NA	1	976
TCGA-A6-2684-11	0	1127	0	1127	NA	NA	1	976
TCGA-A6-2685-01	0	1133	0	1133	NA	NA	1	948
TCGA-A6-2685-11	0	1133	0	1133	NA	NA	1	948
TCGA-A6-2686-01	1	1126	0	1126	0	1126	0	1126
TCGA-A6-2686-11	1	1126	0	1126	0	1126	0	1126
TCGA-A6-3809-01	0	996	0	996	NA	NA	0	996
TCGA-A6-3810-01	0	1111	0	1111	0	1111	0	1111
TCGA-A6-4105-01	1	442	0	442	NA	NA	1	364
TCGA-A6-5656-01	0	1001	0	1001	0	1001	0	1001
TCGA-A6-5657-01	0	962	0	962	0	962	0	962
TCGA-A6-5659-01	0	926	0	926	0	926	0	926
TCGA-A6-5659-11	0	926	0	926	0	926	0	926
TCGA-A6-5660-01	0	888	0	888	0	888	0	888
TCGA-A6-5661-01	0	1020	0	1020	0	1020	0	1020
TCGA-A6-5662-01	0	718	0	718	NA	NA	1	495
TCGA-A6-5662-11	0	718	0	718	NA	NA	1	495
TCGA-A6-5664-01	0	672	0	672	NA	NA	1	183
TCGA-A6-5665-01	0	671	0	671	NA	NA	1	529
TCGA-A6-5665-11	0	671	0	671	NA	NA	1	529
TCGA-A6-5666-01	0	995	0	995	1	509	1	509
TCGA-A6-5667-01	0	887	0	887	0	887	0	887
TCGA-A6-5667-11	0	887	0	887	0	887	0	887
TCGA-A6-6137-01	0	824	0	824	0	824	0	824
TCGA-A6-6138-01	0	685	0	685	NA	NA	0	685
TCGA-A6-6140-01	0	734	0	734	0	734	0	734
TCGA-A6-6141-01	0	255	0	255	NA	NA	0	255
TCGA-A6-6142-01	0	763	0	763	NA	NA	1	654
TCGA-A6-6648-01	0	766	0	766	NA	NA	1	686
TCGA-A6-6649-01	0	735	0	735	0	735	0	735
TCGA-A6-6650-01	0	627	0	627	NA	NA	0	627
TCGA-A6-6651-01	0	662	0	662	NA	NA	0	662
TCGA-A6-6652-01	0	751	0	751	NA	NA	0	751
TCGA-A6-6653-01	0	742	0	742	0	742	0	742
TCGA-A6-6654-01	0	726	0	726	0	726	0	726
TCGA-A6-6780-01	0	612	0	612	0	612	0	612
TCGA-A6-6781-01	0	598	0	598	0	598	0	598
TCGA-A6-6782-01	0	617	0	617	0	617	0	617
TCGA-A6-A565-01	1	494	1	494	NA	NA	1	301
TCGA-A6-A566-01	1	758	1	758	NA	NA	1	257
TCGA-A6-A567-01	1	1881	1	1881	NA	NA	1	612
TCGA-A6-A56B-01	1	1711	0	1711	1	1678	1	1678
TCGA-A6-A5ZU-01	0	293	0	293	0	293	0	293
TCGA-AA-3489-01	1	214	1	214	NA	NA	1	214
[truncated: 5,783 more rows]

## Sheet: S5
Supplementary Table S5. Bulk RNA-seq tumor mutation burden (TMB) data (TCGA)
Tumor_Sample_Barcode	total	total_perMB	total_perMB_log	log2TMB
TCGA-06-0240	1	0.0263158	-1.57978	-5.24793
TCGA-3G-AB0O	1	0.0263158	-1.57978	-5.24793
TCGA-3H-AB3O	1	0.0263158	-1.57978	-5.24793
TCGA-49-AARR	1	0.0263158	-1.57978	-5.24793
TCGA-4X-A9FB	1	0.0263158	-1.57978	-5.24793
TCGA-55-8513	1	0.0263158	-1.57978	-5.24793
TCGA-A2-A25F	1	0.0263158	-1.57978	-5.24793
TCGA-AB-2809	1	0.0263158	-1.57978	-5.24793
TCGA-AB-2811	1	0.0263158	-1.57978	-5.24793
TCGA-AB-2812	1	0.0263158	-1.57978	-5.24793
TCGA-AB-2815	1	0.0263158	-1.57978	-5.24793
TCGA-AB-2831	1	0.0263158	-1.57978	-5.24793
TCGA-AB-2845	1	0.0263158	-1.57978	-5.24793
TCGA-AB-2851	1	0.0263158	-1.57978	-5.24793
TCGA-AB-2865	1	0.0263158	-1.57978	-5.24793
TCGA-AB-2866	1	0.0263158	-1.57978	-5.24793
TCGA-AB-2873	1	0.0263158	-1.57978	-5.24793
TCGA-AB-2876	1	0.0263158	-1.57978	-5.24793
TCGA-AB-2879	1	0.0263158	-1.57978	-5.24793
TCGA-AB-2880	1	0.0263158	-1.57978	-5.24793
TCGA-AB-2883	1	0.0263158	-1.57978	-5.24793
TCGA-AB-2884	1	0.0263158	-1.57978	-5.24793
TCGA-AB-2887	1	0.0263158	-1.57978	-5.24793
TCGA-AB-2889	1	0.0263158	-1.57978	-5.24793
TCGA-AB-2893	1	0.0263158	-1.57978	-5.24793
TCGA-AB-2896	1	0.0263158	-1.57978	-5.24793
TCGA-AB-2901	1	0.0263158	-1.57978	-5.24793
TCGA-AB-2920	1	0.0263158	-1.57978	-5.24793
TCGA-AB-2922	1	0.0263158	-1.57978	-5.24793
TCGA-AB-2933	1	0.0263158	-1.57978	-5.24793
TCGA-AB-2934	1	0.0263158	-1.57978	-5.24793
TCGA-AB-2944	1	0.0263158	-1.57978	-5.24793
TCGA-AB-2954	1	0.0263158	-1.57978	-5.24793
TCGA-AB-2957	1	0.0263158	-1.57978	-5.24793
TCGA-BC-A10X	1	0.0263158	-1.57978	-5.24793
TCGA-BJ-A0ZJ	1	0.0263158	-1.57978	-5.24793
TCGA-BJ-A28T	1	0.0263158	-1.57978	-5.24793
TCGA-BJ-A45E	1	0.0263158	-1.57978	-5.24793
TCGA-C5-A8YT	1	0.0263158	-1.57978	-5.24793
TCGA-CN-6017	1	0.0263158	-1.57978	-5.24793
TCGA-DJ-A2PS	1	0.0263158	-1.57978	-5.24793
TCGA-EJ-A46E	1	0.0263158	-1.57978	-5.24793
TCGA-EJ-A7NK	1	0.0263158	-1.57978	-5.24793
TCGA-EL-A3CY	1	0.0263158	-1.57978	-5.24793
TCGA-EM-A2CP	1	0.0263158	-1.57978	-5.24793
TCGA-EM-A3FJ	1	0.0263158	-1.57978	-5.24793
TCGA-EM-A4G1	1	0.0263158	-1.57978	-5.24793
TCGA-ET-A40R	1	0.0263158	-1.57978	-5.24793
TCGA-EW-A1P1	1	0.0263158	-1.57978	-5.24793
TCGA-F2-7273	1	0.0263158	-1.57978	-5.24793
TCGA-FK-A3SE	1	0.0263158	-1.57978	-5.24793
TCGA-G8-6326	1	0.0263158	-1.57978	-5.24793
TCGA-G9-6367	1	0.0263158	-1.57978	-5.24793
TCGA-G9-6370	1	0.0263158	-1.57978	-5.24793
TCGA-H2-A3RI	1	0.0263158	-1.57978	-5.24793
TCGA-HT-7680	1	0.0263158	-1.57978	-5.24793
TCGA-HT-8015	1	0.0263158	-1.57978	-5.24793
TCGA-HT-8107	1	0.0263158	-1.57978	-5.24793
TCGA-HZ-7920	1	0.0263158	-1.57978	-5.24793
TCGA-IB-7897	1	0.0263158	-1.57978	-5.24793
TCGA-IB-AAUR	1	0.0263158	-1.57978	-5.24793
TCGA-IB-AAUS	1	0.0263158	-1.57978	-5.24793
TCGA-IB-AAUT	1	0.0263158	-1.57978	-5.24793
TCGA-IG-A7DP	1	0.0263158	-1.57978	-5.24793
TCGA-PL-A8LY	1	0.0263158	-1.57978	-5.24793
TCGA-RD-A8N4	1	0.0263158	-1.57978	-5.24793
TCGA-S7-A7WO	1	0.0263158	-1.57978	-5.24793
TCGA-S7-A7WR	1	0.0263158	-1.57978	-5.24793
TCGA-S7-A7WV	1	0.0263158	-1.57978	-5.24793
TCGA-W2-A7H5	1	0.0263158	-1.57978	-5.24793
TCGA-WB-A81A	1	0.0263158	-1.57978	-5.24793
TCGA-X7-A8DF	1	0.0263158	-1.57978	-5.24793
TCGA-XF-AAN8	1	0.0263158	-1.57978	-5.24793
TCGA-XM-A8R8	1	0.0263158	-1.57978	-5.24793
TCGA-XM-A8RD	1	0.0263158	-1.57978	-5.24793
TCGA-XU-AAXX	1	0.0263158	-1.57978	-5.24793
TCGA-ZB-A96O	1	0.0263158	-1.57978	-5.24793
TCGA-06-0139	2	0.0526316	-1.27875	-4.24793
TCGA-13-0717	2	0.0526316	-1.27875	-4.24793
TCGA-17-Z019	2	0.0526316	-1.27875	-4.24793
TCGA-2G-AAGN	2	0.0526316	-1.27875	-4.24793
TCGA-3Q-A9WF	2	0.0526316	-1.27875	-4.24793
TCGA-3T-AA9L	2	0.0526316	-1.27875	-4.24793
TCGA-4V-A9QI	2	0.0526316	-1.27875	-4.24793
TCGA-4V-A9QT	2	0.0526316	-1.27875	-4.24793
TCGA-4X-A9F9	2	0.0526316	-1.27875	-4.24793
TCGA-AB-2816	2	0.0526316	-1.27875	-4.24793
TCGA-AB-2834	2	0.0526316	-1.27875	-4.24793
TCGA-AB-2841	2	0.0526316	-1.27875	-4.24793
TCGA-AB-2844	2	0.0526316	-1.27875	-4.24793
TCGA-AB-2881	2	0.0526316	-1.27875	-4.24793
TCGA-AB-2900	2	0.0526316	-1.27875	-4.24793
TCGA-AB-2918	2	0.0526316	-1.27875	-4.24793
TCGA-AB-2923	2	0.0526316	-1.27875	-4.24793
TCGA-AB-2931	2	0.0526316	-1.27875	-4.24793
TCGA-AB-2940	2	0.0526316	-1.27875	-4.24793
TCGA-AB-2942	2	0.0526316	-1.27875	-4.24793
TCGA-AH-6547	2	0.0526316	-1.27875	-4.24793
TCGA-BJ-A4O8	2	0.0526316	-1.27875	-4.24793
TCGA-CE-A482	2	0.0526316	-1.27875	-4.24793
TCGA-CR-7391	2	0.0526316	-1.27875	-4.24793
TCGA-DJ-A2PQ	2	0.0526316	-1.27875	-4.24793
TCGA-DJ-A3UK	2	0.0526316	-1.27875	-4.24793
TCGA-DJ-A3UM	2	0.0526316	-1.27875	-4.24793
TCGA-DJ-A3UY	2	0.0526316	-1.27875	-4.24793
TCGA-DJ-A3V2	2	0.0526316	-1.27875	-4.24793
TCGA-DJ-A4UP	2	0.0526316	-1.27875	-4.24793
TCGA-DJ-A4V0	2	0.0526316	-1.27875	-4.24793
TCGA-DX-A3U6	2	0.0526316	-1.27875	-4.24793
TCGA-DX-AB2L	2	0.0526316	-1.27875	-4.24793
TCGA-E3-A3E2	2	0.0526316	-1.27875	-4.24793
TCGA-EJ-A46H	2	0.0526316	-1.27875	-4.24793
TCGA-EJ-A7NG	2	0.0526316	-1.27875	-4.24793
TCGA-EJ-A8FU	2	0.0526316	-1.27875	-4.24793
TCGA-EL-A3CW	2	0.0526316	-1.27875	-4.24793
TCGA-EL-A3ZG	2	0.0526316	-1.27875	-4.24793
TCGA-EM-A2CU	2	0.0526316	-1.27875	-4.24793
TCGA-ET-A39L	2	0.0526316	-1.27875	-4.24793
TCGA-ET-A39M	2	0.0526316	-1.27875	-4.24793
TCGA-ET-A3DQ	2	0.0526316	-1.27875	-4.24793
TCGA-ET-A3DT	2	0.0526316	-1.27875	-4.24793
TCGA-FE-A237	2	0.0526316	-1.27875	-4.24793
TCGA-FE-A3PA	2	0.0526316	-1.27875	-4.24793
TCGA-FY-A40N	2	0.0526316	-1.27875	-4.24793
TCGA-G9-6353	2	0.0526316	-1.27875	-4.24793
TCGA-GE-A2C6	2	0.0526316	-1.27875	-4.24793
TCGA-HU-A4GJ	2	0.0526316	-1.27875	-4.24793
TCGA-J8-A3NZ	2	0.0526316	-1.27875	-4.24793
TCGA-KS-A4IC	2	0.0526316	-1.27875	-4.24793
TCGA-P8-A6RY	2	0.0526316	-1.27875	-4.24793
TCGA-Q3-A5QY	2	0.0526316	-1.27875	-4.24793
TCGA-QR-A703	2	0.0526316	-1.27875	-4.24793
TCGA-QR-A70I	2	0.0526316	-1.27875	-4.24793
TCGA-RD-A8N0	2	0.0526316	-1.27875	-4.24793
TCGA-RW-A68A	2	0.0526316	-1.27875	-4.24793
TCGA-S7-A7WP	2	0.0526316	-1.27875	-4.24793
TCGA-SP-A6QG	2	0.0526316	-1.27875	-4.24793
TCGA-SR-A6MS	2	0.0526316	-1.27875	-4.24793
TCGA-SR-A6MZ	2	0.0526316	-1.27875	-4.24793
TCGA-VD-A8K7	2	0.0526316	-1.27875	-4.24793
TCGA-W2-A7HE	2	0.0526316	-1.27875	-4.24793
TCGA-WB-A81N	2	0.0526316	-1.27875	-4.24793
TCGA-X7-A8DB	2	0.0526316	-1.27875	-4.24793
TCGA-X7-A8DG	2	0.0526316	-1.27875	-4.24793
TCGA-X7-A8M4	2	0.0526316	-1.27875	-4.24793
TCGA-X7-A8M7	2	0.0526316	-1.27875	-4.24793
TCGA-XM-A8RB	2	0.0526316	-1.27875	-4.24793
TCGA-ZC-AAAH	2	0.0526316	-1.27875	-4.24793
TCGA-09-0364	3	0.0789474	-1.10266	-3.66297
TCGA-29-2436	3	0.0789474	-1.10266	-3.66297
TCGA-2G-AALZ	3	0.0789474	-1.10266	-3.66297
TCGA-37-4129	3	0.0789474	-1.10266	-3.66297
TCGA-3S-AAYX	3	0.0789474	-1.10266	-3.66297
TCGA-A2-A3XW	3	0.0789474	-1.10266	-3.66297
TCGA-AB-2810	3	0.0789474	-1.10266	-3.66297
TCGA-AB-2839	3	0.0789474	-1.10266	-3.66297
TCGA-AB-2869	3	0.0789474	-1.10266	-3.66297
TCGA-AB-2874	3	0.0789474	-1.10266	-3.66297
TCGA-AB-2882	3	0.0789474	-1.10266	-3.66297
TCGA-AB-2888	3	0.0789474	-1.10266	-3.66297
TCGA-AB-2911	3	0.0789474	-1.10266	-3.66297
TCGA-AB-2921	3	0.0789474	-1.10266	-3.66297
TCGA-AB-2924	3	0.0789474	-1.10266	-3.66297
TCGA-AB-2941	3	0.0789474	-1.10266	-3.66297
TCGA-AB-2945	3	0.0789474	-1.10266	-3.66297
TCGA-BJ-A2N7	3	0.0789474	-1.10266	-3.66297
TCGA-CE-A483	3	0.0789474	-1.10266	-3.66297
TCGA-CE-A485	3	0.0789474	-1.10266	-3.66297
TCGA-DA-A1IB	3	0.0789474	-1.10266	-3.66297
TCGA-DB-A75P	3	0.0789474	-1.10266	-3.66297
TCGA-DJ-A2PO	3	0.0789474	-1.10266	-3.66297
TCGA-DJ-A2PX	3	0.0789474	-1.10266	-3.66297
TCGA-DJ-A2Q8	3	0.0789474	-1.10266	-3.66297
TCGA-DJ-A3UV	3	0.0789474	-1.10266	-3.66297
TCGA-DJ-A3UW	3	0.0789474	-1.10266	-3.66297
TCGA-DJ-A3UX	3	0.0789474	-1.10266	-3.66297
TCGA-DJ-A3V3	3	0.0789474	-1.10266	-3.66297
TCGA-DJ-A3VD	3	0.0789474	-1.10266	-3.66297
TCGA-DJ-A4V5	3	0.0789474	-1.10266	-3.66297
TCGA-DO-A1JZ	3	0.0789474	-1.10266	-3.66297
TCGA-E8-A434	3	0.0789474	-1.10266	-3.66297
TCGA-E8-A44M	3	0.0789474	-1.10266	-3.66297
TCGA-EJ-5503	3	0.0789474	-1.10266	-3.66297
TCGA-EJ-5506	3	0.0789474	-1.10266	-3.66297
TCGA-EL-A3TA	3	0.0789474	-1.10266	-3.66297
TCGA-EM-A3AR	3	0.0789474	-1.10266	-3.66297
TCGA-EM-A3O8	3	0.0789474	-1.10266	-3.66297
TCGA-ET-A39S	3	0.0789474	-1.10266	-3.66297
TCGA-ET-A3BS	3	0.0789474	-1.10266	-3.66297
TCGA-ET-A3BU	3	0.0789474	-1.10266	-3.66297
TCGA-ET-A3BW	3	0.0789474	-1.10266	-3.66297
TCGA-FE-A234	3	0.0789474	-1.10266	-3.66297
TCGA-FE-A3PB	3	0.0789474	-1.10266	-3.66297
TCGA-FK-A3SG	3	0.0789474	-1.10266	-3.66297
TCGA-FP-8210	3	0.0789474	-1.10266	-3.66297
TCGA-FY-A3I4	3	0.0789474	-1.10266	-3.66297
TCGA-FY-A3RA	3	0.0789474	-1.10266	-3.66297
TCGA-FY-A3WA	3	0.0789474	-1.10266	-3.66297
TCGA-G9-6385	3	0.0789474	-1.10266	-3.66297
TCGA-H9-A6BX	3	0.0789474	-1.10266	-3.66297
TCGA-IB-A5ST	3	0.0789474	-1.10266	-3.66297
TCGA-IM-A420	3	0.0789474	-1.10266	-3.66297
TCGA-J4-AATV	3	0.0789474	-1.10266	-3.66297
TCGA-KC-A4BR	3	0.0789474	-1.10266	-3.66297
TCGA-KN-8437	3	0.0789474	-1.10266	-3.66297
TCGA-M7-A720	3	0.0789474	-1.10266	-3.66297
TCGA-MK-A4N9	3	0.0789474	-1.10266	-3.66297
TCGA-OR-A5JR	3	0.0789474	-1.10266	-3.66297
TCGA-QQ-A8VD	3	0.0789474	-1.10266	-3.66297
TCGA-QR-A6H3	3	0.0789474	-1.10266	-3.66297
TCGA-QR-A70X	3	0.0789474	-1.10266	-3.66297
TCGA-QT-A5XL	3	0.0789474	-1.10266	-3.66297
TCGA-QT-A7U0	3	0.0789474	-1.10266	-3.66297
TCGA-RT-A6YC	3	0.0789474	-1.10266	-3.66297
TCGA-RW-A68B	3	0.0789474	-1.10266	-3.66297
TCGA-S6-A8JX	3	0.0789474	-1.10266	-3.66297
TCGA-SP-A6QI	3	0.0789474	-1.10266	-3.66297
TCGA-SR-A6MQ	3	0.0789474	-1.10266	-3.66297
TCGA-TT-A6YN	3	0.0789474	-1.10266	-3.66297
TCGA-TT-A6YO	3	0.0789474	-1.10266	-3.66297
TCGA-V4-A9F2	3	0.0789474	-1.10266	-3.66297
TCGA-W2-A7HF	3	0.0789474	-1.10266	-3.66297
TCGA-W5-AA2H	3	0.0789474	-1.10266	-3.66297
TCGA-WB-A81F	3	0.0789474	-1.10266	-3.66297
TCGA-WB-A822	3	0.0789474	-1.10266	-3.66297
TCGA-X7-A8D6	3	0.0789474	-1.10266	-3.66297
TCGA-X7-A8DE	3	0.0789474	-1.10266	-3.66297
TCGA-X7-A8M6	3	0.0789474	-1.10266	-3.66297
TCGA-X7-A8M8	3	0.0789474	-1.10266	-3.66297
TCGA-XJ-A9DK	3	0.0789474	-1.10266	-3.66297
TCGA-XJ-A9DQ	3	0.0789474	-1.10266	-3.66297
TCGA-XM-A8RE	3	0.0789474	-1.10266	-3.66297
TCGA-XM-A8RH	3	0.0789474	-1.10266	-3.66297
TCGA-XM-A8RL	3	0.0789474	-1.10266	-3.66297
TCGA-XU-A92X	3	0.0789474	-1.10266	-3.66297
TCGA-XU-AAXW	3	0.0789474	-1.10266	-3.66297
TCGA-XU-AAXY	3	0.0789474	-1.10266	-3.66297
TCGA-XU-AAY1	3	0.0789474	-1.10266	-3.66297
TCGA-YL-A9WX	3	0.0789474	-1.10266	-3.66297
TCGA-ZC-AAAA	3	0.0789474	-1.10266	-3.66297
TCGA-17-Z054	4	0.105263	-0.977724	-3.24793
TCGA-2G-AAKM	4	0.105263	-0.977724	-3.24793
TCGA-2G-AALG	4	0.105263	-0.977724	-3.24793
TCGA-3A-A9IL	4	0.105263	-0.977724	-3.24793
TCGA-4K-AA1H	4	0.105263	-0.977724	-3.24793
TCGA-4V-A9QL	4	0.105263	-0.977724	-3.24793
TCGA-4V-A9QQ	4	0.105263	-0.977724	-3.24793
TCGA-4X-A9FC	4	0.105263	-0.977724	-3.24793
TCGA-AB-2820	4	0.105263	-0.977724	-3.24793
TCGA-AB-2830	4	0.105263	-0.977724	-3.24793
TCGA-AB-2832	4	0.105263	-0.977724	-3.24793
TCGA-AB-2859	4	0.105263	-0.977724	-3.24793
TCGA-AB-2890	4	0.105263	-0.977724	-3.24793
TCGA-AB-2897	4	0.105263	-0.977724	-3.24793
TCGA-AB-2913	4	0.105263	-0.977724	-3.24793
TCGA-AB-2956	4	0.105263	-0.977724	-3.24793
TCGA-BJ-A0ZC	4	0.105263	-0.977724	-3.24793
TCGA-BJ-A28X	4	0.105263	-0.977724	-3.24793
TCGA-BJ-A45I	4	0.105263	-0.977724	-3.24793
TCGA-CE-A27D	4	0.105263	-0.977724	-3.24793
TCGA-CE-A3ME	4	0.105263	-0.977724	-3.24793
TCGA-D3-A8GE	4	0.105263	-0.977724	-3.24793
TCGA-DE-A4M9	4	0.105263	-0.977724	-3.24793
TCGA-DJ-A13M	4	0.105263	-0.977724	-3.24793
TCGA-DJ-A13O	4	0.105263	-0.977724	-3.24793
TCGA-DJ-A13P	4	0.105263	-0.977724	-3.24793
TCGA-DJ-A13T	4	0.105263	-0.977724	-3.24793
TCGA-DJ-A1QF	4	0.105263	-0.977724	-3.24793
TCGA-DJ-A2Q2	4	0.105263	-0.977724	-3.24793
TCGA-DJ-A2Q7	4	0.105263	-0.977724	-3.24793
TCGA-DJ-A3UR	4	0.105263	-0.977724	-3.24793
TCGA-DJ-A3V9	4	0.105263	-0.977724	-3.24793
TCGA-DJ-A3VL	4	0.105263	-0.977724	-3.24793
TCGA-E8-A413	4	0.105263	-0.977724	-3.24793
TCGA-E8-A415	4	0.105263	-0.977724	-3.24793
TCGA-EJ-A7NJ	4	0.105263	-0.977724	-3.24793
TCGA-EJ-A8FP	4	0.105263	-0.977724	-3.24793
TCGA-EL-A3CP	4	0.105263	-0.977724	-3.24793
TCGA-EL-A3D1	4	0.105263	-0.977724	-3.24793
TCGA-EL-A3D4	4	0.105263	-0.977724	-3.24793
TCGA-EL-A3H2	4	0.105263	-0.977724	-3.24793
TCGA-EL-A3ZP	4	0.105263	-0.977724	-3.24793
TCGA-EL-A3ZS	4	0.105263	-0.977724	-3.24793
TCGA-EL-A4KH	4	0.105263	-0.977724	-3.24793
TCGA-EM-A1CS	4	0.105263	-0.977724	-3.24793
TCGA-EM-A1YD	4	0.105263	-0.977724	-3.24793
TCGA-EM-A2CT	4	0.105263	-0.977724	-3.24793
TCGA-EM-A2P0	4	0.105263	-0.977724	-3.24793
TCGA-EM-A2P1	4	0.105263	-0.977724	-3.24793
TCGA-EM-A3AJ	4	0.105263	-0.977724	-3.24793
TCGA-EM-A3FK	4	0.105263	-0.977724	-3.24793
TCGA-EM-A3FL	4	0.105263	-0.977724	-3.24793
TCGA-EM-A3FO	4	0.105263	-0.977724	-3.24793
TCGA-EM-A4FH	4	0.105263	-0.977724	-3.24793
TCGA-EM-A4FR	4	0.105263	-0.977724	-3.24793
TCGA-ET-A25K	4	0.105263	-0.977724	-3.24793
TCGA-ET-A2MZ	4	0.105263	-0.977724	-3.24793
TCGA-ET-A2N1	4	0.105263	-0.977724	-3.24793
TCGA-ET-A39R	4	0.105263	-0.977724	-3.24793
TCGA-ET-A3BP	4	0.105263	-0.977724	-3.24793
TCGA-FE-A230	4	0.105263	-0.977724	-3.24793
TCGA-FK-A3SB	4	0.105263	-0.977724	-3.24793
TCGA-FK-A4UB	4	0.105263	-0.977724	-3.24793
TCGA-FY-A3ON	4	0.105263	-0.977724	-3.24793
TCGA-FY-A3TY	4	0.105263	-0.977724	-3.24793
TCGA-FY-A40K	4	0.105263	-0.977724	-3.24793
TCGA-HT-7691	4	0.105263	-0.977724	-3.24793
TCGA-IM-A3ED	4	0.105263	-0.977724	-3.24793
TCGA-KC-A7FE	4	0.105263	-0.977724	-3.24793
TCGA-L4-A4E6	4	0.105263	-0.977724	-3.24793
TCGA-OR-A5L9	4	0.105263	-0.977724	-3.24793
TCGA-P8-A5KD	4	0.105263	-0.977724	-3.24793
TCGA-QF-A5YT	4	0.105263	-0.977724	-3.24793
TCGA-QR-A6H0	4	0.105263	-0.977724	-3.24793
TCGA-QR-A6H2	4	0.105263	-0.977724	-3.24793
TCGA-QR-A706	4	0.105263	-0.977724	-3.24793
TCGA-QR-A70W	4	0.105263	-0.977724	-3.24793
TCGA-QT-A5XK	4	0.105263	-0.977724	-3.24793
TCGA-RW-A68G	4	0.105263	-0.977724	-3.24793
TCGA-S7-A7WX	4	0.105263	-0.977724	-3.24793
TCGA-SP-A6QD	4	0.105263	-0.977724	-3.24793
TCGA-SQ-A6I4	4	0.105263	-0.977724	-3.24793
TCGA-TS-A8AV	4	0.105263	-0.977724	-3.24793
TCGA-TT-A6YP	4	0.105263	-0.977724	-3.24793
TCGA-V4-A9ED	4	0.105263	-0.977724	-3.24793
TCGA-W4-A7U4	4	0.105263	-0.977724	-3.24793
TCGA-WB-A80P	4	0.105263	-0.977724	-3.24793
TCGA-WB-A817	4	0.105263	-0.977724	-3.24793
TCGA-XE-A8H1	4	0.105263	-0.977724	-3.24793
TCGA-XU-A932	4	0.105263	-0.977724	-3.24793
TCGA-XY-A8S3	4	0.105263	-0.977724	-3.24793
TCGA-YU-A90Q	4	0.105263	-0.977724	-3.24793
TCGA-ZB-A96R	4	0.105263	-0.977724	-3.24793
TCGA-ZM-AA0F	4	0.105263	-0.977724	-3.24793
TCGA-13-0714	5	0.131579	-0.880814	-2.926
TCGA-2G-AAF1	5	0.131579	-0.880814	-2.926
TCGA-2J-AABR	5	0.131579	-0.880814	-2.926
TCGA-2J-AABV	5	0.131579	-0.880814	-2.926
TCGA-3G-AB0T	5	0.131579	-0.880814	-2.926
TCGA-44-6148	5	0.131579	-0.880814	-2.926
TCGA-4K-AA1I	5	0.131579	-0.880814	-2.926
TCGA-AB-2818	5	0.131579	-0.880814	-2.926
TCGA-AB-2827	5	0.131579	-0.880814	-2.926
TCGA-AB-2847	5	0.131579	-0.880814	-2.926
TCGA-AB-2908	5	0.131579	-0.880814	-2.926
TCGA-AB-2936	5	0.131579	-0.880814	-2.926
TCGA-AB-2937	5	0.131579	-0.880814	-2.926
TCGA-BJ-A0Z3	5	0.131579	-0.880814	-2.926
TCGA-BJ-A18Y	5	0.131579	-0.880814	-2.926
TCGA-BJ-A28R	5	0.131579	-0.880814	-2.926
TCGA-BJ-A2N8	5	0.131579	-0.880814	-2.926
TCGA-BJ-A3PR	5	0.131579	-0.880814	-2.926
TCGA-BJ-A45K	5	0.131579	-0.880814	-2.926
TCGA-DB-5278	5	0.131579	-0.880814	-2.926
TCGA-DE-A69J	5	0.131579	-0.880814	-2.926
TCGA-DJ-A13X	5	0.131579	-0.880814	-2.926
TCGA-DJ-A1QM	5	0.131579	-0.880814	-2.926
TCGA-DJ-A1QN	5	0.131579	-0.880814	-2.926
TCGA-DJ-A2PN	5	0.131579	-0.880814	-2.926
TCGA-DJ-A2PY	5	0.131579	-0.880814	-2.926
TCGA-DJ-A2Q5	5	0.131579	-0.880814	-2.926
TCGA-DJ-A2Q6	5	0.131579	-0.880814	-2.926
TCGA-DJ-A3UP	5	0.131579	-0.880814	-2.926
TCGA-DJ-A3UU	5	0.131579	-0.880814	-2.926
TCGA-DJ-A3VA	5	0.131579	-0.880814	-2.926
TCGA-DJ-A3VF	5	0.131579	-0.880814	-2.926
TCGA-DO-A1K0	5	0.131579	-0.880814	-2.926
TCGA-DU-6406	5	0.131579	-0.880814	-2.926
TCGA-E3-A3E0	5	0.131579	-0.880814	-2.926
TCGA-E8-A438	5	0.131579	-0.880814	-2.926
TCGA-EL-A3CZ	5	0.131579	-0.880814	-2.926
TCGA-EL-A3GZ	5	0.131579	-0.880814	-2.926
TCGA-EL-A3T6	5	0.131579	-0.880814	-2.926
TCGA-EL-A3T8	5	0.131579	-0.880814	-2.926
TCGA-EL-A3ZH	5	0.131579	-0.880814	-2.926
TCGA-EL-A4K1	5	0.131579	-0.880814	-2.926
TCGA-EM-A2CL	5	0.131579	-0.880814	-2.926
TCGA-EM-A2CQ	5	0.131579	-0.880814	-2.926
TCGA-EM-A2OX	5	0.131579	-0.880814	-2.926
TCGA-EM-A3AN	5	0.131579	-0.880814	-2.926
TCGA-EM-A3OB	5	0.131579	-0.880814	-2.926
TCGA-EM-A4FU	5	0.131579	-0.880814	-2.926
TCGA-ET-A39N	5	0.131579	-0.880814	-2.926
TCGA-ET-A39T	5	0.131579	-0.880814	-2.926
TCGA-ET-A3BO	5	0.131579	-0.880814	-2.926
TCGA-ET-A3DS	5	0.131579	-0.880814	-2.926
TCGA-FG-8189	5	0.131579	-0.880814	-2.926
TCGA-FK-A3S3	5	0.131579	-0.880814	-2.926
TCGA-FY-A2QD	5	0.131579	-0.880814	-2.926
TCGA-FY-A3BL	5	0.131579	-0.880814	-2.926
TCGA-FY-A3NN	5	0.131579	-0.880814	-2.926
TCGA-GM-A3XG	5	0.131579	-0.880814	-2.926
TCGA-H2-A26U	5	0.131579	-0.880814	-2.926
TCGA-H2-A3RH	5	0.131579	-0.880814	-2.926
TCGA-IB-8126	5	0.131579	-0.880814	-2.926
TCGA-KS-A4I1	5	0.131579	-0.880814	-2.926
TCGA-L6-A4ET	5	0.131579	-0.880814	-2.926
TCGA-OR-A5JH	5	0.131579	-0.880814	-2.926
TCGA-OR-A5JQ	5	0.131579	-0.880814	-2.926
TCGA-QR-A6H6	5	0.131579	-0.880814	-2.926
TCGA-QR-A702	5	0.131579	-0.880814	-2.926
TCGA-QR-A705	5	0.131579	-0.880814	-2.926
TCGA-QR-A70D	5	0.131579	-0.880814	-2.926
TCGA-QR-A70M	5	0.131579	-0.880814	-2.926
TCGA-QT-A5XM	5	0.131579	-0.880814	-2.926
TCGA-RM-A68W	5	0.131579	-0.880814	-2.926
TCGA-RT-A6Y9	5	0.131579	-0.880814	-2.926
TCGA-RW-A67W	5	0.131579	-0.880814	-2.926
TCGA-RW-A67X	5	0.131579	-0.880814	-2.926
TCGA-RW-A68D	5	0.131579	-0.880814	-2.926
TCGA-S7-A7WN	5	0.131579	-0.880814	-2.926
TCGA-S7-A7WW	5	0.131579	-0.880814	-2.926
TCGA-S7-A7X1	5	0.131579	-0.880814	-2.926
TCGA-SP-A6QH	5	0.131579	-0.880814	-2.926
TCGA-SR-A6MY	5	0.131579	-0.880814	-2.926
TCGA-SR-A6N0	5	0.131579	-0.880814	-2.926
TCGA-TM-A84R	5	0.131579	-0.880814	-2.926
TCGA-V1-A8MK	5	0.131579	-0.880814	-2.926
TCGA-V3-A9ZX	5	0.131579	-0.880814	-2.926
TCGA-V4-A9EL	5	0.131579	-0.880814	-2.926
TCGA-V4-A9ET	5	0.131579	-0.880814	-2.926
TCGA-VD-A8KF	5	0.131579	-0.880814	-2.926
TCGA-VM-A8C9	5	0.131579	-0.880814	-2.926
TCGA-VQ-A8PQ	5	0.131579	-0.880814	-2.926
TCGA-W2-A7HB	5	0.131579	-0.880814	-2.926
TCGA-W7-A93N	5	0.131579	-0.880814	-2.926
TCGA-WB-A80Y	5	0.131579	-0.880814	-2.926
TCGA-WB-A818	5	0.131579	-0.880814	-2.926
TCGA-WB-A819	5	0.131579	-0.880814	-2.926
TCGA-WB-A81K	5	0.131579	-0.880814	-2.926
TCGA-WB-A81S	5	0.131579	-0.880814	-2.926
TCGA-X7-A8DC	5	0.131579	-0.880814	-2.926
TCGA-XE-AAOD	5	0.131579	-0.880814	-2.926
TCGA-XH-A853	5	0.131579	-0.880814	-2.926
TCGA-XU-A931	5	0.131579	-0.880814	-2.926
TCGA-YT-A95H	5	0.131579	-0.880814	-2.926
TCGA-ZB-A963	5	0.131579	-0.880814	-2.926
TCGA-04-1353	6	0.157895	-0.801632	-2.66297
TCGA-2G-AAF4	6	0.157895	-0.801632	-2.66297
TCGA-2G-AAGF	6	0.157895	-0.801632	-2.66297
TCGA-2G-AAGV	6	0.157895	-0.801632	-2.66297
TCGA-2G-AAH2	6	0.157895	-0.801632	-2.66297
TCGA-2G-AAH4	6	0.157895	-0.801632	-2.66297
TCGA-2G-AALT	6	0.157895	-0.801632	-2.66297
TCGA-2G-AALX	6	0.157895	-0.801632	-2.66297
TCGA-2Z-A9JI	6	0.157895	-0.801632	-2.66297
TCGA-36-2540	6	0.157895	-0.801632	-2.66297
TCGA-3A-A9IO	6	0.157895	-0.801632	-2.66297
TCGA-4V-A9QS	6	0.157895	-0.801632	-2.66297
TCGA-60-2697	6	0.157895	-0.801632	-2.66297
TCGA-A4-8518	6	0.157895	-0.801632	-2.66297
TCGA-AB-2828	6	0.157895	-0.801632	-2.66297
TCGA-AB-2860	6	0.157895	-0.801632	-2.66297
TCGA-AB-2862	6	0.157895	-0.801632	-2.66297
TCGA-AB-2886	6	0.157895	-0.801632	-2.66297
TCGA-AB-2891	6	0.157895	-0.801632	-2.66297
TCGA-AR-A2LQ	6	0.157895	-0.801632	-2.66297
TCGA-BJ-A0ZG	6	0.157895	-0.801632	-2.66297
TCGA-BJ-A2N9	6	0.157895	-0.801632	-2.66297
TCGA-BJ-A3F0	6	0.157895	-0.801632	-2.66297
TCGA-BQ-7055	6	0.157895	-0.801632	-2.66297
TCGA-CH-5763	6	0.157895	-0.801632	-2.66297
TCGA-DB-A64U	6	0.157895	-0.801632	-2.66297
TCGA-DE-A3KN	6	0.157895	-0.801632	-2.66297
TCGA-DE-A7U5	6	0.157895	-0.801632	-2.66297
TCGA-DJ-A13V	6	0.157895	-0.801632	-2.66297
TCGA-DJ-A2PT	6	0.157895	-0.801632	-2.66297
TCGA-DJ-A2PU	6	0.157895	-0.801632	-2.66297
TCGA-DJ-A2Q1	6	0.157895	-0.801632	-2.66297
TCGA-DJ-A2QC	6	0.157895	-0.801632	-2.66297
TCGA-DJ-A3UQ	6	0.157895	-0.801632	-2.66297
TCGA-DJ-A3US	6	0.157895	-0.801632	-2.66297
TCGA-DJ-A4V2	6	0.157895	-0.801632	-2.66297
TCGA-E1-A7YY	6	0.157895	-0.801632	-2.66297
TCGA-E3-A3DY	6	0.157895	-0.801632	-2.66297
TCGA-E3-A3E3	6	0.157895	-0.801632	-2.66297
TCGA-E8-A2EA	6	0.157895	-0.801632	-2.66297
TCGA-E8-A419	6	0.157895	-0.801632	-2.66297
TCGA-EJ-A6RA	6	0.157895	-0.801632	-2.66297
TCGA-EL-A3CO	6	0.157895	-0.801632	-2.66297
TCGA-EL-A3CV	6	0.157895	-0.801632	-2.66297
TCGA-EL-A3CX	6	0.157895	-0.801632	-2.66297
TCGA-EL-A3GS	6	0.157895	-0.801632	-2.66297
TCGA-EL-A3GX	6	0.157895	-0.801632	-2.66297
TCGA-EL-A4JV	6	0.157895	-0.801632	-2.66297
TCGA-EM-A1YA	6	0.157895	-0.801632	-2.66297
TCGA-EM-A1YC	6	0.157895	-0.801632	-2.66297
TCGA-EM-A22I	6	0.157895	-0.801632	-2.66297
TCGA-EM-A22K	6	0.157895	-0.801632	-2.66297
TCGA-EM-A22N	6	0.157895	-0.801632	-2.66297
TCGA-EM-A22Q	6	0.157895	-0.801632	-2.66297
TCGA-EM-A2CK	6	0.157895	-0.801632	-2.66297
TCGA-EM-A3AO	6	0.157895	-0.801632	-2.66297
TCGA-EM-A3OA	6	0.157895	-0.801632	-2.66297
TCGA-ET-A25O	6	0.157895	-0.801632	-2.66297
TCGA-ET-A25R	6	0.157895	-0.801632	-2.66297
TCGA-ET-A2N3	6	0.157895	-0.801632	-2.66297
TCGA-ET-A39O	6	0.157895	-0.801632	-2.66297
TCGA-ET-A3BN	6	0.157895	-0.801632	-2.66297
TCGA-ET-A3DU	6	0.157895	-0.801632	-2.66297
TCGA-ET-A3DV	6	0.157895	-0.801632	-2.66297
TCGA-ET-A4KQ	6	0.157895	-0.801632	-2.66297
TCGA-FE-A23A	6	0.157895	-0.801632	-2.66297
TCGA-FE-A3PD	6	0.157895	-0.801632	-2.66297
TCGA-FY-A3NM	6	0.157895	-0.801632	-2.66297
TCGA-FY-A3R6	6	0.157895	-0.801632	-2.66297
TCGA-FY-A3R7	6	0.157895	-0.801632	-2.66297
TCGA-FY-A4B3	6	0.157895	-0.801632	-2.66297
TCGA-HZ-8002	6	0.157895	-0.801632	-2.66297
TCGA-J8-A3YG	6	0.157895	-0.801632	-2.66297
TCGA-J8-A3YH	6	0.157895	-0.801632	-2.66297
TCGA-KO-8406	6	0.157895	-0.801632	-2.66297
TCGA-KS-A41L	6	0.157895	-0.801632	-2.66297
TCGA-KS-A4I5	6	0.157895	-0.801632	-2.66297
TCGA-KS-A4I7	6	0.157895	-0.801632	-2.66297
TCGA-KT-A74X	6	0.157895	-0.801632	-2.66297
TCGA-OR-A5LA	6	0.157895	-0.801632	-2.66297
TCGA-P7-A5NY	6	0.157895	-0.801632	-2.66297
TCGA-QD-A8IV	6	0.157895	-0.801632	-2.66297
TCGA-QR-A6GO	6	0.157895	-0.801632	-2.66297
TCGA-QR-A6H5	6	0.157895	-0.801632	-2.66297
TCGA-QR-A707	6	0.157895	-0.801632	-2.66297
TCGA-QR-A70R	6	0.157895	-0.801632	-2.66297
TCGA-QR-A70T	6	0.157895	-0.801632	-2.66297
TCGA-QR-A7IN	6	0.157895	-0.801632	-2.66297
TCGA-QT-A5XP	6	0.157895	-0.801632	-2.66297
TCGA-RW-A67Y	6	0.157895	-0.801632	-2.66297
TCGA-RX-A8JQ	6	0.157895	-0.801632	-2.66297
TCGA-S7-A7X2	6	0.157895	-0.801632	-2.66297
TCGA-SR-A6MT	6	0.157895	-0.801632	-2.66297
TCGA-SR-A6MV	6	0.157895	-0.801632	-2.66297
TCGA-V4-A9F3	6	0.157895	-0.801632	-2.66297
TCGA-VD-A8K9	6	0.157895	-0.801632	-2.66297
TCGA-VD-A8KO	6	0.157895	-0.801632	-2.66297
TCGA-VD-AA8N	6	0.157895	-0.801632	-2.66297
TCGA-VD-AA8S	6	0.157895	-0.801632	-2.66297
TCGA-W2-A7H7	6	0.157895	-0.801632	-2.66297
TCGA-WB-A81M	6	0.157895	-0.801632	-2.66297
TCGA-WB-A81R	6	0.157895	-0.801632	-2.66297
TCGA-WC-A87T	6	0.157895	-0.801632	-2.66297
TCGA-XU-A92W	6	0.157895	-0.801632	-2.66297
TCGA-XU-AAXZ	6	0.157895	-0.801632	-2.66297
TCGA-YT-A95G	6	0.157895	-0.801632	-2.66297
TCGA-YZ-A984	6	0.157895	-0.801632	-2.66297
TCGA-Z5-AAPL	6	0.157895	-0.801632	-2.66297
TCGA-ZM-AA0D	6	0.157895	-0.801632	-2.66297
TCGA-ZM-AA0E	6	0.157895	-0.801632	-2.66297
TCGA-2G-AAF8	7	0.184211	-0.734686	-2.44057
TCGA-2G-AAFI	7	0.184211	-0.734686	-2.44057
TCGA-2G-AAGX	7	0.184211	-0.734686	-2.44057
TCGA-2G-AAH0	7	0.184211	-0.734686	-2.44057
TCGA-2G-AALN	7	0.184211	-0.734686	-2.44057
TCGA-2G-AALO	7	0.184211	-0.734686	-2.44057
TCGA-2X-A9D5	7	0.184211	-0.734686	-2.44057
TCGA-3B-A9HJ	7	0.184211	-0.734686	-2.44057
TCGA-4K-AAAL	7	0.184211	-0.734686	-2.44057
TCGA-4V-A9QM	7	0.184211	-0.734686	-2.44057
TCGA-4V-A9QN	7	0.184211	-0.734686	-2.44057
TCGA-4V-A9QU	7	0.184211	-0.734686	-2.44057
TCGA-4V-A9QX	7	0.184211	-0.734686	-2.44057
TCGA-5G-A9ZZ	7	0.184211	-0.734686	-2.44057
TCGA-75-7030	7	0.184211	-0.734686	-2.44057
TCGA-78-8648	7	0.184211	-0.734686	-2.44057
TCGA-A2-A0EP	7	0.184211	-0.734686	-2.44057
TCGA-A2-A1G6	7	0.184211	-0.734686	-2.44057
TCGA-AB-2846	7	0.184211	-0.734686	-2.44057
TCGA-AB-2858	7	0.184211	-0.734686	-2.44057
TCGA-AB-2867	7	0.184211	-0.734686	-2.44057
TCGA-AB-2899	7	0.184211	-0.734686	-2.44057
TCGA-AB-2939	7	0.184211	-0.734686	-2.44057
TCGA-AG-3605	7	0.184211	-0.734686	-2.44057
TCGA-B8-5546	7	0.184211	-0.734686	-2.44057
TCGA-BH-A8G0	7	0.184211	-0.734686	-2.44057
TCGA-BJ-A192	7	0.184211	-0.734686	-2.44057
TCGA-BJ-A45D	7	0.184211	-0.734686	-2.44057
TCGA-BJ-A45F	7	0.184211	-0.734686	-2.44057
TCGA-BJ-A45G	7	0.184211	-0.734686	-2.44057
TCGA-BJ-A45H	7	0.184211	-0.734686	-2.44057
TCGA-BP-4177	7	0.184211	-0.734686	-2.44057
TCGA-BR-A44T	7	0.184211	-0.734686	-2.44057
TCGA-BR-A4IZ	7	0.184211	-0.734686	-2.44057
TCGA-CE-A13K	7	0.184211	-0.734686	-2.44057
TCGA-CE-A3MD	7	0.184211	-0.734686	-2.44057
TCGA-DE-A2OL	7	0.184211	-0.734686	-2.44057
TCGA-DE-A4M8	7	0.184211	-0.734686	-2.44057
TCGA-DJ-A13S	7	0.184211	-0.734686	-2.44057
TCGA-DJ-A13U	7	0.184211	-0.734686	-2.44057
TCGA-DJ-A13W	7	0.184211	-0.734686	-2.44057
TCGA-DJ-A1QD	7	0.184211	-0.734686	-2.44057
TCGA-DJ-A1QI	7	0.184211	-0.734686	-2.44057
TCGA-DJ-A2PR	7	0.184211	-0.734686	-2.44057
TCGA-DJ-A2PV	7	0.184211	-0.734686	-2.44057
TCGA-DJ-A3V8	7	0.184211	-0.734686	-2.44057
TCGA-DJ-A3VE	7	0.184211	-0.734686	-2.44057
TCGA-DJ-A3VJ	7	0.184211	-0.734686	-2.44057
TCGA-DJ-A4UL	7	0.184211	-0.734686	-2.44057
TCGA-DJ-A4UW	7	0.184211	-0.734686	-2.44057
TCGA-DV-A4VZ	7	0.184211	-0.734686	-2.44057
TCGA-DX-A6B9	7	0.184211	-0.734686	-2.44057
TCGA-DX-AB3C	7	0.184211	-0.734686	-2.44057
TCGA-E8-A3X7	7	0.184211	-0.734686	-2.44057
TCGA-E8-A414	7	0.184211	-0.734686	-2.44057
TCGA-E8-A44K	7	0.184211	-0.734686	-2.44057
TCGA-EJ-5502	7	0.184211	-0.734686	-2.44057
TCGA-EJ-5515	7	0.184211	-0.734686	-2.44057
TCGA-EJ-7793	7	0.184211	-0.734686	-2.44057
TCGA-EJ-A46D	7	0.184211	-0.734686	-2.44057
TCGA-EL-A3CL	7	0.184211	-0.734686	-2.44057
TCGA-EL-A3GW	7	0.184211	-0.734686	-2.44057
TCGA-EL-A3H8	7	0.184211	-0.734686	-2.44057
TCGA-EL-A3MW	7	0.184211	-0.734686	-2.44057
TCGA-EL-A3T0	7	0.184211	-0.734686	-2.44057
TCGA-EL-A3ZL	7	0.184211	-0.734686	-2.44057
TCGA-EL-A4K4	7	0.184211	-0.734686	-2.44057
TCGA-EM-A1CV	7	0.184211	-0.734686	-2.44057
TCGA-EM-A1CW	7	0.184211	-0.734686	-2.44057
TCGA-EM-A1YE	7	0.184211	-0.734686	-2.44057
TCGA-EM-A22L	7	0.184211	-0.734686	-2.44057
TCGA-EM-A2CR	7	0.184211	-0.734686	-2.44057
TCGA-EM-A3AL	7	0.184211	-0.734686	-2.44057
TCGA-EM-A3AP	7	0.184211	-0.734686	-2.44057
TCGA-EM-A3FQ	7	0.184211	-0.734686	-2.44057
TCGA-EM-A4FF	7	0.184211	-0.734686	-2.44057
TCGA-EM-A4FK	7	0.184211	-0.734686	-2.44057
TCGA-EM-A4FQ	7	0.184211	-0.734686	-2.44057
TCGA-ET-A25G	7	0.184211	-0.734686	-2.44057
TCGA-ET-A25J	7	0.184211	-0.734686	-2.44057
TCGA-ET-A39K	7	0.184211	-0.734686	-2.44057
TCGA-ET-A3BX	7	0.184211	-0.734686	-2.44057
TCGA-ET-A3DR	7	0.184211	-0.734686	-2.44057
TCGA-FG-8187	7	0.184211	-0.734686	-2.44057
TCGA-FY-A4B4	7	0.184211	-0.734686	-2.44057
TCGA-HT-7602	7	0.184211	-0.734686	-2.44057
TCGA-HT-7880	7	0.184211	-0.734686	-2.44057
TCGA-HT-A61A	7	0.184211	-0.734686	-2.44057
TCGA-HZ-8003	7	0.184211	-0.734686	-2.44057
TCGA-IM-A3EB	7	0.184211	-0.734686	-2.44057
TCGA-J4-A67R	7	0.184211	-0.734686	-2.44057
TCGA-J8-A3O0	7	0.184211	-0.734686	-2.44057
TCGA-J8-A3YD	7	0.184211	-0.734686	-2.44057
TCGA-J8-A3YE	7	0.184211	-0.734686	-2.44057
TCGA-J8-A42S	7	0.184211	-0.734686	-2.44057
TCGA-KL-8333	7	0.184211	-0.734686	-2.44057
TCGA-KN-8419	7	0.184211	-0.734686	-2.44057
TCGA-KN-8423	7	0.184211	-0.734686	-2.44057
TCGA-KN-8431	7	0.184211	-0.734686	-2.44057
TCGA-KO-8405	7	0.184211	-0.734686	-2.44057
TCGA-KS-A4ID	7	0.184211	-0.734686	-2.44057
TCGA-MK-A4N6	7	0.184211	-0.734686	-2.44057
TCGA-OL-A6VR	7	0.184211	-0.734686	-2.44057
TCGA-OR-A5LN	7	0.184211	-0.734686	-2.44057
TCGA-PA-A5YG	7	0.184211	-0.734686	-2.44057
TCGA-PR-A5PH	7	0.184211	-0.734686	-2.44057
TCGA-QR-A6H4	7	0.184211	-0.734686	-2.44057
TCGA-QR-A70Q	7	0.184211	-0.734686	-2.44057
TCGA-QR-A7IP	7	0.184211	-0.734686	-2.44057
TCGA-QT-A5XN	7	0.184211	-0.734686	-2.44057
TCGA-R8-A6YH	7	0.184211	-0.734686	-2.44057
TCGA-RM-A68T	7	0.184211	-0.734686	-2.44057
TCGA-RW-A685	7	0.184211	-0.734686	-2.44057
TCGA-RW-A7D0	7	0.184211	-0.734686	-2.44057
TCGA-S7-A7WQ	7	0.184211	-0.734686	-2.44057
TCGA-SP-A6QF	7	0.184211	-0.734686	-2.44057
TCGA-SP-A6QK	7	0.184211	-0.734686	-2.44057
TCGA-TT-A6YJ	7	0.184211	-0.734686	-2.44057
TCGA-TT-A6YK	7	0.184211	-0.734686	-2.44057
TCGA-V1-A8ML	7	0.184211	-0.734686	-2.44057
TCGA-V4-A9EF	7	0.184211	-0.734686	-2.44057
TCGA-V4-A9EV	7	0.184211	-0.734686	-2.44057
TCGA-V4-A9EX	7	0.184211	-0.734686	-2.44057
TCGA-V4-A9F0	7	0.184211	-0.734686	-2.44057
TCGA-VD-A8KJ	7	0.184211	-0.734686	-2.44057
TCGA-VM-A8CH	7	0.184211	-0.734686	-2.44057
TCGA-WB-A80M	7	0.184211	-0.734686	-2.44057
TCGA-WB-A80O	7	0.184211	-0.734686	-2.44057
TCGA-WB-A814	7	0.184211	-0.734686	-2.44057
TCGA-WC-A87W	7	0.184211	-0.734686	-2.44057
TCGA-X7-A8DD	7	0.184211	-0.734686	-2.44057
TCGA-X7-A8DI	7	0.184211	-0.734686	-2.44057
TCGA-X7-A8DJ	7	0.184211	-0.734686	-2.44057
TCGA-XG-A823	7	0.184211	-0.734686	-2.44057
TCGA-XJ-A9DI	7	0.184211	-0.734686	-2.44057
TCGA-XM-A8R9	7	0.184211	-0.734686	-2.44057
TCGA-XM-AAZ1	7	0.184211	-0.734686	-2.44057
TCGA-XU-A92U	7	0.184211	-0.734686	-2.44057
TCGA-XU-A92Y	7	0.184211	-0.734686	-2.44057
TCGA-XU-AAY0	7	0.184211	-0.734686	-2.44057
TCGA-ZB-A96A	7	0.184211	-0.734686	-2.44057
TCGA-ZB-A96B	7	0.184211	-0.734686	-2.44057
TCGA-ZB-A96Q	7	0.184211	-0.734686	-2.44057
TCGA-13-0768	8	0.210526	-0.676694	-2.24793
TCGA-17-Z002	8	0.210526	-0.676694	-2.24793
TCGA-24-1467	8	0.210526	-0.676694	-2.24793
TCGA-24-2038	8	0.210526	-0.676694	-2.24793
TCGA-2G-AAFN	8	0.210526	-0.676694	-2.24793
TCGA-2G-AAGK	8	0.210526	-0.676694	-2.24793
TCGA-2G-AAHG	8	0.210526	-0.676694	-2.24793
TCGA-2G-AALS	8	0.210526	-0.676694	-2.24793
TCGA-38-A44F	8	0.210526	-0.676694	-2.24793
TCGA-3G-AB14	8	0.210526	-0.676694	-2.24793
TCGA-4Z-AA7N	8	0.210526	-0.676694	-2.24793
TCGA-5V-A9RR	8	0.210526	-0.676694	-2.24793
TCGA-A2-A3KD	8	0.210526	-0.676694	-2.24793
TCGA-AB-2802	8	0.210526	-0.676694	-2.24793
TCGA-AB-2817	8	0.210526	-0.676694	-2.24793
TCGA-AB-2872	8	0.210526	-0.676694	-2.24793
TCGA-AB-2878	8	0.210526	-0.676694	-2.24793
TCGA-AG-3574	8	0.210526	-0.676694	-2.24793
TCGA-AN-A0XT	8	0.210526	-0.676694	-2.24793
TCGA-AR-A252	8	0.210526	-0.676694	-2.24793
TCGA-B9-A5W7	8	0.210526	-0.676694	-2.24793
TCGA-BF-AAP8	8	0.210526	-0.676694	-2.24793
TCGA-BH-A6R9	8	0.210526	-0.676694	-2.24793
TCGA-BJ-A0ZA	8	0.210526	-0.676694	-2.24793
TCGA-BJ-A45J	8	0.210526	-0.676694	-2.24793
TCGA-BR-6803	8	0.210526	-0.676694	-2.24793
TCGA-CE-A481	8	0.210526	-0.676694	-2.24793
TCGA-CG-5716	8	0.210526	-0.676694	-2.24793
TCGA-CV-A6K0	8	0.210526	-0.676694	-2.24793
TCGA-DE-A4MA	8	0.210526	-0.676694	-2.24793
TCGA-DJ-A2QA	8	0.210526	-0.676694	-2.24793
TCGA-DJ-A3UT	8	0.210526	-0.676694	-2.24793
TCGA-DJ-A3VB	8	0.210526	-0.676694	-2.24793
TCGA-DX-AB2S	8	0.210526	-0.676694	-2.24793
TCGA-E3-A3E1	8	0.210526	-0.676694	-2.24793
TCGA-E8-A242	8	0.210526	-0.676694	-2.24793
TCGA-E8-A436	8	0.210526	-0.676694	-2.24793
TCGA-E9-A1RI	8	0.210526	-0.676694	-2.24793
TCGA-EB-A4OZ	8	0.210526	-0.676694	-2.24793
TCGA-EJ-7791	8	0.210526	-0.676694	-2.24793
TCGA-EJ-A46I	8	0.210526	-0.676694	-2.24793
TCGA-EL-A3CS	8	0.210526	-0.676694	-2.24793
TCGA-EL-A3D5	8	0.210526	-0.676694	-2.24793
TCGA-EL-A3GO	8	0.210526	-0.676694	-2.24793
TCGA-EL-A3GR	8	0.210526	-0.676694	-2.24793
TCGA-EL-A3GV	8	0.210526	-0.676694	-2.24793
TCGA-EL-A3N2	8	0.210526	-0.676694	-2.24793
TCGA-EL-A3ZQ	8	0.210526	-0.676694	-2.24793
TCGA-EL-A3ZT	8	0.210526	-0.676694	-2.24793
TCGA-EL-A4JX	8	0.210526	-0.676694	-2.24793
TCGA-EL-A4JZ	8	0.210526	-0.676694	-2.24793
TCGA-EL-A4K0	8	0.210526	-0.676694	-2.24793
TCGA-EL-A4K2	8	0.210526	-0.676694	-2.24793
TCGA-EM-A2OW	8	0.210526	-0.676694	-2.24793
TCGA-EM-A3AK	8	0.210526	-0.676694	-2.24793
TCGA-EM-A3AQ	8	0.210526	-0.676694	-2.24793
TCGA-ET-A2N0	8	0.210526	-0.676694	-2.24793
TCGA-ET-A39J	8	0.210526	-0.676694	-2.24793
TCGA-ET-A3DP	8	0.210526	-0.676694	-2.24793
TCGA-ET-A40P	8	0.210526	-0.676694	-2.24793
TCGA-EW-A1OX	8	0.210526	-0.676694	-2.24793
TCGA-EW-A1PG	8	0.210526	-0.676694	-2.24793
TCGA-FE-A231	8	0.210526	-0.676694	-2.24793
TCGA-FE-A232	8	0.210526	-0.676694	-2.24793
TCGA-FE-A233	8	0.210526	-0.676694	-2.24793
TCGA-FE-A236	8	0.210526	-0.676694	-2.24793
TCGA-FG-6691	8	0.210526	-0.676694	-2.24793
TCGA-FK-A3SH	8	0.210526	-0.676694	-2.24793
TCGA-FY-A3NP	8	0.210526	-0.676694	-2.24793
TCGA-FY-A76V	8	0.210526	-0.676694	-2.24793
TCGA-G9-6347	8	0.210526	-0.676694	-2.24793
TCGA-HC-8260	8	0.210526	-0.676694	-2.24793
TCGA-HT-7856	8	0.210526	-0.676694	-2.24793
TCGA-HT-7881	8	0.210526	-0.676694	-2.24793
TCGA-HW-7486	8	0.210526	-0.676694	-2.24793
TCGA-J4-A67T	8	0.210526	-0.676694	-2.24793
TCGA-J4-A6G1	8	0.210526	-0.676694	-2.24793
TCGA-KL-8334	8	0.210526	-0.676694	-2.24793
TCGA-KL-8344	8	0.210526	-0.676694	-2.24793
TCGA-KM-8440	8	0.210526	-0.676694	-2.24793
TCGA-KO-8416	8	0.210526	-0.676694	-2.24793
TCGA-KS-A41F	8	0.210526	-0.676694	-2.24793
TCGA-KS-A4I3	8	0.210526	-0.676694	-2.24793
TCGA-KS-A4I9	8	0.210526	-0.676694	-2.24793
TCGA-M7-A71Y	8	0.210526	-0.676694	-2.24793
TCGA-OR-A5J3	8	0.210526	-0.676694	-2.24793
TCGA-OR-A5JO	8	0.210526	-0.676694	-2.24793
TCGA-OR-A5KQ	8	0.210526	-0.676694	-2.24793
TCGA-OR-A5L5	8	0.210526	-0.676694	-2.24793
TCGA-OR-A5LH	8	0.210526	-0.676694	-2.24793
TCGA-P8-A5KC	8	0.210526	-0.676694	-2.24793
TCGA-QR-A6GS	8	0.210526	-0.676694	-2.24793
TCGA-QR-A6GZ	8	0.210526	-0.676694	-2.24793
TCGA-QR-A70A	8	0.210526	-0.676694	-2.24793
TCGA-QR-A70C	8	0.210526	-0.676694	-2.24793
TCGA-QR-A70E	8	0.210526	-0.676694	-2.24793
TCGA-QR-A70J	8	0.210526	-0.676694	-2.24793
TCGA-RW-A684	8	0.210526	-0.676694	-2.24793
TCGA-RW-A689	8	0.210526	-0.676694	-2.24793
TCGA-RW-A68C	8	0.210526	-0.676694	-2.24793
TCGA-RW-A68F	8	0.210526	-0.676694	-2.24793
TCGA-RW-A7CZ	8	0.210526	-0.676694	-2.24793
TCGA-S6-A8JW	8	0.210526	-0.676694	-2.24793
TCGA-S9-A7J2	8	0.210526	-0.676694	-2.24793
TCGA-SP-A6QC	8	0.210526	-0.676694	-2.24793
TCGA-SQ-A6I6	8	0.210526	-0.676694	-2.24793
TCGA-SR-A6MU	8	0.210526	-0.676694	-2.24793
TCGA-V4-A9E8	8	0.210526	-0.676694	-2.24793
TCGA-V4-A9EA	8	0.210526	-0.676694	-2.24793
TCGA-V4-A9EH	8	0.210526	-0.676694	-2.24793
TCGA-V4-A9EQ	8	0.210526	-0.676694	-2.24793
TCGA-V4-A9EW	8	0.210526	-0.676694	-2.24793
TCGA-V4-A9F1	8	0.210526	-0.676694	-2.24793
TCGA-V4-A9F5	8	0.210526	-0.676694	-2.24793
TCGA-WB-A80K	8	0.210526	-0.676694	-2.24793
TCGA-WB-A80N	8	0.210526	-0.676694	-2.24793
TCGA-WB-A816	8	0.210526	-0.676694	-2.24793
TCGA-WB-A81G	8	0.210526	-0.676694	-2.24793
TCGA-WB-A81V	8	0.210526	-0.676694	-2.24793
TCGA-WC-A87Y	8	0.210526	-0.676694	-2.24793
TCGA-WC-A880	8	0.210526	-0.676694	-2.24793
TCGA-WC-A883	8	0.210526	-0.676694	-2.24793
TCGA-WC-A884	8	0.210526	-0.676694	-2.24793
TCGA-WC-AA9A	8	0.210526	-0.676694	-2.24793
TCGA-WZ-A8D5	8	0.210526	-0.676694	-2.24793
TCGA-X6-A8C7	8	0.210526	-0.676694	-2.24793
TCGA-X7-A8D9	8	0.210526	-0.676694	-2.24793
TCGA-XN-A8T5	8	0.210526	-0.676694	-2.24793
TCGA-XY-A9T9	8	0.210526	-0.676694	-2.24793
TCGA-YU-A90P	8	0.210526	-0.676694	-2.24793
TCGA-YZ-A980	8	0.210526	-0.676694	-2.24793
TCGA-ZB-A96K	8	0.210526	-0.676694	-2.24793
TCGA-ZM-AA0B	8	0.210526	-0.676694	-2.24793
TCGA-08-0386	9	0.236842	-0.625541	-2.078
TCGA-2G-AAFY	9	0.236842	-0.625541	-2.078
TCGA-2G-AAG6	9	0.236842	-0.625541	-2.078
TCGA-2G-AAGS	9	0.236842	-0.625541	-2.078
TCGA-2G-AAHC	9	0.236842	-0.625541	-2.078
TCGA-2G-AAM2	9	0.236842	-0.625541	-2.078
TCGA-3A-A9I7	9	0.236842	-0.625541	-2.078
TCGA-3A-A9IR	9	0.236842	-0.625541	-2.078
TCGA-4V-A9QW	9	0.236842	-0.625541	-2.078
TCGA-55-6980	9	0.236842	-0.625541	-2.078
TCGA-5U-AB0F	9	0.236842	-0.625541	-2.078
TCGA-A2-A0ES	9	0.236842	-0.625541	-2.078
TCGA-A2-A0ST	9	0.236842	-0.625541	-2.078
TCGA-AA-3517	9	0.236842	-0.625541	-2.078
TCGA-AA-3529	9	0.236842	-0.625541	-2.078
TCGA-AB-2813	9	0.236842	-0.625541	-2.078
TCGA-AB-2875	9	0.236842	-0.625541	-2.078
TCGA-AB-2910	9	0.236842	-0.625541	-2.078
TCGA-AB-2914	9	0.236842	-0.625541	-2.078
TCGA-AB-2915	9	0.236842	-0.625541	-2.078
TCGA-AB-2917	9	0.236842	-0.625541	-2.078
TCGA-AC-A2FB	9	0.236842	-0.625541	-2.078
TCGA-AC-A2FF	9	0.236842	-0.625541	-2.078
TCGA-B0-5117	9	0.236842	-0.625541	-2.078
TCGA-B3-3926	9	0.236842	-0.625541	-2.078
TCGA-BP-4760	9	0.236842	-0.625541	-2.078
TCGA-BQ-5887	9	0.236842	-0.625541	-2.078
TCGA-CH-5746	9	0.236842	-0.625541	-2.078
TCGA-CV-5971	9	0.236842	-0.625541	-2.078
TCGA-DE-A0Y3	9	0.236842	-0.625541	-2.078
TCGA-DJ-A13R	9	0.236842	-0.625541	-2.078
TCGA-DJ-A1QQ	9	0.236842	-0.625541	-2.078
TCGA-DJ-A2Q4	9	0.236842	-0.625541	-2.078
TCGA-DJ-A2Q9	9	0.236842	-0.625541	-2.078
TCGA-DJ-A3UO	9	0.236842	-0.625541	-2.078
TCGA-DJ-A3V4	9	0.236842	-0.625541	-2.078
TCGA-DU-A7TG	9	0.236842	-0.625541	-2.078
TCGA-DX-A23V	9	0.236842	-0.625541	-2.078
TCGA-DX-A6BH	9	0.236842	-0.625541	-2.078
TCGA-EB-A4IQ	9	0.236842	-0.625541	-2.078
TCGA-EL-A3GY	9	0.236842	-0.625541	-2.078
TCGA-EL-A3H4	9	0.236842	-0.625541	-2.078
TCGA-EL-A3T1	9	0.236842	-0.625541	-2.078
TCGA-EL-A3T7	9	0.236842	-0.625541	-2.078
TCGA-EL-A4JW	9	0.236842	-0.625541	-2.078
TCGA-EL-A4KD	9	0.236842	-0.625541	-2.078
TCGA-EM-A2P3	9	0.236842	-0.625541	-2.078
TCGA-EM-A3O6	9	0.236842	-0.625541	-2.078
TCGA-EM-A3O7	9	0.236842	-0.625541	-2.078
TCGA-EM-A3O9	9	0.236842	-0.625541	-2.078
TCGA-EM-A4FN	9	0.236842	-0.625541	-2.078
TCGA-ET-A25I	9	0.236842	-0.625541	-2.078
TCGA-ET-A2MX	9	0.236842	-0.625541	-2.078
TCGA-ET-A39I	9	0.236842	-0.625541	-2.078
TCGA-ET-A3BQ	9	0.236842	-0.625541	-2.078
TCGA-ET-A4KN	9	0.236842	-0.625541	-2.078
TCGA-FY-A3I5	9	0.236842	-0.625541	-2.078
TCGA-FY-A40M	9	0.236842	-0.625541	-2.078
TCGA-G9-7522	9	0.236842	-0.625541	-2.078
TCGA-G9-7523	9	0.236842	-0.625541	-2.078
TCGA-HZ-A49H	9	0.236842	-0.625541	-2.078
TCGA-J4-A83L	9	0.236842	-0.625541	-2.078
TCGA-KK-A7AV	9	0.236842	-0.625541	-2.078
TCGA-KK-A8I7	9	0.236842	-0.625541	-2.078
TCGA-KL-8340	9	0.236842	-0.625541	-2.078
TCGA-KM-8439	9	0.236842	-0.625541	-2.078
TCGA-KN-8418	9	0.236842	-0.625541	-2.078
TCGA-KN-8425	9	0.236842	-0.625541	-2.078
TCGA-KO-8413	9	0.236842	-0.625541	-2.078
TCGA-KS-A41I	9	0.236842	-0.625541	-2.078
TCGA-L6-A4EP	9	0.236842	-0.625541	-2.078
TCGA-LD-A9QF	9	0.236842	-0.625541	-2.078
TCGA-MJ-A68J	9	0.236842	-0.625541	-2.078
TCGA-OL-A5RV	9	0.236842	-0.625541	-2.078
TCGA-OR-A5JL	9	0.236842	-0.625541	-2.078
TCGA-OR-A5LS	9	0.236842	-0.625541	-2.078
TCGA-P4-A5ED	9	0.236842	-0.625541	-2.078
TCGA-P5-A781	9	0.236842	-0.625541	-2.078
TCGA-QH-A6XA	9	0.236842	-0.625541	-2.078
TCGA-QR-A6GX	9	0.236842	-0.625541	-2.078
TCGA-QR-A6GY	9	0.236842	-0.625541	-2.078
TCGA-QT-A69Q	9	0.236842	-0.625541	-2.078
TCGA-RN-A68Q	9	0.236842	-0.625541	-2.078
TCGA-RW-A67V	9	0.236842	-0.625541	-2.078
TCGA-RW-A688	9	0.236842	-0.625541	-2.078
TCGA-S7-A7WL	9	0.236842	-0.625541	-2.078
TCGA-SN-A84Y	9	0.236842	-0.625541	-2.078
TCGA-SR-A6MR	9	0.236842	-0.625541	-2.078
TCGA-V4-A9E5	9	0.236842	-0.625541	-2.078
TCGA-V4-A9EU	9	0.236842	-0.625541	-2.078
TCGA-VD-A8KH	9	0.236842	-0.625541	-2.078
TCGA-VD-A8KN	9	0.236842	-0.625541	-2.078
TCGA-VN-A88I	9	0.236842	-0.625541	-2.078
TCGA-VN-A88L	9	0.236842	-0.625541	-2.078
TCGA-VV-A86M	9	0.236842	-0.625541	-2.078
TCGA-WB-A81I	9	0.236842	-0.625541	-2.078
TCGA-WB-A81J	9	0.236842	-0.625541	-2.078
TCGA-WB-A820	9	0.236842	-0.625541	-2.078
TCGA-WC-A882	9	0.236842	-0.625541	-2.078
TCGA-X7-A8M1	9	0.236842	-0.625541	-2.078
TCGA-XD-AAUH	9	0.236842	-0.625541	-2.078
TCGA-XE-A8H4	9	0.236842	-0.625541	-2.078
TCGA-XM-A8RI	9	0.236842	-0.625541	-2.078
TCGA-YT-A95E	9	0.236842	-0.625541	-2.078
TCGA-ZB-A96G	9	0.236842	-0.625541	-2.078
TCGA-ZT-A8OM	9	0.236842	-0.625541	-2.078
TCGA-09-1664	10	0.263158	-0.579784	-1.926
TCGA-10-0927	10	0.263158	-0.579784	-1.926
TCGA-13-0794	10	0.263158	-0.579784	-1.926
TCGA-2G-AAFL	10	0.263158	-0.579784	-1.926
TCGA-2G-AAFO	10	0.263158	-0.579784	-1.926
TCGA-2G-AAGZ	10	0.263158	-0.579784	-1.926
TCGA-2G-AAKD	10	0.263158	-0.579784	-1.926
TCGA-32-1980	10	0.263158	-0.579784	-1.926
TCGA-50-5055	10	0.263158	-0.579784	-1.926
TCGA-5R-AA1D	10	0.263158	-0.579784	-1.926
TCGA-75-6203	10	0.263158	-0.579784	-1.926
TCGA-AA-A00Z	10	0.263158	-0.579784	-1.926
TCGA-AB-2843	10	0.263158	-0.579784	-1.926
TCGA-AB-2864	10	0.263158	-0.579784	-1.926
TCGA-AB-2916	10	0.263158	-0.579784	-1.926
TCGA-AF-2692	10	0.263158	-0.579784	-1.926
TCGA-BH-A0C3	10	0.263158	-0.579784	-1.926
TCGA-BH-A0DV	10	0.263158	-0.579784	-1.926
TCGA-BH-A0W3	10	0.263158	-0.579784	-1.926
TCGA-BH-A1EW	10	0.263158	-0.579784	-1.926
TCGA-BJ-A2P4	10	0.263158	-0.579784	-1.926
TCGA-BR-A4IV	10	0.263158	-0.579784	-1.926
TCGA-CN-4733	10	0.263158	-0.579784	-1.926
TCGA-CR-7392	10	0.263158	-0.579784	-1.926
TCGA-CV-A45T	10	0.263158	-0.579784	-1.926
TCGA-DB-5273	10	0.263158	-0.579784	-1.926
TCGA-DB-A64S	10	0.263158	-0.579784	-1.926
TCGA-DJ-A2QB	10	0.263158	-0.579784	-1.926
TCGA-DJ-A3VM	10	0.263158	-0.579784	-1.926
TCGA-DJ-A4UR	10	0.263158	-0.579784	-1.926
TCGA-DU-8163	10	0.263158	-0.579784	-1.926
TCGA-DX-A48J	10	0.263158	-0.579784	-1.926
TCGA-E2-A1IO	10	0.263158	-0.579784	-1.926
TCGA-E3-A3E5	10	0.263158	-0.579784	-1.926
TCGA-E8-A433	10	0.263158	-0.579784	-1.926
TCGA-E8-A437	10	0.263158	-0.579784	-1.926
TCGA-EJ-A8FO	10	0.263158	-0.579784	-1.926
TCGA-EJ-AB20	10	0.263158	-0.579784	-1.926
TCGA-EL-A3CM	10	0.263158	-0.579784	-1.926
TCGA-EL-A3GQ	10	0.263158	-0.579784	-1.926
TCGA-EL-A3N3	10	0.263158	-0.579784	-1.926
TCGA-EL-A3ZR	10	0.263158	-0.579784	-1.926
TCGA-EM-A22M	10	0.263158	-0.579784	-1.926
TCGA-EM-A22P	10	0.263158	-0.579784	-1.926
TCGA-EM-A2OZ	10	0.263158	-0.579784	-1.926
TCGA-EM-A3AI	10	0.263158	-0.579784	-1.926
TCGA-EM-A3SY	10	0.263158	-0.579784	-1.926
TCGA-EM-A4FO	10	0.263158	-0.579784	-1.926
TCGA-ET-A2N5	10	0.263158	-0.579784	-1.926
TCGA-FY-A3R8	10	0.263158	-0.579784	-1.926
TCGA-G7-A8LC	10	0.263158	-0.579784	-1.926
TCGA-H2-A422	10	0.263158	-0.579784	-1.926
TCGA-HT-7695	10	0.263158	-0.579784	-1.926
TCGA-HT-7877	10	0.263158	-0.579784	-1.926
TCGA-HT-8010	10	0.263158	-0.579784	-1.926
TCGA-HT-8111	10	0.263158	-0.579784	-1.926
TCGA-HZ-8317	10	0.263158	-0.579784	-1.926
TCGA-IS-A3K8	10	0.263158	-0.579784	-1.926
TCGA-J4-A6M7	10	0.263158	-0.579784	-1.926
TCGA-J8-A3O1	10	0.263158	-0.579784	-1.926
TCGA-J8-A3O2	10	0.263158	-0.579784	-1.926
TCGA-KO-8409	10	0.263158	-0.579784	-1.926
TCGA-KO-8411	10	0.263158	-0.579784	-1.926
TCGA-O9-A75Z	10	0.263158	-0.579784	-1.926
TCGA-OL-A5RY	10	0.263158	-0.579784	-1.926
TCGA-OR-A5JI	10	0.263158	-0.579784	-1.926
TCGA-OR-A5K1	10	0.263158	-0.579784	-1.926
TCGA-OR-A5LR	10	0.263158	-0.579784	-1.926
TCGA-P5-A72X	10	0.263158	-0.579784	-1.926
TCGA-PK-A5H9	10	0.263158	-0.579784	-1.926
TCGA-QR-A6ZZ	10	0.263158	-0.579784	-1.926
TCGA-QR-A70H	10	0.263158	-0.579784	-1.926
TCGA-QR-A70N	10	0.263158	-0.579784	-1.926
TCGA-S7-A7WM	10	0.263158	-0.579784	-1.926
TCGA-S9-A6WE	10	0.263158	-0.579784	-1.926
TCGA-SN-A6IS	10	0.263158	-0.579784	-1.926
TCGA-SP-A6QJ	10	0.263158	-0.579784	-1.926
TCGA-V3-A9ZY	10	0.263158	-0.579784	-1.926
TCGA-V4-A9E9	10	0.263158	-0.579784	-1.926
TCGA-V4-A9EK	10	0.263158	-0.579784	-1.926
TCGA-VD-AA8R	10	0.263158	-0.579784	-1.926
TCGA-VM-A8CE	10	0.263158	-0.579784	-1.926
TCGA-VR-A8ET	10	0.263158	-0.579784	-1.926
TCGA-W2-A7HD	10	0.263158	-0.579784	-1.926
TCGA-W2-A7HH	10	0.263158	-0.579784	-1.926
TCGA-WB-A80Q	10	0.263158	-0.579784	-1.926
TCGA-WB-A81D	10	0.263158	-0.579784	-1.926
TCGA-WB-A81H	10	0.263158	-0.579784	-1.926
TCGA-WB-A81W	10	0.263158	-0.579784	-1.926
TCGA-WC-A87U	10	0.263158	-0.579784	-1.926
TCGA-WC-A881	10	0.263158	-0.579784	-1.926
TCGA-WY-A85A	10	0.263158	-0.579784	-1.926
TCGA-XE-AANJ	10	0.263158	-0.579784	-1.926
TCGA-XE-AANR	10	0.263158	-0.579784	-1.926
TCGA-YS-A95B	10	0.263158	-0.579784	-1.926
TCGA-YU-AA4L	10	0.263158	-0.579784	-1.926
TCGA-ZB-A96D	10	0.263158	-0.579784	-1.926
TCGA-13-1511	11	0.289474	-0.538391	-1.7885
TCGA-2G-AAEW	11	0.289474	-0.538391	-1.7885
TCGA-2G-AAHA	11	0.289474	-0.538391	-1.7885
TCGA-2G-AAHT	11	0.289474	-0.538391	-1.7885
TCGA-2G-AALY	11	0.289474	-0.538391	-1.7885
TCGA-4V-A9QJ	11	0.289474	-0.538391	-1.7885
TCGA-4X-A9FA	11	0.289474	-0.538391	-1.7885
TCGA-A2-A0YI	11	0.289474	-0.538391	-1.7885
TCGA-A4-8312	11	0.289474	-0.538391	-1.7885
TCGA-AB-2804	11	0.289474	-0.538391	-1.7885
TCGA-AB-2821	11	0.289474	-0.538391	-1.7885
TCGA-AB-2840	11	0.289474	-0.538391	-1.7885
TCGA-AB-2861	11	0.289474	-0.538391	-1.7885
TCGA-AB-2912	11	0.289474	-0.538391	-1.7885
TCGA-AB-2925	11	0.289474	-0.538391	-1.7885
TCGA-AB-2943	11	0.289474	-0.538391	-1.7885
TCGA-AB-2950	11	0.289474	-0.538391	-1.7885
TCGA-AG-3594	11	0.289474	-0.538391	-1.7885
TCGA-AG-3602	11	0.289474	-0.538391	-1.7885
TCGA-AK-3443	11	0.289474	-0.538391	-1.7885
TCGA-AR-A24M	11	0.289474	-0.538391	-1.7885
TCGA-BH-A0BS	11	0.289474	-0.538391	-1.7885
TCGA-BH-A18M	11	0.289474	-0.538391	-1.7885
TCGA-BH-A42U	11	0.289474	-0.538391	-1.7885
TCGA-BJ-A0ZE	11	0.289474	-0.538391	-1.7885
TCGA-BJ-A3PT	11	0.289474	-0.538391	-1.7885
TCGA-BP-4994	11	0.289474	-0.538391	-1.7885
TCGA-CC-A9FV	11	0.289474	-0.538391	-1.7885
TCGA-CE-A484	11	0.289474	-0.538391	-1.7885
TCGA-CH-5738	11	0.289474	-0.538391	-1.7885
TCGA-D7-A6ET	11	0.289474	-0.538391	-1.7885
TCGA-D8-A1JU	11	0.289474	-0.538391	-1.7885
TCGA-D8-A27E	11	0.289474	-0.538391	-1.7885
TCGA-DB-A4XA	11	0.289474	-0.538391	-1.7885
TCGA-DB-A64R	11	0.289474	-0.538391	-1.7885
TCGA-DE-A69K	11	0.289474	-0.538391	-1.7885
TCGA-DJ-A1QL	11	0.289474	-0.538391	-1.7885
TCGA-DJ-A2PP	11	0.289474	-0.538391	-1.7885
TCGA-DJ-A2Q3	11	0.289474	-0.538391	-1.7885
TCGA-DJ-A3V6	11	0.289474	-0.538391	-1.7885
TCGA-DJ-A3VK	11	0.289474	-0.538391	-1.7885
TCGA-DU-A6S6	11	0.289474	-0.538391	-1.7885
TCGA-DV-5569	11	0.289474	-0.538391	-1.7885
TCGA-DX-A240	11	0.289474	-0.538391	-1.7885
TCGA-DX-A3UB	11	0.289474	-0.538391	-1.7885
TCGA-DX-AB30	11	0.289474	-0.538391	-1.7885
TCGA-E2-A1IK	11	0.289474	-0.538391	-1.7885
TCGA-ED-A5KG	11	0.289474	-0.538391	-1.7885
TCGA-EJ-7794	11	0.289474	-0.538391	-1.7885
TCGA-EJ-A6RC	11	0.289474	-0.538391	-1.7885
TCGA-EL-A3T2	11	0.289474	-0.538391	-1.7885
TCGA-EL-A3T3	11	0.289474	-0.538391	-1.7885
TCGA-EL-A4K9	11	0.289474	-0.538391	-1.7885
TCGA-EM-A1CU	11	0.289474	-0.538391	-1.7885
TCGA-EM-A22J	11	0.289474	-0.538391	-1.7885
TCGA-EM-A2CJ	11	0.289474	-0.538391	-1.7885
TCGA-EM-A2OV	11	0.289474	-0.538391	-1.7885
TCGA-EM-A2OY	11	0.289474	-0.538391	-1.7885
TCGA-EM-A3FM	11	0.289474	-0.538391	-1.7885
TCGA-EM-A3FP	11	0.289474	-0.538391	-1.7885
TCGA-ET-A2N4	11	0.289474	-0.538391	-1.7885
TCGA-ET-A40T	11	0.289474	-0.538391	-1.7885
TCGA-F9-A7Q0	11	0.289474	-0.538391	-1.7885
TCGA-FG-7638	11	0.289474	-0.538391	-1.7885
TCGA-G3-A3CI	11	0.289474	-0.538391	-1.7885
TCGA-H2-A2K9	11	0.289474	-0.538391	-1.7885
TCGA-HT-7485	11	0.289474	-0.538391	-1.7885
TCGA-HT-7676	11	0.289474	-0.538391	-1.7885
TCGA-HT-7681	11	0.289474	-0.538391	-1.7885
TCGA-HT-7858	11	0.289474	-0.538391	-1.7885
TCGA-HT-A4DV	11	0.289474	-0.538391	-1.7885
TCGA-HW-7495	11	0.289474	-0.538391	-1.7885
TCGA-IM-A4EB	11	0.289474	-0.538391	-1.7885
TCGA-J8-A4HW	11	0.289474	-0.538391	-1.7885
TCGA-KC-A4BL	11	0.289474	-0.538391	-1.7885
TCGA-KC-A4BN	11	0.289474	-0.538391	-1.7885
TCGA-KM-8442	11	0.289474	-0.538391	-1.7885
TCGA-KN-8421	11	0.289474	-0.538391	-1.7885
TCGA-KO-8417	11	0.289474	-0.538391	-1.7885
TCGA-MO-A47P	11	0.289474	-0.538391	-1.7885
TCGA-OR-A5L1	11	0.289474	-0.538391	-1.7885
TCGA-P5-A5EW	11	0.289474	-0.538391	-1.7885
TCGA-QQ-A5V2	11	0.289474	-0.538391	-1.7885
TCGA-QR-A6GR	11	0.289474	-0.538391	-1.7885
TCGA-QR-A70O	11	0.289474	-0.538391	-1.7885
TCGA-QR-A70V	11	0.289474	-0.538391	-1.7885
TCGA-RY-A840	11	0.289474	-0.538391	-1.7885
TCGA-S3-AA14	11	0.289474	-0.538391	-1.7885
TCGA-SI-AA8C	11	0.289474	-0.538391	-1.7885
TCGA-TM-A84S	11	0.289474	-0.538391	-1.7885
TCGA-V1-A8MJ	11	0.289474	-0.538391	-1.7885
TCGA-VD-A8K8	11	0.289474	-0.538391	-1.7885
TCGA-VD-A8KA	11	0.289474	-0.538391	-1.7885
TCGA-VD-AA8O	11	0.289474	-0.538391	-1.7885
TCGA-VD-AA8T	11	0.289474	-0.538391	-1.7885
TCGA-VF-A8AC	11	0.289474	-0.538391	-1.7885
TCGA-VF-A8AD	11	0.289474	-0.538391	-1.7885
TCGA-VN-A88M	11	0.289474	-0.538391	-1.7885
TCGA-WC-A88A	11	0.289474	-0.538391	-1.7885
TCGA-WZ-A7V3	11	0.289474	-0.538391	-1.7885
TCGA-X7-A8M0	11	0.289474	-0.538391	-1.7885
TCGA-XE-AANV	11	0.289474	-0.538391	-1.7885
TCGA-XE-AAOB	11	0.289474	-0.538391	-1.7885
TCGA-XR-A8TE	11	0.289474	-0.538391	-1.7885
TCGA-06-0141	12	0.315789	-0.500602	-1.66297
TCGA-25-1312	12	0.315789	-0.500602	-1.66297
TCGA-2G-AAG3	12	0.315789	-0.500602	-1.66297
TCGA-2G-AAG5	12	0.315789	-0.500602	-1.66297
TCGA-2G-AALF	12	0.315789	-0.500602	-1.66297
TCGA-2G-AALQ	12	0.315789	-0.500602	-1.66297
TCGA-2G-AAM4	12	0.315789	-0.500602	-1.66297
TCGA-2X-A9D6	12	0.315789	-0.500602	-1.66297
TCGA-2Z-A9JN	12	0.315789	-0.500602	-1.66297
TCGA-3A-A9IJ	12	0.315789	-0.500602	-1.66297
TCGA-3U-A98H	12	0.315789	-0.500602	-1.66297
TCGA-4K-AA1G	12	0.315789	-0.500602	-1.66297
TCGA-5U-AB0E	12	0.315789	-0.500602	-1.66297
TCGA-A1-A0SB	12	0.315789	-0.500602	-1.66297
TCGA-AB-2803	12	0.315789	-0.500602	-1.66297
TCGA-AB-2898	12	0.315789	-0.500602	-1.66297
TCGA-AB-2919	12	0.315789	-0.500602	-1.66297
TCGA-AC-A2BM	12	0.315789	-0.500602	-1.66297
TCGA-AG-3580	12	0.315789	-0.500602	-1.66297
TCGA-AL-3467	12	0.315789	-0.500602	-1.66297
TCGA-AO-A0JJ	12	0.315789	-0.500602	-1.66297
TCGA-AR-A24W	12	0.315789	-0.500602	-1.66297
TCGA-AR-A2LM	12	0.315789	-0.500602	-1.66297
TCGA-BH-A1FR	12	0.315789	-0.500602	-1.66297
TCGA-BJ-A28Z	12	0.315789	-0.500602	-1.66297
TCGA-BJ-A3PU	12	0.315789	-0.500602	-1.66297
TCGA-BQ-7049	12	0.315789	-0.500602	-1.66297
TCGA-C5-A7CM	12	0.315789	-0.500602	-1.66297
TCGA-CQ-A4CH	12	0.315789	-0.500602	-1.66297
TCGA-D3-A2JB	12	0.315789	-0.500602	-1.66297
TCGA-D3-A51H	12	0.315789	-0.500602	-1.66297
TCGA-D6-6827	12	0.315789	-0.500602	-1.66297
TCGA-D8-A1XO	12	0.315789	-0.500602	-1.66297
TCGA-D8-A1Y2	12	0.315789	-0.500602	-1.66297
TCGA-DB-5280	12	0.315789	-0.500602	-1.66297
TCGA-DJ-A1QE	12	0.315789	-0.500602	-1.66297
TCGA-DJ-A1QG	12	0.315789	-0.500602	-1.66297
TCGA-DJ-A2PW	12	0.315789	-0.500602	-1.66297
TCGA-DJ-A3UN	12	0.315789	-0.500602	-1.66297
TCGA-DU-A6S2	12	0.315789	-0.500602	-1.66297
TCGA-DX-A6BG	12	0.315789	-0.500602	-1.66297
TCGA-DX-A7EO	12	0.315789	-0.500602	-1.66297
TCGA-E2-A1IJ	12	0.315789	-0.500602	-1.66297
TCGA-EJ-5512	12	0.315789	-0.500602	-1.66297
TCGA-EJ-5522	12	0.315789	-0.500602	-1.66297
TCGA-EJ-AB27	12	0.315789	-0.500602	-1.66297
TCGA-EL-A3CN	12	0.315789	-0.500602	-1.66297
TCGA-EM-A2CO	12	0.315789	-0.500602	-1.66297
TCGA-EM-A2CS	12	0.315789	-0.500602	-1.66297
TCGA-EM-A3FN	12	0.315789	-0.500602	-1.66297
TCGA-ET-A3DO	12	0.315789	-0.500602	-1.66297
TCGA-EW-A1P7	12	0.315789	-0.500602	-1.66297
TCGA-EW-A6S9	12	0.315789	-0.500602	-1.66297
TCGA-F2-A44H	12	0.315789	-0.500602	-1.66297
TCGA-FE-A235	12	0.315789	-0.500602	-1.66297
TCGA-FE-A3PC	12	0.315789	-0.500602	-1.66297
TCGA-FG-7634	12	0.315789	-0.500602	-1.66297
TCGA-FK-A3SD	12	0.315789	-0.500602	-1.66297
TCGA-FR-A2OS	12	0.315789	-0.500602	-1.66297
TCGA-FX-A3NJ	12	0.315789	-0.500602	-1.66297
TCGA-FY-A3YR	12	0.315789	-0.500602	-1.66297
TCGA-GM-A2DC	12	0.315789	-0.500602	-1.66297
TCGA-H2-A421	12	0.315789	-0.500602	-1.66297
TCGA-HC-7737	12	0.315789	-0.500602	-1.66297
TCGA-HC-7750	12	0.315789	-0.500602	-1.66297
TCGA-HC-7817	12	0.315789	-0.500602	-1.66297
TCGA-HC-7818	12	0.315789	-0.500602	-1.66297
TCGA-HN-A2OB	12	0.315789	-0.500602	-1.66297
TCGA-HT-7468	12	0.315789	-0.500602	-1.66297
TCGA-HT-7473	12	0.315789	-0.500602	-1.66297
TCGA-HT-7483	12	0.315789	-0.500602	-1.66297
TCGA-HT-7610	12	0.315789	-0.500602	-1.66297
TCGA-HT-7857	12	0.315789	-0.500602	-1.66297
TCGA-HU-A4HB	12	0.315789	-0.500602	-1.66297
TCGA-HV-A5A5	12	0.315789	-0.500602	-1.66297
TCGA-HW-7487	12	0.315789	-0.500602	-1.66297
TCGA-HW-7491	12	0.315789	-0.500602	-1.66297
TCGA-IB-AAUM	12	0.315789	-0.500602	-1.66297
TCGA-KL-8342	12	0.315789	-0.500602	-1.66297
TCGA-KN-8429	12	0.315789	-0.500602	-1.66297
TCGA-KN-8436	12	0.315789	-0.500602	-1.66297
TCGA-L6-A4EQ	12	0.315789	-0.500602	-1.66297
TCGA-MQ-A6BR	12	0.315789	-0.500602	-1.66297
TCGA-OR-A5JZ	12	0.315789	-0.500602	-1.66297
TCGA-PR-A5PG	12	0.315789	-0.500602	-1.66297
TCGA-QR-A70G	12	0.315789	-0.500602	-1.66297
TCGA-QR-A70U	12	0.315789	-0.500602	-1.66297
TCGA-QU-A6IP	12	0.315789	-0.500602	-1.66297
TCGA-RY-A847	12	0.315789	-0.500602	-1.66297
TCGA-RZ-AB0B	12	0.315789	-0.500602	-1.66297
TCGA-S9-A7IQ	12	0.315789	-0.500602	-1.66297
TCGA-SB-A76C	12	0.315789	-0.500602	-1.66297
TCGA-SC-A6LP	12	0.315789	-0.500602	-1.66297
TCGA-TS-A8AY	12	0.315789	-0.500602	-1.66297
TCGA-V1-A8MM	12	0.315789	-0.500602	-1.66297
TCGA-V1-A8WN	12	0.315789	-0.500602	-1.66297
TCGA-V1-A9OF	12	0.315789	-0.500602	-1.66297
TCGA-V1-A9OX	12	0.315789	-0.500602	-1.66297
TCGA-V4-A9ES	12	0.315789	-0.500602	-1.66297
TCGA-V4-A9EY	12	0.315789	-0.500602	-1.66297
TCGA-V4-A9F4	12	0.315789	-0.500602	-1.66297
TCGA-V4-A9F7	12	0.315789	-0.500602	-1.66297
TCGA-VD-A8KK	12	0.315789	-0.500602	-1.66297
TCGA-VP-A87E	12	0.315789	-0.500602	-1.66297
TCGA-W2-A7UY	12	0.315789	-0.500602	-1.66297
TCGA-W8-A86G	12	0.315789	-0.500602	-1.66297
TCGA-WC-AA9E	12	0.315789	-0.500602	-1.66297
TCGA-WY-A85B	12	0.315789	-0.500602	-1.66297
TCGA-XD-AAUG	12	0.315789	-0.500602	-1.66297
TCGA-XE-AAO3	12	0.315789	-0.500602	-1.66297
TCGA-XM-A8RG	12	0.315789	-0.500602	-1.66297
TCGA-XV-A9VZ	12	0.315789	-0.500602	-1.66297
TCGA-YU-A912	12	0.315789	-0.500602	-1.66297
TCGA-YU-AA61	12	0.315789	-0.500602	-1.66297
TCGA-Z4-A8JB	12	0.315789	-0.500602	-1.66297
TCGA-25-2408	13	0.342105	-0.46584	-1.54749
TCGA-2A-AAYF	13	0.342105	-0.46584	-1.54749
TCGA-2G-AAGC	13	0.342105	-0.46584	-1.54749
TCGA-2G-AAGE	13	0.342105	-0.46584	-1.54749
TCGA-2G-AAGY	13	0.342105	-0.46584	-1.54749
TCGA-2G-AAHL	13	0.342105	-0.46584	-1.54749
TCGA-2G-AAKO	13	0.342105	-0.46584	-1.54749
TCGA-2J-AAB9	13	0.342105	-0.46584	-1.54749
TCGA-3A-A9IX	13	0.342105	-0.46584	-1.54749
TCGA-3H-AB3K	13	0.342105	-0.46584	-1.54749
TCGA-60-2706	13	0.342105	-0.46584	-1.54749
TCGA-60-2716	13	0.342105	-0.46584	-1.54749
TCGA-AA-3521	13	0.342105	-0.46584	-1.54749
TCGA-AA-3524	13	0.342105	-0.46584	-1.54749
TCGA-AA-3556	13	0.342105	-0.46584	-1.54749
TCGA-AB-2819	13	0.342105	-0.46584	-1.54749
TCGA-AB-2838	13	0.342105	-0.46584	-1.54749
TCGA-AB-2877	13	0.342105	-0.46584	-1.54749
TCGA-AB-2895	13	0.342105	-0.46584	-1.54749
TCGA-AB-2949	13	0.342105	-0.46584	-1.54749
TCGA-AC-A3YI	13	0.342105	-0.46584	-1.54749
TCGA-AF-3400	13	0.342105	-0.46584	-1.54749
TCGA-AG-3575	13	0.342105	-0.46584	-1.54749
TCGA-AG-3581	13	0.342105	-0.46584	-1.54749
TCGA-AO-A1KP	13	0.342105	-0.46584	-1.54749
TCGA-AR-A2LO	13	0.342105	-0.46584	-1.54749
TCGA-B0-5083	13	0.342105	-0.46584	-1.54749
TCGA-B8-4619	13	0.342105	-0.46584	-1.54749
TCGA-BA-A6DB	13	0.342105	-0.46584	-1.54749
TCGA-BH-A0DD	13	0.342105	-0.46584	-1.54749
TCGA-BH-A0H3	13	0.342105	-0.46584	-1.54749
TCGA-BH-A0HO	13	0.342105	-0.46584	-1.54749
TCGA-BH-A1FH	13	0.342105	-0.46584	-1.54749
TCGA-BP-4795	13	0.342105	-0.46584	-1.54749
TCGA-BR-8364	13	0.342105	-0.46584	-1.54749
TCGA-C8-A12N	13	0.342105	-0.46584	-1.54749
TCGA-CS-4938	13	0.342105	-0.46584	-1.54749
TCGA-D3-A2J6	13	0.342105	-0.46584	-1.54749
TCGA-DB-A75O	13	0.342105	-0.46584	-1.54749
TCGA-DE-A0Y2	13	0.342105	-0.46584	-1.54749
TCGA-DJ-A1QH	13	0.342105	-0.46584	-1.54749
TCGA-DJ-A2PZ	13	0.342105	-0.46584	-1.54749
TCGA-DJ-A3V5	13	0.342105	-0.46584	-1.54749
TCGA-DJ-A4UQ	13	0.342105	-0.46584	-1.54749
TCGA-DK-A3WY	13	0.342105	-0.46584	-1.54749
TCGA-DU-A7T8	13	0.342105	-0.46584	-1.54749
TCGA-DV-5567	13	0.342105	-0.46584	-1.54749
TCGA-DV-5576	13	0.342105	-0.46584	-1.54749
TCGA-E1-5311	13	0.342105	-0.46584	-1.54749
TCGA-EB-A6L9	13	0.342105	-0.46584	-1.54749
TCGA-EE-A20I	13	0.342105	-0.46584	-1.54749
TCGA-EJ-5509	13	0.342105	-0.46584	-1.54749
TCGA-EJ-A7NF	13	0.342105	-0.46584	-1.54749
TCGA-EL-A3TB	13	0.342105	-0.46584	-1.54749
TCGA-EM-A1CT	13	0.342105	-0.46584	-1.54749
TCGA-EM-A3FR	13	0.342105	-0.46584	-1.54749
TCGA-ET-A40Q	13	0.342105	-0.46584	-1.54749
TCGA-EW-A1P5	13	0.342105	-0.46584	-1.54749
TCGA-FE-A22Z	13	0.342105	-0.46584	-1.54749
TCGA-FI-A2CX	13	0.342105	-0.46584	-1.54749
TCGA-G9-6336	13	0.342105	-0.46584	-1.54749
TCGA-HT-7471	13	0.342105	-0.46584	-1.54749
TCGA-HT-7472	13	0.342105	-0.46584	-1.54749
TCGA-HT-A74L	13	0.342105	-0.46584	-1.54749
TCGA-IM-A41Y	13	0.342105	-0.46584	-1.54749
TCGA-J4-A67Q	13	0.342105	-0.46584	-1.54749
TCGA-KH-A6WC	13	0.342105	-0.46584	-1.54749
TCGA-KK-A7B2	13	0.342105	-0.46584	-1.54749
TCGA-KL-8325	13	0.342105	-0.46584	-1.54749
TCGA-KL-8327	13	0.342105	-0.46584	-1.54749
TCGA-KL-8338	13	0.342105	-0.46584	-1.54749
TCGA-KL-8346	13	0.342105	-0.46584	-1.54749
TCGA-KO-8410	13	0.342105	-0.46584	-1.54749
TCGA-KS-A4IB	13	0.342105	-0.46584	-1.54749
TCGA-MK-A84Z	13	0.342105	-0.46584	-1.54749
TCGA-OR-A5KU	13	0.342105	-0.46584	-1.54749
TCGA-OR-A5LP	13	0.342105	-0.46584	-1.54749
TCGA-P7-A5NX	13	0.342105	-0.46584	-1.54749
TCGA-PC-A5DK	13	0.342105	-0.46584	-1.54749
TCGA-PR-A5PF	13	0.342105	-0.46584	-1.54749
TCGA-Q1-A73S	13	0.342105	-0.46584	-1.54749
TCGA-QH-A6CU	13	0.342105	-0.46584	-1.54749
TCGA-QR-A6GU	13	0.342105	-0.46584	-1.54749
TCGA-RW-A686	13	0.342105	-0.46584	-1.54749
TCGA-RY-A83X	13	0.342105	-0.46584	-1.54749
TCGA-S6-A8JY	13	0.342105	-0.46584	-1.54749
TCGA-S9-A6U1	13	0.342105	-0.46584	-1.54749
TCGA-SC-AA5Z	13	0.342105	-0.46584	-1.54749
TCGA-TM-A84C	13	0.342105	-0.46584	-1.54749
TCGA-TS-A7P3	13	0.342105	-0.46584	-1.54749
TCGA-UD-AAC7	13	0.342105	-0.46584	-1.54749
TCGA-UE-A6QT	13	0.342105	-0.46584	-1.54749
TCGA-V1-A8MG	13	0.342105	-0.46584	-1.54749
TCGA-V1-A9OY	13	0.342105	-0.46584	-1.54749
TCGA-V4-A9EO	13	0.342105	-0.46584	-1.54749
TCGA-V4-A9EZ	13	0.342105	-0.46584	-1.54749
TCGA-VD-A8KD	13	0.342105	-0.46584	-1.54749
TCGA-VD-A8KE	13	0.342105	-0.46584	-1.54749
TCGA-VD-A8KM	13	0.342105	-0.46584	-1.54749
TCGA-VD-AA8P	13	0.342105	-0.46584	-1.54749
TCGA-VN-A943	13	0.342105	-0.46584	-1.54749
TCGA-W2-A7HC	13	0.342105	-0.46584	-1.54749
TCGA-WB-A81T	13	0.342105	-0.46584	-1.54749
TCGA-XE-AAOL	13	0.342105	-0.46584	-1.54749
TCGA-XM-AAZ2	13	0.342105	-0.46584	-1.54749
TCGA-YL-A8HK	13	0.342105	-0.46584	-1.54749
TCGA-YL-A8SI	13	0.342105	-0.46584	-1.54749
TCGA-YU-A90Y	13	0.342105	-0.46584	-1.54749
TCGA-ZB-A964	13	0.342105	-0.46584	-1.54749
TCGA-ZB-A96M	13	0.342105	-0.46584	-1.54749
TCGA-ZM-AA06	13	0.342105	-0.46584	-1.54749
TCGA-ZM-AA0N	13	0.342105	-0.46584	-1.54749
TCGA-ZN-A9VO	13	0.342105	-0.46584	-1.54749
TCGA-06-0189	14	0.368421	-0.433656	-1.44057
TCGA-06-5410	14	0.368421	-0.433656	-1.44057
TCGA-17-Z004	14	0.368421	-0.433656	-1.44057
TCGA-2G-AAG8	14	0.368421	-0.433656	-1.44057
TCGA-2G-AAG9	14	0.368421	-0.433656	-1.44057
TCGA-2G-AAGA	14	0.368421	-0.433656	-1.44057
TCGA-5P-A9K8	14	0.368421	-0.433656	-1.44057
TCGA-78-7163	14	0.368421	-0.433656	-1.44057
TCGA-A2-A0T6	14	0.368421	-0.433656	-1.44057
[truncated: 8,731 more rows]

## Sheet: S6
Supplementary Table S6. The differentially expressed genes in each Macrophages subtype
[truncated: 34,077 more rows]

[truncated: 6 more sheets: S7, S8, S9, S10, S11, S12]
